# Supplementary material for: Multi-omics analysis in primary T cells elucidates mechanisms behind disease-associated genetic loci
Source: Genome Biol. 2025 Feb 10;26:26. doi: 10.1186/s13059-025-03492-y (PMC11808986; doi:10.1186/s13059-025-03492-y)
Supplement: Supplementary file 2 — Additional file 2: Table S1. MultiQC reports and additional metadata for RNA-seq, ATAC-seq and Hi-C datasets. [file 13059_2025_3492_MOESM2_ESM.xlsx]

## Sheet: Columns information
Column name	Description
proper name	Properly formatted sample name (with correct cell type)
sample name	original sample name (on tube)
patient id	Anonymized patient id
cell type	corrected cell type
condition	If this is a healthy control or a patient
age	age of individual binned to closest 5 years
female_sex	1 if patient is female, 0 if male
disease_duration	number of years of disease duration
active_disease	1 if the patient currently has active disease as identified by physician general assessment, 0 if not and -1 if healthy
TJC
SJC
ESR
CRP
physician_GA	physician general assessment
Patient_GA	patient general assessment
CCP_positive
RF_positive
axial
peripheral
axial_peripheral
On_MTX
on_csDMARD
on_bDMARD_tsDMARD
on_steroid
previous_bDMARD_tsDMARD

## Sheet: metadata RNA
proper name	sample name	patient id	cell type	condition	age	female_sex	disease_duration	active_disease	TJC	SJC	ESR	CRP	physician_GA	Patient_GA	CCP_positive	RF_positive	axial	peripheral	axial_peripheral	On_MTX	on_csDMARD	on_bDMARD_tsDMARD	on_steroid	previous_bDMARD_tsDMARD
NRHV238CD4	NH238C4	NRHV238	CD4	healthy	40	1		-1												0	0	0	0	0
NRHV238CD8	NH238C8	NRHV238	CD8	healthy	40	1		-1												0	0	0	0	0
NRHV324CD4	NH324C4	NRHV324	CD4	healthy	25	0		-1												0	0	0	0	0
NRHV324CD8	NH324C8	NRHV324	CD8	healthy	25	0		-1												0	0	0	0	0
NRHV326CD4	NH326C4	NRHV326	CD4	healthy	35	1		-1												0	0	0	0	0
NRHV326CD8	NH326C8	NRHV326	CD8	healthy	35	1		-1												0	0	0	0	0
PSA4942CD4	P42C4	PSA4942	CD4	patient	35	0	0.991781	1	1	1	9	2	2	2	0	0	0	1	0	0	0	0	1	0
PSA4942CD8	P42C8	PSA4942	CD8	patient	35	0	0.991781	1	1	1	9	2	2	2	0	0	0	1	0	0	0	0	1	0
PSA4943CD8	P43C8	PSA4943	CD8	patient	45	1	8.99178	1	7	5	8	3	3	4	0	0	0	1	0	1	1	0	1	1
PSA4944CD4	P44C4	PSA4944	CD4	patient	45	1	7.0411	0	0	0	21	1	1	1	0	0	0	1	0	0	0	1	0	0
PSA4945CD8	P45C8	PSA4945	CD8	patient	55	0	2.04932	1	2	2	43	16	3	3	0	0	0	1	0	0	1	0	0	0
PSA4946CD8	P46C8	PSA4946	CD8	patient	70	0	30.0301	0	0	0	2	2	1	1	0	1	0	0	1	0	0	0	0	0
PSA4947CD8	P47C8	PSA4947	CD8	patient	55	1	34.0438	1	6	2	9	1	2	2	0	0	0	1	0	1	1	1	0	1
PSA4948CD8	P48C8	PSA4948	CD8	patient	65	1	16.0411	1	0	3	22	1	2	2	0	1	0	1	0	1	1	0	0	0
PSA4956CD4	P4956C4	PSA4956	CD4	patient	45	0	2.55616	0	0	0	2	0	1	1	0	0	0	0	0	1	1	1	0	0
PSA4956CD8	P4956C8	PSA4956	CD8	patient	45	0	2.55616	0	0	0	2	0	1	1	0	0	0	0	0	1	1	1	0	0
PSA4957CD4	P4957C4	PSA4957	CD4	patient	45	1	22.5014	0	2	0	38	22	1	1	0	0	0	1	0	1	1	0	0	1
PSA4968CD4	P4968C4	PSA4968	CD4	patient	40	0	12.4904	1	8	6	8	4	2	3	0	0	0	0	1	0	0	1	0	1
PSA4968CD8	P4968C8	PSA4968	CD8	patient	40	0	12.4904	1	8	6	8	4	2	3	0	0	0	0	1	0	0	1	0	1
PSA5006CD8	P5006C8	PSA5006	CD8	patient	55	0	8.5589	0	0	0	2	2	1	1	0	0	0	0	1	0	0	1	0	1
PSA5007CD4	P5007C4	PSA5007	CD4	patient	60	0	16.4712	0	5	0	5	1	1	1	0	0	0	1	0	1	1	1	1	0
PSA5007CD8	P5007C8	PSA5007	CD8	patient	60	0	16.4712	0	5	0	5	1	1	1	0	0	0	1	0	1	1	1	1	0
PSA5008CD4	P5008C4	PSA5008	CD4	patient	35	1	1.47123	1	2	1	13	6	3	3	0	0	0	0	1	0	1	0	0	0
PSA5008CD8	P5008C8	PSA5008	CD8	patient	35	1	1.47123	1	2	1	13	6	3	3	0	0	0	0	1	0	1	0	0	0
PSA5009CD4	P5009C4	PSA5009	CD4	patient	40	1	22.4795	0	27	0	2	6	1	1	0	0	0	1	0	1	1	0	0	0
PSA5009CD8	P5009C8	PSA5009	CD8	patient	40	1	22.4795	0	27	0	2	6	1	1	0	0	0	1	0	1	1	0	0	0
PSA5010CD4	P5010C4	PSA5010	CD4	patient	25	1	1.44384	1	12	2	5	4	3	3	0	0	0	1	0	1	1	0	1	0
PSA5010CD8	P5010C8	PSA5010	CD8	patient	25	1	1.44384	1	12	2	5	4	3	3	0	0	0	1	0	1	1	0	1	0
PSA5012CD4	P5012C4	PSA5012	CD4	patient	35	0	1.44932	1	2	3	28	11	3	5	0	0	0	1	0	0	1	0	0	1
PSA5012CD8	P5012C8	PSA5012	CD8	patient	35	0	1.44932	1	2	3	28	11	3	5	0	0	0	1	0	0	1	0	0	1
PSA5013CD4	P5013C4	PSA5013	CD4	patient	40	0	1.46027	0	0	0	2	0	1	1	0	0	0	1	0	1	1	0	0	0
PSA5013CD8	P5013C8	PSA5013	CD8	patient	40	0	1.46027	0	0	0	2	0	1	1	0	0	0	1	0	1	1	0	0	0
PSA5014CD4	P5014C4	PSA5014	CD4	patient	55	1	15.4795	1	1	0	10	2	2	3	0	0	0	0	1	0	0	1	0	1
PSA5014CD8	P5014C8	PSA5014	CD8	patient	55	1	15.4795	1	1	0	10	2	2	3	0	0	0	0	1	0	0	1	0	1
PSA5015CD8	P5015C8	PSA5015	CD8	patient	25	0	2.46301	0	0	0	6	4	1	1	0	0	0	0	1	1	1	0	0	0
PSA5018CD4	P5018C4	PSA5018	CD4	patient	55	1	4.56712	0	10	0	5	0	1	1	1	1	0	1	0	1	1	0	0	0
PSA5018CD8	P5018C8	PSA5018	CD8	patient	55	1	4.56712	0	10	0	5	0	1	1	1	1	0	1	0	1	1	0	0	0
PSA5019CD8	P5019C8	PSA5019	CD8	patient	35	1	5.56438	0	1	0	10	0	1	2	0	0	0	1	0	0	0	1	0	0
PSA5020CD8	P5020C8	PSA5020	CD8	patient	55	0	16.6164	0	1	1	5	0	1	1	0	0	0	1	0	0	0	1	0	0
PSA5021CD4	P5021C4	PSA5021	CD4	patient	75	0	19.6329	0	2	0	29	41	1	1	0	0	0	1	0	1	1	1	0	1
PSA5021CD8	P5021C8	PSA5021	CD8	patient	75	0	19.6329	0	2	0	29	41	1	1	0	0	0	1	0	1	1	1	0	1
PSA5022CD8	P5022C8	PSA5022	CD8	patient	35	0	8.63288	1	1	2	13	4	3	3	0	0	0	1	0	1	1	0	0	0
PSA5023CD8	P5023C8	PSA5023	CD8	patient	60	0	13.5836	1	31	3	2	1	4	4	0	0	0	0	1	1	1	1	1	0
PSA5024CD8	P5024C8	PSA5024	CD8	patient	40	0	16.6356	0	2	0	8	1	1	3	0	0	0	0	1	1	1	1	0	0
PSA5026CD4	P5026C4	PSA5026	CD4	patient	65	1	11.5589	0	2	0	5	0	1	1	0	0	0	1	0	0	0	1	0	0
PSA5026CD8	P5026C8	PSA5026	CD8	patient	65	1	11.5589	0	2	0	5	0	1	1	0	0	0	1	0	0	0	1	0	0
PSA4951CD4	P51C4	PSA4951	CD4	patient	20	1	2.21096	1	1	1	16	6	2	2	0	0	0	0	0	0	1	0	1	0
PSA4951CD4_SF	P51C4_SF	PSA4951	CD4_SF	synovium	20	1	2.21096	1	1	1	16	6	2	2	0	0	0	0	0	0	1	0	1	0
PSA4951CD8	P51C8	PSA4951	CD8	patient	20	1	2.21096	1	1	1	16	6	2	2	0	0	0	0	0	0	1	0	1	0
PSA4958CD4_SF	P58C4SF	PSA4958	CD4_SF	synovium	40	0	16.2192	1	1	1	10	12	3	3	0	0	0	1	0	0	0	1	0	0
PSA4959CD8_SF	P59C8SF	PSA4959	CD8_SF	synovium	40	0	18.9151	1	7	5	42	24	3	3	0	1	0	0	1	1	1	0	0	1
PSA4960CD8	P60C8	PSA4960	CD8	patient	40	0	22.1973	0	0	0	2	0	1	1	0	0	0	1	0	0	1	0	0	1
PSA4961CD8	P61C8	PSA4961	CD8	patient	60	1	3.21644	1	18	0	2	9	2	5	0	0	0	1	0	1	1	1	0	0
PSA4967CD4	P67C4	PSA4967	CD4	patient	25	1	1.27123	1	1	1	23	0	3	3	0	0	0	1	0	0	0	0	1	0
PSA4969CD8_SF	P69C8_SF	PSA4969	CD8_SF	synovium	80	1	17.2301	1	65	2	17	1	2	4	0	0	0	1	0	0	0	0	0	0
PSA4917CD4_SF	S055C4SF	PSA4917	CD4_SF	synovium	40	1	2.63014	1	1	1	7	2	3	3	0	0	0	0	1	1	1	0	0	0
PSA4917CD8_SF	S055C8SF	PSA4917	CD8_SF	synovium	40	1	2.63014	1	1	1	7	2	3	3	0	0	0	0	1	1	1	0	0	0
PSA4918CD8_SF	S056C8SF	PSA4918	CD8_SF	synovium	70	0	21.6082	0	0	0	2	3	1	1	0	0	0	1	0	1	1	0	0	1
NRHV005CD4	NRHV005CD4	NRHV005	CD4	healthy	50	0		-1												0	0	0	0	0
NRHV005CD8	NRHV005CD8	NRHV005	CD8	healthy	50	0		-1												0	0	0	0	0
NRHV086CD4	NRHV086CD4	NRHV086	CD4	healthy	30	0		-1												0	0	0	0	0
NRHV086CD8	NRHV086CD8	NRHV086	CD8	healthy	30	0		-1												0	0	0	0	0
NRHV121CD4	NRHV121CD4	NRHV121	CD4	healthy	55	1		-1												0	0	0	0	0
NRHV121CD8	NRHV121CD8	NRHV121	CD8	healthy	55	1		-1												0	0	0	0	0
NRHV171CD4	NRHV171CD4	NRHV171	CD4	healthy	30	0		-1												0	0	0	0	0
NRHV171CD8	NRHV171CD8	NRHV171	CD8	healthy	30	0		-1												0	0	0	0	0
NRHV319CD4	NRHV319CD4	NRHV319	CD4	healthy	25	0		-1												0	0	0	0	0
NRHV319CD8	NRHV319CD8	NRHV319	CD8	healthy	25	0		-1												0	0	0	0	0
NRHV321CD4	NRHV321CD4	NRHV321	CD4	healthy	40	1		-1												0	0	0	0	0
NRHV321CD8	NRHV321CD8	NRHV321	CD8	healthy	40	1		-1												0	0	0	0	0
NRHV322CD4	NRHV322CD4	NRHV322	CD4	healthy	60	1		-1												0	0	0	0	0
NRHV322CD8	NRHV322CD8	NRHV322	CD8	healthy	60	1		-1												0	0	0	0	0
PSA4958CD8	PAS4958CD8	PSA4958	CD8	healthy	40	0	16.2192	1	1	1	10	12	3	3	0	0	0	1	0	0	0	1	0	0
PSA4941CD8	PSA4941CD8	PSA4941	CD8	patient	35	0	1.03014	0	0	0	6	1	1	2	0	0	0	1	0	1	1	1	0	1
PSA4944CD8	PSA4944CD8	PSA4944	CD8	patient	45	1	7.0411	0	0	0	21	1	1	1	0	0	0	1	0	0	0	1	0	0
PSA4945CD4	PSA4945CD4	PSA4945	CD4	patient	55	0	2.04932	1	2	2	43	16	3	3	0	0	0	1	0	0	1	0	0	0
PSA4949CD4	PSA4949CD4	PSA4949	CD4	patient	75	0	1.04932	0	0	0	23	3	1	1	0	0	0	1	0	1	1	0	1	0
PSA4952CD8	PSA4952CD8	PSA4952	CD8	patient	75	0	2.10685	1	2	0	6	13	2	2	0	0	0	1	0	0	1	0	1	0
PSA4954CD4	PSA4954CD4	PSA4954	CD4	patient	55	1	11.137	1	1	0	10	2	2	3	0	0	0	0	1	0	0	1	1	1
PSA4954CD8	PSA4954CD8	PSA4954	CD8	patient	55	1	11.137	1	1	0	10	2	2	3	0	0	0	0	1	0	0	1	1	1
PSA4955CD8	PSA4955CD8	PSA4955	CD8	patient	30	0	9.16438	1	46	5	2	14	4	5	0	0	0	1	0	0	0	1	1	1
PSA4958CD4	PSA4958CD4	PSA4958	CD4	patient	40	0	16.2192	1	1	1	10	12	3	3	0	0	0	1	0	0	0	1	0	0
PSA4959CD4	PSA4959CD4	PSA4959	CD4	patient	40	0	18.9151	1	7	5	42	24	3	3	0	1	0	0	1	1	1	0	0	1
PSA4959CD8	PSA4959CD8	PSA4959	CD8	patient	40	0	18.9151	1	7	5	42	24	3	3	0	1	0	0	1	1	1	0	0	1
PSA4962CD4	PSA4962CD4	PSA4962	CD4	patient	35	1	18.2219	1	10	6	2	7	3	3	0	0	0	1	0	1	1	0	0	0
PSA4962CD8	PSA4962CD8	PSA4962	CD8	patient	35	1	18.2219	1	10	6	2	7	3	3	0	0	0	1	0	1	1	0	0	0
PSA4963CD4	PSA4963CD4	PSA4963	CD4	patient	70	0	36.2795	0	0	0	2	1	1	4	0	0	0	1	0	1	1	1	0	0
PSA4963CD8	PSA4963CD8	PSA4963	CD8	patient	70	0	36.2795	0	0	0	2	1	1	4	0	0	0	1	0	1	1	1	0	0
PSA4969CD8	PSA4969CD8	PSA4969	CD8	patient	80	1	17.2301	1	65	2	17	1	2	4	0	0	0	1	0	0	0	0	0	0
PSA5006CD4	PSA5006CD4	PSA5006	CD4	patient	55	0	8.5589	0	0	0	2	2	1	1	0	0	0	0	1	0	0	1	0	1
PSA5017CD4	PSA5017CD4	PSA5017	CD4	patient	60	1	16.5644	0	3	2	5	2	1	2	0	0	0	1	0	1	1	1	0	0
PSA5017CD8	PSA5017CD8	PSA5017	CD8	patient	60	1	16.5644	0	3	2	5	2	1	2	0	0	0	1	0	1	1	1	0	0
PSA5019CD4	PSA5019CD4	PSA5019	CD4	patient	35	1	5.56438	0	1	0	10	0	1	2	0	0	0	1	0	0	0	1	0	0
PSA5036CD4	PSA5036CD4	PSA5036	CD4	patient	30	0	7.72055	0	0	0	47	39	1	1	0	0	0	0	1	1	1	0	0	1
PSA5036CD8	PSA5036CD8	PSA5036	CD8	patient	30	0	7.72055	0	0	0	47	39	1	1	0	0	0	0	1	1	1	0	0	1
PSA5037CD4	PSA5037CD4	PSA5037	CD4	patient	35	0	1.65479	0	1	0	2	4	1	1	0	0	1	0	0	1	1	0	0	0
PSA5037CD8	PSA5037CD8	PSA5037	CD8	patient	35	0	1.65479	0	1	0	2	4	1	1	0	0	1	0	0	1	1	0	0	0
NRHV014XCD8	HV014XCD4	NRHV014X	CD8	healthy	40	1		-1												0	0	0	0	0
NRHV014XCD4	HV014XCD8	NRHV014X	CD4	healthy	40	1		-1												0	0	0	0	0
NRHV073CD4	HV073CD4	NRHV073	CD4	healthy	35	1		-1												0	0	0	0	0
NRHV073CD8	HV073CD8	NRHV073	CD8	healthy	35	1		-1												0	0	0	0	0
NRHV079CD4	HV079CD4	NRHV079	CD4	healthy	60	0		-1												0	0	0	0	0
NRHV079CD8	HV079CD8	NRHV079	CD8	healthy	60	0		-1												0	0	0	0	0
NRHV151CD4	HV151CD4	NRHV151	CD4	healthy	40	1		-1												0	0	0	0	0
NRHV151CD8	HV151CD8	NRHV151	CD8	healthy	40	1		-1												0	0	0	0	0
NRHV168CD4	HV168CD4	NRHV168	CD4	healthy	45	0		-1												0	0	0	0	0
NRHV168CD8	HV168CD8	NRHV168	CD8	healthy	45	0		-1												0	0	0	0	0
NRHV290CD4	HV290CD4	NRHV290	CD4	healthy	30	1		-1												0	0	0	0	0
NRHV290CD8	HV290CD8	NRHV290	CD8	healthy	30	1		-1												0	0	0	0	0
NRHV295CD4	HV295CD4	NRHV295	CD4	healthy	45	0		-1												0	0	0	0	0
NRHV295CD8	HV295CD8	NRHV295	CD8	healthy	45	0		-1												0	0	0	0	0
NRHV325CD4	HV325CD4	NRHV325	CD4	healthy	40	1		-1												0	0	0	0	0
NRHV325CD8	HV325CD8	NRHV325	CD8	healthy	40	1		-1												0	0	0	0	0
NRHV332CD8	HV332CD4	NRHV332	CD8	healthy	30	0		-1												0	0	0	0	0
NRHV332CD4	HV332CD8	NRHV332	CD4	healthy	30	0		-1												0	0	0	0	0
PSA4920CD8	PSA4920CD8	PSA4920	CD8	patient	55	0	26.1096	0	1	0	10	1	1	1	0	0	0	1	0	0	0	1	1	0
PSA4942CD8_SF	PSA4942CD8SF	PSA4942	CD8_SF	synovium	35	0	0.991781	1	1	1	9	2	2	2	0	0	0	1	0	0	0	0	1	0
PSA4947CD4	PSA4947CD4	PSA4947	CD4	patient	55	1	34.0438	1	6	2	9	1	2	2	0	0	0	1	0	1	1	1	0	1
PSA4953CD8	PSA4953CD8	PSA4953	CD8	patient	70	1	12.1068	1	9	2	27	5	3	4	0	0	0	0	1	0	1	0	0	0
PSA4964CD4	PSA4964CD4	PSA4964	CD4	patient	70	1	32.1562	0	1	0	37	1	1	1	0	0	0	1	0	0	0	0	0	0
PSA4965CD8	PSA4965CD8	PSA4965	CD8	patient	50	1	9.15616	0	1	0	2	0	1	1	0	0	0	1	0	1	1	1	0	1
PSA4966CD8	PSA4966CD8	PSA4966	CD8	patient	50	1	21.1589	1	1	0	2	2	1	1	0	0	0	1	0	1	1	0	0	0
PSA5025CD8_SF	PSA5025CD8SF	PSA5025	CD8_SF	synovium	35	1	4.44384	1	2	2	36	9	2	2	1	0	0	0	1	0	0	1	0	0
PSA5039CD8	PSA5039CD8	PSA5039	CD8	patient	30	0	1.98082	1	2	3	5	1	4	2	0	0	0	1	0	0	0	0	0	0
PSA5040CD4	PSA5040CD4	PSA5040	CD4	patient	25	1	3.87123	1	2	2	5	0	3	4	0	0	0	0	1	0	0	1	0	0
PSA5040CD8	PSA5040CD8	PSA5040	CD8	patient	25	1	3.87123	1	2	2	5	0	3	4	0	0	0	0	1	0	0	1	0	0
PSA5040CD8_SF	PSA5040CD8SF	PSA5040	CD8_SF	synovium	25	1	3.87123	1	2	2	5	0	3	4	0	0	0	0	1	0	0	1	0	0
PSA4958CD8_SF	PSA4958CD8SF	PSA4958	CD8_SF	synovium	40	0	16.2192	1	1	1	10	12	3	3	0	0	0	1	0	0	0	1	0	0

## Sheet: metadata ATAC
proper name	sample name	patient id	cell type	condition	age	female_sex	disease_duration	active_disease	TJC	SJC	ESR	CRP	physician_GA	Patient_GA	CCP_positive	RF_positive	axial	peripheral	axial_peripheral	On_MTX	on_csDMARD	on_bDMARD_tsDMARD	on_steroid	previous_bDMARD_tsDMARD
NRHV151CD4	NRHV151_CD4	NRHV151	CD4	healthy	40	1		-1												0	0	0	0	0
NRHV151CD8	NRHV151_CD8	NRHV151	CD8	healthy	40	1		-1												0	0	0	0	0
NRHV321CD4	NRHV321_CD4	NRHV321	CD4	healthy	40	1		-1												0	0	0	0	0
PSA4920CD4	PsA4920_CD4	PSA4920	CD4	patient	55	0	26.1096	0	1	0	10	1	1	1	0	0	0	1	0	0	0	1	1	0
PSA4945CD8	PsA4945_CD8	PSA4945	CD8	patient	55	0	2.04932	1	2	2	43	16	3	3	0	0	0	1	0	0	1	0	0	0
PSA4948CD8	PsA4948_CD8	PSA4948	CD8	patient	65	1	16.0411	1	0	3	22	1	2	2	0	1	0	1	0	1	1	0	0	0
PSA4953CD8	PsA4953_CD8	PSA4953	CD8	patient	70	1	12.1068	1	9	2	27	5	3	4	0	0	0	0	1	0	1	0	0	0
PSA4960CD8	PsA4960_CD8	PSA4960	CD8	patient	40	0	22.1973	0	0	0	2	0	1	1	0	0	0	1	0	0	1	0	0	1
NRHV321CD8	NRHV321_CD8	NRHV321	CD8	healthy	40	1		-1												0	0	0	0	0
PSA4944CD4	PsA4944_CD4	PSA4944	CD4	patient	45	1	7.0411	0	0	0	21	1	1	1	0	0	0	1	0	0	0	1	0	0
PSA4947CD8	PsA4947_CD8	PSA4947	CD8	patient	55	1	34.0438	1	6	2	9	1	2	2	0	0	0	1	0	1	1	1	0	1
PSA4949CD4	PsA4949_CD4	PSA4949	CD4	patient	75	0	1.04932	0	0	0	23	3	1	1	0	0	0	1	0	1	1	0	1	0
PSA4954CD8	PsA4954_CD8	PSA4954	CD8	patient	55	1	11.137	1	1	0	10	2	2	3	0	0	0	0	1	0	0	1	1	1
PSA4963CD8	PsA4963_CD8	PSA4963	CD8	patient	70	0	36.2795	0	0	0	2	1	1	4	0	0	0	1	0	1	1	1	0	0
NRHV238CD4	NRHV238_CD4	NRHV238	CD4	healthy	40	1		-1												0	0	0	0	0
NRHV238CD8	nrhv238_CD8_	NRHV238	CD8	healthy	40	1		-1												0	0	0	0	0
PSA4950CD4	PsA4950_CD4	PSA4950	CD4	patient	40	1	3.13973	0	0	0	10	5	1	2	0	0	0	1	0	1	1	0	0	0
PSA4961CD8	PsA4961_CD8	PSA4961	CD8	patient	60	1	3.21644	1	18	0	2	9	2	5	0	0	0	1	0	1	1	1	0	0
PSA4964CD8	PsA4964_CD8	PSA4964	CD8	patient	70	1	32.1562	0	1	0	37	1	1	1	0	0	0	1	0	0	0	0	0	0
PSA5012CD4	PsA5012_CD4	PSA5012	CD4	patient	35	0	1.44932	1	2	3	28	11	3	5	0	0	0	1	0	0	1	0	0	1
NRHV326CD8	NRHV326_CD8	NRHV326	CD8	healthy	35	1		-1												0	0	0	0	0
PSA4920CD8	PsA4920_CD8	PSA4920	CD8	patient	55	0	26.1096	0	1	0	10	1	1	1	0	0	0	1	0	0	0	1	1	0
PSA4952CD8	PsA4952_CD8	PSA4952	CD8	patient	75	0	2.10685	1	2	0	6	13	2	2	0	0	0	1	0	0	1	0	1	0
PSA4963CD4	PsA4963_CD4	PSA4963	CD4	patient	70	0	36.2795	0	0	0	2	1	1	4	0	0	0	1	0	1	1	1	0	0
PSA5008CD4	PsA5008_CD4	PSA5008	CD4	patient	35	1	1.47123	1	2	1	13	6	3	3	0	0	0	0	1	0	1	0	0	0
PSA5012CD8	PsA5012_CD8	PSA5012	CD8	patient	35	0	1.44932	1	2	3	28	11	3	5	0	0	0	1	0	0	1	0	0	1
PSA4941CD8	PsA4941CD8	PSA4941	CD8	patient	35	0	1.03014	0	0	0	6	1	1	2	0	0	0	1	0	1	1	1	0	1
PSA4944CD8	PsA4944CD8	PSA4944	CD8	patient	45	1	7.0411	0	0	0	21	1	1	1	0	0	0	1	0	0	0	1	0	0
PSA4946CD8	PSA4946CD8	PSA4946	CD8	patient	70	0	30.0301	0	0	0	2	2	1	1	0	1	0	0	1	0	0	0	0	0
PSA4952CD4	PsA4952CD4	PSA4952	CD4	patient	75	0	2.10685	1	2	0	6	13	2	2	0	0	0	1	0	0	1	0	1	0
PSA4954CD4	PsA4954CD4	PSA4954	CD4	patient	55	1	11.137	1	1	0	10	2	2	3	0	0	0	0	1	0	0	1	1	1
PSA4962CD8	PsA4962CD8	PSA4962	CD8	patient	35	1	18.2219	1	10	6	2	7	3	3	0	0	0	1	0	1	1	0	0	0
PSA4964CD4	PSA4964CD4	PSA4964	CD4	patient	70	1	32.1562	0	1	0	37	1	1	1	0	0	0	1	0	0	0	0	0	0
PSA4965CD8	PsA4965CD8	PSA4965	CD8	patient	50	1	9.15616	0	1	0	2	0	1	1	0	0	0	1	0	1	1	1	0	1
PSA4969CD8	PSA4969CD8	PSA4969	CD8	patient	80	1	17.2301	1	65	2	17	1	2	4	0	0	0	1	0	0	0	0	0	0
PSA4969CD8_SF	PsA4969CD8_SF	PSA4969	CD8_SF	synovium	80	1	17.2301	1	65	2	17	1	2	4	0	0	0	1	0	0	0	0	0	0
PSA5008CD8	PSA5008CD8	PSA5008	CD8	patient	35	1	1.47123	1	2	1	13	6	3	3	0	0	0	0	1	0	1	0	0	0
PSA5014CD4	PsA5014CD4	PSA5014	CD4	patient	55	1	15.4795	1	1	0	10	2	2	3	0	0	0	0	1	0	0	1	0	1
PSA5014CD8	PsA5014CD8	PSA5014	CD8	patient	55	1	15.4795	1	1	0	10	2	2	3	0	0	0	0	1	0	0	1	0	1
PSA5019CD8	PsA5019CD8	PSA5019	CD8	patient	35	1	5.56438	0	1	0	10	0	1	2	0	0	0	1	0	0	0	1	0	0
NRHV171CD4	NRHV171CD4	NRHV171	CD4	healthy	30	0		-1												0	0	0	0	0
NRHV171CD8	NRHV171CD8	NRHV171	CD8	healthy	30	0		-1												0	0	0	0	0
NRHV324CD4	NRHV324CD4	NRHV324	CD4	healthy	25	0		-1												0	0	0	0	0
PSA4950CD8	PsA4950CD8	PSA4950	CD8	patient	40	1	3.13973	0	0	0	10	5	1	2	0	0	0	1	0	1	1	0	0	0
PSA4958CD4	PsA4958CD4	PSA4958	CD4	patient	40	0	16.2192	1	1	1	10	12	3	3	0	0	0	1	0	0	0	1	0	0
PSA4958CD8	PsA4958CD8	PSA4958	CD8	patient	40	0	16.2192	1	1	1	10	12	3	3	0	0	0	1	0	0	0	1	0	0
PSA5009CD4	PsA5009CD4	PSA5009	CD4	patient	40	1	22.4795	0	27	0	2	6	1	1	0	0	0	1	0	1	1	0	0	0
PSA5010CD4	PsA5010CD4	PSA5010	CD4	patient	25	1	1.44384	1	12	2	5	4	3	3	0	0	0	1	0	1	1	0	1	0
PSA5010CD8	PsA5010CD8	PSA5010	CD8	patient	25	1	1.44384	1	12	2	5	4	3	3	0	0	0	1	0	1	1	0	1	0
PSA5018CD4	PsA5018CD4	PSA5018	CD4	patient	55	1	4.56712	0	10	0	5	0	1	1	1	1	0	1	0	1	1	0	0	0
PSA5018CD8	PsA5018CD8	PSA5018	CD8	patient	55	1	4.56712	0	10	0	5	0	1	1	1	1	0	1	0	1	1	0	0	0
PSA5023CD8	PsA5023CD8	PSA5023	CD8	patient	60	0	13.5836	1	31	3	2	1	4	4	0	0	0	0	1	1	1	1	1	0
PSA5026CD4	PsA5026CD4	PSA5026	CD4	patient	65	1	11.5589	0	2	0	5	0	1	1	0	0	0	1	0	0	0	1	0	0
PSA5026CD8	PsA5026CD8	PSA5026	CD8	patient	65	1	11.5589	0	2	0	5	0	1	1	0	0	0	1	0	0	0	1	0	0
PSA4956CD4	PsA4956CD4	PSA4956	CD4	patient	45	0	2.55616	0	0	0	2	0	1	1	0	0	0	0	0	1	1	1	0	0
PSA4956CD8	PsA4956CD8	PSA4956	CD8	patient	45	0	2.55616	0	0	0	2	0	1	1	0	0	0	0	0	1	1	1	0	0
PSA4968CD8	PsA4968CD8	PSA4968	CD8	patient	40	0	12.4904	1	8	6	8	4	2	3	0	0	0	0	1	0	0	1	0	1
PSA5007CD8	PsA5007CD8	PSA5007	CD8	patient	60	0	16.4712	0	5	0	5	1	1	1	0	0	0	1	0	1	1	1	1	0
PSA5009CD8	PsA5009CD8	PSA5009	CD8	patient	40	1	22.4795	0	27	0	2	6	1	1	0	0	0	1	0	1	1	0	0	0
PSA5013CD8	PsA5013CD4	PSA5013	CD8	patient	40	0	1.46027	0	0	0	2	0	1	1	0	0	0	1	0	1	1	0	0	0
PSA5013CD4	PsA5013CD8	PSA5013	CD4	patient	40	0	1.46027	0	0	0	2	0	1	1	0	0	0	1	0	1	1	0	0	0
PSA5015CD8	PsA5015CD8	PSA5015	CD8	patient	25	0	2.46301	0	0	0	6	4	1	1	0	0	0	0	1	1	1	0	0	0
PSA5020CD8	PsA5020CD8	PSA5020	CD8	patient	55	0	16.6164	0	1	1	5	0	1	1	0	0	0	1	0	0	0	1	0	0
PSA5021CD8	PsA5021CD8	PSA5021	CD8	patient	75	0	19.6329	0	2	0	29	41	1	1	0	0	0	1	0	1	1	1	0	1
PSA5022CD8	PsA5022CD8	PSA5022	CD8	patient	35	0	8.63288	1	1	2	13	4	3	3	0	0	0	1	0	1	1	0	0	0
PSA5024CD8	PsA5024CD8	PSA5024	CD8	patient	40	0	16.6356	0	2	0	8	1	1	3	0	0	0	0	1	1	1	1	0	0
PSA5036CD4	PsA5036CD4	PSA5036	CD4	patient	30	0	7.72055	0	0	0	47	39	1	1	0	0	0	0	1	1	1	0	0	1
PSA5036CD8	PsA5036CD8	PSA5036	CD8	patient	30	0	7.72055	0	0	0	47	39	1	1	0	0	0	0	1	1	1	0	0	1
NRHV086CD4	NRHV086CD4	NRHV086	CD4	healthy	30	0		-1												0	0	0	0	0
NRHV086CD8	NRHV086CD8	NRHV086	CD8	healthy	30	0		-1												0	0	0	0	0
NRHV121CD4	NRHV121CD4	NRHV121	CD4	healthy	55	1		-1												0	0	0	0	0
NRHV121CD8	NRHV121CD8	NRHV121	CD8	healthy	55	1		-1												0	0	0	0	0
NRHV322CD4	NRHV322CD4	NRHV322	CD4	healthy	60	1		-1												0	0	0	0	0
NRHV322CD8	NRHV322CD8	NRHV322	CD8	healthy	60	1		-1												0	0	0	0	0
NRHV324CD8	NRHV324CD8	NRHV324	CD8	healthy	25	0		-1												0	0	0	0	0
PSA4947CD4	PSA4947CD4	PSA4947	CD4	patient	55	1	34.0438	1	6	2	9	1	2	2	0	0	0	1	0	1	1	1	0	1
PSA4957CD4	PsA4957CD4	PSA4957	CD4	patient	45	1	22.5014	0	2	0	38	22	1	1	0	0	0	1	0	1	1	0	0	1
PSA4959CD4	PsA4959CD4	PSA4959	CD4	patient	40	0	18.9151	1	7	5	42	24	3	3	0	1	0	0	1	1	1	0	0	1
PSA5006CD8	PsA5006CD8	PSA5006	CD8	patient	55	0	8.5589	0	0	0	2	2	1	1	0	0	0	0	1	0	0	1	0	1
PSA5019CD4	PsA5019CD4	PSA5019	CD4	patient	35	1	5.56438	0	1	0	10	0	1	2	0	0	0	1	0	0	0	1	0	0
PSA5021CD4	PsA5021CD4	PSA5021	CD4	patient	75	0	19.6329	0	2	0	29	41	1	1	0	0	0	1	0	1	1	1	0	1
NRHV073CD4	NRHV073CD4	NRHV073	CD4	healthy	35	1		-1												0	0	0	0	0
NRHV073CD8	NRHV073CD8	NRHV073	CD8	healthy	35	1		-1												0	0	0	0	0
NRHV079CD4	NRHV079CD4	NRHV079	CD4	healthy	60	0		-1												0	0	0	0	0
NRHV079CD8	NRHV079CD8	NRHV079	CD8	healthy	60	0		-1												0	0	0	0	0
NRHV168CD4	NRHV168CD4	NRHV168	CD4	healthy	45	0		-1												0	0	0	0	0
NRHV290CD4	NRHV290CD4	NRHV290	CD4	healthy	30	1		-1												0	0	0	0	0
NRHV295CD4	NRHV295CD4	NRHV295	CD4	healthy	45	0		-1												0	0	0	0	0
NRHV295CD8	NRHV295CD8	NRHV295	CD8	healthy	45	0		-1												0	0	0	0	0
NRHV332CD8	NRHV332CD8	NRHV332	CD8	healthy	30	0		-1												0	0	0	0	0
PSA5040CD8	PSA5040CD8	PSA5040	CD8	patient	25	1	3.87123	1	2	2	5	0	3	4	0	0	0	0	1	0	0	1	0	0
PSA5040CD8_SF	PSA5040CD8SF	PSA5040	CD8_SF	synovium	25	1	3.87123	1	2	2	5	0	3	4	0	0	0	0	1	0	0	1	0	0
NRHV168CD8	NRHV168_CD8	NRHV168	CD8	healthy	45	0		-1												0	0	0	0	0
NRHV290CD8	NRHV290_CD8	NRHV290	CD8	healthy	30	1		-1												0	0	0	0	0
NRHV326CD4	NRHV326CD4	NRHV326	CD4	healthy	35	1		-1												0	0	0	0	0
NRHV332CD4	NRHV332_CD4	NRHV332	CD4	healthy	30	0		-1												0	0	0	0	0
PSA4945CD4	PSA4945_CD4	PSA4945	CD4	patient	55	0	2.04932	1	2	2	43	16	3	3	0	0	0	1	0	0	1	0	0	0
PSA4949CD8	PSA4949_CD8	PSA4949	CD8	patient	75	0	1.04932	0	0	0	23	3	1	1	0	0	0	1	0	1	1	0	1	0
PSA4951CD4	psa4951_CD4	PSA4951	CD4	patient	20	1	2.21096	1	1	1	16	6	2	2	0	0	0	0	0	0	1	0	1	0
PSA4951CD8	psa4951_CD8	PSA4951	CD8	patient	20	1	2.21096	1	1	1	16	6	2	2	0	0	0	0	0	0	1	0	1	0
PSA4959CD8	PSA4959_CD8	PSA4959	CD8	patient	40	0	18.9151	1	7	5	42	24	3	3	0	1	0	0	1	1	1	0	0	1
PSA5017CD4	PSA5017_CD4	PSA5017	CD4	patient	60	1	16.5644	0	3	2	5	2	1	2	0	0	0	1	0	1	1	1	0	0
PSA5017CD8	PSA5017_CD8	PSA5017	CD8	patient	60	1	16.5644	0	3	2	5	2	1	2	0	0	0	1	0	1	1	1	0	0
PSA5025CD8_SF	PSA5025CD8SF	PSA5025	CD8_SF	synovium	35	1	4.44384	1	2	2	36	9	2	2	1	0	0	0	1	0	0	1	0	0
PSA5037CD4	PSA5037_CD4	PSA5037	CD4	patient	35	0	1.65479	0	1	0	2	4	1	1	0	0	1	0	0	1	1	0	0	0
PSA5039CD8	PSA5039_CD8	PSA5039	CD8	patient	30	0	1.98082	1	2	3	5	1	4	2	0	0	0	1	0	0	0	0	0	0
NRHV014XCD4	NRHV014XCD4	NRHV014X	CD4	healthy	40	1		-1												0	0	0	0	0
NRHV014XCD8	NRHV014XCD8	NRHV014X	CD8	healthy	40	1		-1												0	0	0	0	0
NRHV325CD4	NRHV325_CD4	NRHV325	CD4	healthy	40	1		-1												0	0	0	0	0
NRHV325CD8	NRHV325_CD8	NRHV325	CD8	healthy	40	1		-1												0	0	0	0	0
PSA4917CD4_SF	NRSF055CD4SF	PSA4917	CD4_SF	synovium	40	1	2.63014	1	1	1	7	2	3	3	0	0	0	0	1	1	1	0	0	0
PSA4917CD8_SF	NRSF055CD8SF	PSA4917	CD8_SF	synovium	40	1	2.63014	1	1	1	7	2	3	3	0	0	0	0	1	1	1	0	0	0
PSA4918CD8_SF	NRSF056CD8SF	PSA4918	CD8_SF	synovium	70	0	21.6082	0	0	0	2	3	1	1	0	0	0	1	0	1	1	0	0	1
PSA4951CD4_SF	PSA4951CD4SF	PSA4951	CD4_SF	synovium	20	1	2.21096	1	1	1	16	6	2	2	0	0	0	0	0	0	1	0	1	0
PSA4958CD8_SF	PSA4958CD8SF	PSA4958	CD8_SF	synovium	40	0	16.2192	1	1	1	10	12	3	3	0	0	0	1	0	0	0	1	0	0
PSA4967CD4	PSA4967CD4	PSA4967	CD4	patient	25	1	1.27123	1	1	1	23	0	3	3	0	0	0	1	0	0	0	0	1	0
PSA4968CD4	PSA4968CD4	PSA4968	CD4	patient	40	0	12.4904	1	8	6	8	4	2	3	0	0	0	0	1	0	0	1	0	1
PSA5006CD4	PSA5006CD4	PSA5006	CD4	patient	55	0	8.5589	0	0	0	2	2	1	1	0	0	0	0	1	0	0	1	0	1
PSA5007CD4	PSA5007CD4	PSA5007	CD4	patient	60	0	16.4712	0	5	0	5	1	1	1	0	0	0	1	0	1	1	1	1	0
PSA4942CD8_SF	PSA4942CD8SF	PSA4942	CD8_SF	synovium	35	0	0.991781	1	1	1	9	2	2	2	0	0	0	1	0	0	0	0	1	0
PSA4955CD8	PSA4955CD8	PSA4955	CD8	patient	30	0	9.16438	1	46	5	2	14	4	5	0	0	0	1	0	0	0	1	1	1
PSA4958CD4_SF	PSA4958CD4SF	PSA4958	CD4_SF	synovium	40	0	16.2192	1	1	1	10	12	3	3	0	0	0	1	0	0	0	1	0	0
PSA4962CD4	PSA4962CD4	PSA4962	CD4	patient	35	1	18.2219	1	10	6	2	7	3	3	0	0	0	1	0	1	1	0	0	0
PSA4966CD8	PSA4966CD8	PSA4966	CD8	patient	50	1	21.1589	1	1	0	2	2	1	1	0	0	0	1	0	1	1	0	0	0
PSA5037CD8	PSA5037CD8	PSA5037	CD8	patient	35	0	1.65479	0	1	0	2	4	1	1	0	0	1	0	0	1	1	0	0	0
PSA5040CD4	PSA5040CD4	PSA5040	CD4	patient	25	1	3.87123	1	2	2	5	0	3	4	0	0	0	0	1	0	0	1	0	0

## Sheet: metadata HiC
proper name	sample name	patient id	cell type	condition	age	female_sex	disease_duration	active_disease	TJC	SJC	ESR	CRP	physician_GA	Patient_GA	CCP_positive	RF_positive	axial	peripheral	axial_peripheral	On_MTX	on_csDMARD	on_bDMARD_tsDMARD	on_steroid	previous_bDMARD_tsDMARD
PSA4920CD4	PSA4920_CD4_ARIMA	PSA4920	CD4	patient	55	0	26.1096	0	1	0	10	1	1	1	0	0	0	1	0	0	0	1	1	0
PSA4920CD8	PSA4920_CD8_ARIMA	PSA4920	CD8	patient	55	0	26.1096	0	1	0	10	1	1	1	0	0	0	1	0	0	0	1	1	0
PSA4941CD8	PSA4941_CD8_ARIMA	PSA4941	CD8	patient	35	0	1.03014	0	0	0	6	1	1	2	0	0	0	1	0	1	1	1	0	1
PSA4942CD4	PSA4942_CD4_ARIMA	PSA4942	CD4	patient	35	0	0.991781	1	1	1	9	2	2	2	0	0	0	1	0	0	0	0	1	0
PSA4942CD8	PSA4942_CD8_ARIMA	PSA4942	CD8	patient	35	0	0.991781	1	1	1	9	2	2	2	0	0	0	1	0	0	0	0	1	0
PSA4943CD8	PSA4943_CD8_ARIMA	PSA4943	CD8	patient	45	1	8.99178	1	7	5	8	3	3	4	0	0	0	1	0	1	1	0	1	1
PSA4944CD4	PSA4944_CD4_ARIMA	PSA4944	CD4	patient	45	1	7.0411	0	0	0	21	1	1	1	0	0	0	1	0	0	0	1	0	0
PSA4954CD8	PSA4954_CD8_ARIMA	PSA4954	CD8	patient	55	1	11.137	1	1	0	10	2	2	3	0	0	0	0	1	0	0	1	1	1
PSA4960CD8	PSA4960_CD8_ARIMA	PSA4960	CD8	patient	40	0	22.1973	0	0	0	2	0	1	1	0	0	0	1	0	0	1	0	0	1
PSA4961CD8	PSA4961_CD8_ARIMA	PSA4961	CD8	patient	60	1	3.21644	1	18	0	2	9	2	5	0	0	0	1	0	1	1	1	0	0
PSA4962CD4	PSA4962_CD4_ARIMA	PSA4962	CD4	patient	35	1	18.2219	1	10	6	2	7	3	3	0	0	0	1	0	1	1	0	0	0
PSA4962CD8	PSA4962_CD8_ARIMA	PSA4962	CD8	patient	35	1	18.2219	1	10	6	2	7	3	3	0	0	0	1	0	1	1	0	0	0
PSA4963CD8	PSA4963_CD4_ARIMA	PSA4963	CD8	patient	70	0	36.2795	0	0	0	2	1	1	4	0	0	0	1	0	1	1	1	0	0
PSA4963CD4	PSA4963_CD8_ARIMA	PSA4963	CD4	patient	70	0	36.2795	0	0	0	2	1	1	4	0	0	0	1	0	1	1	1	0	0
NRHV121CD4	NRHV121_CD4_ARIMA	NRHV121	CD4	healthy	55	1		-1												0	0	0	0	0
NRHV321CD4	NRHV321_CD4_ARIMA	NRHV321	CD4	healthy	40	1		-1												0	0	0	0	0
PSA4950CD4	PsA4950_CD4_ARIMA	PSA4950	CD4	patient	40	1	3.13973	0	0	0	10	5	1	2	0	0	0	1	0	1	1	0	0	0
PSA4950CD8	PsA4950_CD8_ARIMA	PSA4950	CD8	patient	40	1	3.13973	0	0	0	10	5	1	2	0	0	0	1	0	1	1	0	0	0
NRHV121CD8	NRHV121_CD8_ARIMA	NRHV121	CD8	healthy	55	1		-1												0	0	0	0	0
NRHV321CD8	NRHV321_CD8_ARIMA	NRHV321	CD8	healthy	40	1		-1												0	0	0	0	0
PSA4954CD4	PsA4954_CD4_ARIMA	PSA4954	CD4	patient	55	1	11.137	1	1	0	10	2	2	3	0	0	0	0	1	0	0	1	1	1
PSA4946CD8	PsA4946CD8_ARIMA	PSA4946	CD8	patient	70	0	30.0301	0	0	0	2	2	1	1	0	1	0	0	1	0	0	0	0	0
PSA4969CD8_SF	PsA4969CD8SF_ARIMA	PSA4969	CD8_SF	synovium	80	1	17.2301	1	65	2	17	1	2	4	0	0	0	1	0	0	0	0	0	0
NRHV171CD8	NRHV171CD8_ARIMA	NRHV171	CD8	healthy	30	0		-1												0	0	0	0	0
PSA4958CD8	PsA4958CD8_ARIMA	PSA4958	CD8	patient	40	0	16.2192	1	1	1	10	12	3	3	0	0	0	1	0	0	0	1	0	0
PSA4958CD4	PsA4958CD4_ARIMA	PSA4958	CD4	patient	40	0	16.2192	1	1	1	10	12	3	3	0	0	0	1	0	0	0	1	0	0
NRHV171CD4	NRHV171CD4_ARIMA	NRHV171	CD4	healthy	30	0		-1												0	0	0	0	0
PSA5009CD4	PsA5009CD4_ARIMA	PSA5009	CD4	patient	40	1	22.4795	0	27	0	2	6	1	1	0	0	0	1	0	1	1	0	0	0
PSA5009CD8	PsA5009CD8_ARIMA	PSA5009	CD8	patient	40	1	22.4795	0	27	0	2	6	1	1	0	0	0	1	0	1	1	0	0	0
PSA4959CD4	PsA4959CD4_ARIMA	PSA4959	CD4	patient	40	0	18.9151	1	7	5	42	24	3	3	0	1	0	0	1	1	1	0	0	1
PSA5013CD4	PsA5013CD4_ARIMA	PSA5013	CD4	patient	40	0	1.46027	0	0	0	2	0	1	1	0	0	0	1	0	1	1	0	0	0
PSA5024CD8	PsA5024CD8_ARIMA	PSA5024	CD8	patient	40	0	16.6356	0	2	0	8	1	1	3	0	0	0	0	1	1	1	1	0	0
PSA5037CD8	PsA5037CD8_ARIMA	PSA5037	CD8	patient	35	0	1.65479	0	1	0	2	4	1	1	0	0	1	0	0	1	1	0	0	0
PSA5037CD4	PsA5037CD4_ARIMA	PSA5037	CD4	patient	35	0	1.65479	0	1	0	2	4	1	1	0	0	1	0	0	1	1	0	0	0
PSA5018CD4	PsA5018CD4_ARIMA	PSA5018	CD4	patient	55	1	4.56712	0	10	0	5	0	1	1	1	1	0	1	0	1	1	0	0	0
PSA5018CD8	PsA5018CD8_ARIMA	PSA5018	CD8	patient	55	1	4.56712	0	10	0	5	0	1	1	1	1	0	1	0	1	1	0	0	0
PSA5019CD8	PsA5019CD8_ARIMA	PSA5019	CD8	patient	35	1	5.56438	0	1	0	10	0	1	2	0	0	0	1	0	0	0	1	0	0
PSA5021CD4	PsA5021CD4_ARIMA	PSA5021	CD4	patient	75	0	19.6329	0	2	0	29	41	1	1	0	0	0	1	0	1	1	1	0	1
NRHV324CD8	NRHV324CD8_ARIMA	NRHV324	CD8	healthy	25	0		-1												0	0	0	0	0
PSA5022CD8	PsA5022CD8_ARIMA	PSA5022	CD8	patient	35	0	8.63288	1	1	2	13	4	3	3	0	0	0	1	0	1	1	0	0	0
PSA5017CD4	PsA5017CD4_ARIMA	PSA5017	CD4	patient	60	1	16.5644	0	3	2	5	2	1	2	0	0	0	1	0	1	1	1	0	0
PSA5017CD8	PsA5017CD8_ARIMA	PSA5017	CD8	patient	60	1	16.5644	0	3	2	5	2	1	2	0	0	0	1	0	1	1	1	0	0
PSA5021CD8	PsA5021CD8_ARIMA	PSA5021	CD8	patient	75	0	19.6329	0	2	0	29	41	1	1	0	0	0	1	0	1	1	1	0	1
NRHV151CD4	NRHV151CD4_ARIMA	NRHV151	CD4	healthy	40	1		-1												0	0	0	0	0
NRHV324CD4	NRHV324CD4_ARIMA	NRHV324	CD4	healthy	25	0		-1												0	0	0	0	0
PSA5019CD4	PsA5019CD4_ARIMA	PSA5019	CD4	patient	35	1	5.56438	0	1	0	10	0	1	2	0	0	0	1	0	0	0	1	0	0
PSA5020CD8	PsA5020CD8_ARIMA	PSA5020	CD8	patient	55	0	16.6164	0	1	1	5	0	1	1	0	0	0	1	0	0	0	1	0	0
PSA5023CD8	PsA5023CD8_ARIMA	PSA5023	CD8	patient	60	0	13.5836	1	31	3	2	1	4	4	0	0	0	0	1	1	1	1	1	0
PSA5026CD8	PsA5026CD8_ARIMA	PSA5026	CD8	patient	65	1	11.5589	0	2	0	5	0	1	1	0	0	0	1	0	0	0	1	0	0
PSA4959CD8_SF	PsA4959CD8SF_ARIMA	PSA4959	CD8_SF	synovium	40	0	18.9151	1	7	5	42	24	3	3	0	1	0	0	1	1	1	0	0	1
PSA5006CD8	PsA5006CD8_ARIMA	PSA5006	CD8	patient	55	0	8.5589	0	0	0	2	2	1	1	0	0	0	0	1	0	0	1	0	1
PSA4957CD4	PsA4957CD4_ARIMA	PSA4957	CD4	patient	45	1	22.5014	0	2	0	38	22	1	1	0	0	0	1	0	1	1	0	0	1
PSA4968CD4	PsA4968CD4_ARIMA	PSA4968	CD4	patient	40	0	12.4904	1	8	6	8	4	2	3	0	0	0	0	1	0	0	1	0	1
PSA4968CD8	PsA4968CD8_ARIMA	PSA4968	CD8	patient	40	0	12.4904	1	8	6	8	4	2	3	0	0	0	0	1	0	0	1	0	1
PSA5006CD4	PsA5006CD4_ARIMA	PSA5006	CD4	patient	55	0	8.5589	0	0	0	2	2	1	1	0	0	0	0	1	0	0	1	0	1
NRHV326CD4	NRHV326CD4_ARIMA	NRHV326	CD4	healthy	35	1		-1												0	0	0	0	0
NRHV326CD8	NRHV326CD8_ARIMA	NRHV326	CD8	healthy	35	1		-1												0	0	0	0	0
PSA5014CD4	PsA5014CD4_ARIMA	PSA5014	CD4	patient	55	1	15.4795	1	1	0	10	2	2	3	0	0	0	0	1	0	0	1	0	1
PSA5007CD4	PsA5007CD4_ARIMA	PSA5007	CD4	patient	60	0	16.4712	0	5	0	5	1	1	1	0	0	0	1	0	1	1	1	1	0
PSA5010CD8	PsA5010CD8_ARIMA	PSA5010	CD8	patient	25	1	1.44384	1	12	2	5	4	3	3	0	0	0	1	0	1	1	0	1	0
PSA5013CD8	PsA5013CD8_ARIMA	PSA5013	CD8	patient	40	0	1.46027	0	0	0	2	0	1	1	0	0	0	1	0	1	1	0	0	0
PSA5014CD8	PsA5014CD8_ARIMA	PSA5014	CD8	patient	55	1	15.4795	1	1	0	10	2	2	3	0	0	0	0	1	0	0	1	0	1
PSA5015CD8	PsA5015CD8_ARIMA	PSA5015	CD8	patient	25	0	2.46301	0	0	0	6	4	1	1	0	0	0	0	1	1	1	0	0	0
PSA5026CD4	PsA5026CD4_ARIMA	PSA5026	CD4	patient	65	1	11.5589	0	2	0	5	0	1	1	0	0	0	1	0	0	0	1	0	0
NRHV322CD8	NRHV322_CD8_ARIMA	NRHV322	CD8	healthy	60	1		-1												0	0	0	0	0
PSA4917CD8_SF	NRSF055CD8SF_ARIMA	PSA4917	CD8_SF	synovium	40	1	2.63014	1	1	1	7	2	3	3	0	0	0	0	1	1	1	0	0	0
PSA4951CD4	PsA4951_CD4_ARIMA	PSA4951	CD4	patient	20	1	2.21096	1	1	1	16	6	2	2	0	0	0	0	0	0	1	0	1	0
PSA4959CD8	PSA4959_CD8_ARIMA	PSA4959	CD8	patient	40	0	18.9151	1	7	5	42	24	3	3	0	1	0	0	1	1	1	0	0	1
PSA4958CD8_SF	PSA4958CD8SF_ARIMA	PSA4958	CD8_SF	synovium	40	0	16.2192	1	1	1	10	12	3	3	0	0	0	1	0	0	0	1	0	0
PSA4951CD8	PsA4951_CD8_ARIMA	PSA4951	CD8	patient	20	1	2.21096	1	1	1	16	6	2	2	0	0	0	0	0	0	1	0	1	0
NRHV238CD8	NRHV238_CD8_ARIMA	NRHV238	CD8	healthy	40	1		-1												0	0	0	0	0
NRHV322CD4	NRHV322_CD4_ARIMA	NRHV322	CD4	healthy	60	1		-1												0	0	0	0	0
PSA5010CD4	PSA5010_CD4_ARIMA	PSA5010	CD4	patient	25	1	1.44384	1	12	2	5	4	3	3	0	0	0	1	0	1	1	0	1	0
PSA5025CD8_SF	PSA5025CD8SF_ARIMA	PSA5025	CD8_SF	synovium	35	1	4.44384	1	2	2	36	9	2	2	1	0	0	0	1	0	0	1	0	0
PSA4918CD8_SF	NRHV056CD8SF_ARIMA	PSA4918	CD8_SF	synovium	70	0	21.6082	0	0	0	2	3	1	1	0	0	0	1	0	1	1	0	0	1
NRHV073CD4	NRHV073_CD4_ARIMA	NRHV073	CD4	healthy	35	1		-1												0	0	0	0	0
NRHV073CD8	NRHV073_CD8_ARIMA	NRHV073	CD8	healthy	35	1		-1												0	0	0	0	0
NRHV238CD4	NRHV238_CD4_ARIMA	NRHV238	CD4	healthy	40	1		-1												0	0	0	0	0
NRHV295CD8	NRHV295CD8_ARIMA	NRHV295	CD8	healthy	45	0		-1												0	0	0	0	0
NRHV325CD4	NRHV325CD4_ARIMA	NRHV325	CD4	healthy	40	1		-1												0	0	0	0	0
NRHV079CD4	NRHV079CD4_ARIMA	NRHV079	CD4	healthy	60	0		-1												0	0	0	0	0
NRHV079CD8	NRHV079CD8_ARIMA	NRHV079	CD8	healthy	60	0		-1												0	0	0	0	0
NRHV295CD4	NRHV295CD4_ARIMA	NRHV295	CD4	healthy	45	0		-1												0	0	0	0	0
NRHV332CD4	NRHV332CD4_ARIMA	NRHV332	CD4	healthy	30	0		-1												0	0	0	0	0
NRHV332CD8	NRHV332CD8_ARIMA	NRHV332	CD8	healthy	30	0		-1												0	0	0	0	0
NRHV168CD8	NRHV168CD8_ARIMA	NRHV168	CD8	healthy	45	0		-1												0	0	0	0	0
NRHV290CD8	NRHV290CD8_ARIMA	NRHV290	CD8	healthy	30	1		-1												0	0	0	0	0
PSA5036CD8	PsA5036CD8_ARIMA	PSA5036	CD8	patient	30	0	7.72055	0	0	0	47	39	1	1	0	0	0	0	1	1	1	0	0	1
NRHV290CD4	NRHV290CD4_ARIMA	NRHV290	CD4	healthy	30	1		-1												0	0	0	0	0
NRHV168CD4	NRHV168CD4_ARIMA	NRHV168	CD4	healthy	45	0		-1												0	0	0	0	0
PSA5040CD8	PsA5040CD8_ARIMA	PSA5040	CD8	patient	25	1	3.87123	1	2	2	5	0	3	4	0	0	0	0	1	0	0	1	0	0
PSA5040CD8_SF	PsA5040CD8_SF_ARIMA	PSA5040	CD8_SF	synovium	25	1	3.87123	1	2	2	5	0	3	4	0	0	0	0	1	0	0	1	0	0
NRHV086CD8	NRHV086CD8_ARIMA	NRHV086	CD8	healthy	30	0		-1												0	0	0	0	0
NRHV086CD4	NRHV086CD4_ARIMA	NRHV086	CD4	healthy	30	0		-1												0	0	0	0	0
PSA4967CD4	PSA4967CD4_ARIMA	PSA4967	CD4	patient	25	1	1.27123	1	1	1	23	0	3	3	0	0	0	1	0	0	0	0	1	0
NRHV325CD8	NRHV325CD8_ARIMA	NRHV325	CD8	healthy	40	1		-1												0	0	0	0	0
PSA4945CD4	PSA4945CD4_ARIMA	PSA4945	CD4	patient	55	0	2.04932	1	2	2	43	16	3	3	0	0	0	1	0	0	1	0	0	0
NRHV014XCD4	NRHV014XCD4_ARIMA	NRHV014X	CD4	healthy	40	1		-1												0	0	0	0	0
NRHV014XCD8	NRHV014XCD8_ARIMA	NRHV014X	CD8	healthy	40	1		-1												0	0	0	0	0
PSA4944CD8	psa4944CD8_ARIMA	PSA4944	CD8	patient	45	1	7.0411	0	0	0	21	1	1	1	0	0	0	1	0	0	0	1	0	0
PSA5039CD8	PSA5039CD8_ARIMA	PSA5039	CD8	patient	30	0	1.98082	1	2	3	5	1	4	2	0	0	0	1	0	0	0	0	0	0
PSA5040CD4	PSA5040CD4_ARIMA	PSA5040	CD4	patient	25	1	3.87123	1	2	2	5	0	3	4	0	0	0	0	1	0	0	1	0	0
PSA4951CD8_SF	PSA4951CD8SF_ARIMA	PSA4951	CD8_SF	synovium	20	1	2.21096	1	1	1	16	6	2	2	0	0	0	0	0	0	1	0	1	0
PSA5008CD8	PSA5008_CD8_ARIMA	PSA5008	CD8	patient	35	1	1.47123	1	2	1	13	6	3	3	0	0	0	0	1	0	1	0	0	0
PSA5008CD4	PSA5008_CD4_ARIMA	PSA5008	CD4	patient	35	1	1.47123	1	2	1	13	6	3	3	0	0	0	0	1	0	1	0	0	0
PSA5012CD8	PSA5012_CD8_ARIMA	PSA5012	CD8	patient	35	0	1.44932	1	2	3	28	11	3	5	0	0	0	1	0	0	1	0	0	1
PSA5012CD4	PSA5012_CD4_ARIMA	PSA5012	CD4	patient	35	0	1.44932	1	2	3	28	11	3	5	0	0	0	1	0	0	1	0	0	1
PSA4958CD4_SF	PSA4958CD4SF_ARIMA	PSA4958	CD4_SF	synovium	40	0	16.2192	1	1	1	10	12	3	3	0	0	0	1	0	0	0	1	0	0
