# Supplementary material for: Multi-omics analysis in primary T cells elucidates mechanisms behind disease-associated genetic loci
Source: Genome Biol. 2025 Feb 10;26:26. doi: 10.1186/s13059-025-03492-y (PMC11808986; doi:10.1186/s13059-025-03492-y)
Supplement: Supplementary file 3 — Additional file 3: Table S2. Number of significant QTLs (FDR < 0.10) that were present in the over modality at p-value 0.01 [file 13059_2025_3492_MOESM3_ESM.xlsx]

## Sheet: Sheet1
QTL modality	CD8+ overlapping CD4+	CD4+ overlapping CD8+
eQTLs	0.764	0.834
caQTLs	0.783	0.845
insQTLs	0.726	0.752
loopQTLs	0.858	0.905
