# Supplementary material for: Multi-omics analysis in primary T cells elucidates mechanisms behind disease-associated genetic loci
Source: Genome Biol. 2025 Feb 10;26:26. doi: 10.1186/s13059-025-03492-y (PMC11808986; doi:10.1186/s13059-025-03492-y)
Supplement: Supplementary file 4 — Additional file 4: Table S3. Statistical enrichment of GWAS loci in CTCF peaks. Χ2 distribution with 1 degree of freedom used to calculate P values indicating the probability of observing a difference in log-likelihoods under the null hypothesis [file 13059_2025_3492_MOESM4_ESM.xlsx]

## Sheet: Sheet1
Disease	Model	Estimate	LogLikelihood	P value
JIA
	CD4+	-28.323	848.71	0.61012
	CD8+	-27.661	848.713	0.606028
	Null		848.58
PsA
	CD4+	-94.5	6117.12	1
	CD8+	5.82812	6117.12	1
	Null		6117.12
RA
	CD4+	0.211007	13081.4	1
	CD8+	0.211007	13081.4	1
	Null		13081.4
