# Supplementary material for: Multi-omics analysis in primary T cells elucidates mechanisms behind disease-associated genetic loci
Source: Genome Biol. 2025 Feb 10;26:26. doi: 10.1186/s13059-025-03492-y (PMC11808986; doi:10.1186/s13059-025-03492-y)
Supplement: Supplementary file 5 — Additional file 5: Table S4. Functional fine mapping of PsA, RA, SSc, Ps and JIA GWAS loci (online spreadsheet). [file 13059_2025_3492_MOESM5_ESM.xlsx]

## Sheet: Read me
The columns are described as follows:
chr, start	: SNP position
name	: SNPID and locus SNP ID
R2 score	: R2 score with the lead SNP. In GWAS labelled as credible sets, this is the posteriori probability
loci	: Locus lead SNP ID
snp	: SNP ID
svalues_betabinom	: S-value from betabinomial test (equivalent to FDR)
tot_REF , tot_ALT	: total number of ATAC-seq reads supporting this allele specificity for REF and ALT alleles.
ratio	: ratio of the above
n_pat	: number of patients that supported the test, generally means number of heterozygous samples.
TF_remap	: Transcription factors that have shown binding around this SNP from the remap 2022 database
TF_JASPAR	: transcription factors that have a motif binding within 50bp of this SNP from the JASPAR 2022 database
ATAC_hic_corr_score	: the Hi-C correlation score , of the closest ATAC-peak within 500bp of this SNP. 0.03 generally means that this ATAC-peak doesn’t have any patterns of correlation with the Hi-C.
eQTLgen_gene	: eQTLs from eQTLgen with this SNP, with ensembl IDs
eQTLgen_symbol	: eQTLs from eQTLgen with this SNP, with gene names
eQTLgen_pval	: the above but added the -log10Pval after each gene.
hsc_genes, tcell_genes, all_genes	: genes linked by epimap correlation for this specific enhancer

## Sheet: PsA_Soomro_2022
chr	start	name	R2 score	loci	snp	svalues_betabinom	tot_REF	tot_ALT	ratio	n_pat	TF_remap	TF_JASPAR	ATAC_hic_corr_score	eQTLgen_gene	eQTLgen_symbol	eQTLgen_pval	hsc_genes	tcell_genes	all_genes
chr1	24944080	rs1395621_rs1395621	1	rs1395621	rs1395621
chr1	67134215	rs12068633_rs12044149	0.805741	rs12044149	rs12068633
chr1	67135002	rs12044149_rs12044149	1	rs12044149	rs12044149	0.00110989	90	32	0.355556	8	{'SOX2', 'KDM1A', 'SMARCA4', 'BMI1', 'RNF2', 'ETS1', 'BCOR', 'NFE2', 'SAP30', 'TP53', 'SUZ12', 'BRD4', 'ZBTB48', 'TRIM24', 'SIN3A', 'ZBTB33', 'POU2F3', 'GTF3C2', 'CTCF', 'RUNX1', 'BCL6', 'ASH2L', 'KLF9', 'GSPT2'}	{'KLF15', 'KLF6', 'ZFP14', 'KLF1', 'ZNF740', 'SP4', 'MAZ', 'SP9', 'ZNF148', 'EGR3', 'KLF5', 'SP1', 'KLF11', 'EGR4', 'KLF16', 'EGR1', 'SP2', 'KLF12', 'Wt1', 'RFX4', 'SP3', 'ZNF281', 'GRHL1', 'SP8', 'KLF2', 'Rfx6', 'ZNF574', 'RFX7', 'KLF4', 'KLF10', 'KLF7', 'CTCF', 'BCL6', 'ZNF707', 'TFCP2', 'ZNF708', 'KLF9', 'PATZ1', 'KLF14', 'ZNF530', 'PRDM9'}	0.07	['ENSG00000162594', 'ENSG00000198160']	['IL23R', 'MIER1']	['IL23R: 61.4', 'MIER1: 13.1']
chr1	67135448	rs11209003_rs12044149	0.813875	rs12044149	rs11209003
chr1	67138535	rs12060309_rs12044149	0.809794	rs12044149	rs12060309
chr12	56229562	rs57343616_rs2020854	0.834225	rs2020854	rs57343616
chr12	56231908	rs1274496_rs2020854	0.896237	rs2020854	rs1274496
chr12	56233515	rs77415512_rs2020854	0.834225	rs2020854	rs77415512
chr12	56233834	rs75274818_rs2020854	0.86516	rs2020854	rs75274818
chr12	56233867	rs76745316_rs2020854	0.834225	rs2020854	rs76745316
chr12	56234593	rs1295772_rs2020854	0.896237	rs2020854	rs1295772
chr12	56236282	rs17118403_rs2020854	0.834225	rs2020854	rs17118403
chr12	56236979	rs17118409_rs2020854	0.834225	rs2020854	rs17118409
chr12	56240854	rs35526714_rs2020854	0.803433	rs2020854	rs35526714
chr12	56241295	rs78495928_rs2020854	0.834225	rs2020854	rs78495928
chr12	56243190	rs59626664_rs2020854	0.834225	rs2020854	rs59626664
chr12	56244292	rs74673257_rs2020854	0.834225	rs2020854	rs74673257		8	3	0.375	1	{'FOS', 'DPF2', 'ILF3', 'ZNF366', 'ZNF24', 'HDGF', 'ESR1', 'GRHL2'}	{'NR1D1', 'ELK1::HOXA1', 'NFYC', 'Pparg::Rxra', 'ZKSCAN5', 'IRF5', 'ERF', 'ETV3', 'ZNF784', 'IRF8', 'GFI1', 'ZNF530', 'PPARA::RXRA', 'PRDM9', 'IRF4', 'HOXB2::ELK1', 'ETV5::DRGX'}		['ENSG00000170581', 'ENSG00000176422', 'ENSG00000257727', 'ENSG00000076067', 'ENSG00000135473', 'ENSG00000139531', 'ENSG00000258311', 'ENSG00000166888', 'ENSG00000197728', 'ENSG00000135469', 'ENSG00000123374', 'ENSG00000257303', 'ENSG00000196465']	['STAT2', 'SPRYD4', 'CNPY2', 'RBMS2', 'PAN2', 'SUOX', 'RP11-644F5.10', 'STAT6', 'RPS26', 'COQ10A', 'CDK2', 'RP11-977G19.11', 'MYL6B']	['STAT2: 119.6', 'SPRYD4: 106.0', 'CNPY2: 72.3', 'RBMS2: 39.2', 'PAN2: 29.1', 'SUOX: 23.4', 'RP11-644F5.10: 11.2', 'STAT6: 6.6', 'RPS26: 6.2', 'COQ10A: 6.1', 'CDK2: 6.0', 'RP11-977G19.11: 5.1', 'MYL6B: 4.9']	{'ANKRD52', 'OR6C74', 'SPRYD4', 'SUOX', 'COQ10A'}	FALSE	{'MYL6', 'HSD17B6', 'OR6C6', 'BLOC1S1', 'IKZF4', 'PAN2', 'ORMDL2', 'OR6C74', 'CD63', 'GPR182', 'RNF41', 'APOF', 'GLS2', 'COQ10A', 'TAC3', 'ATP5F1B', 'SPRYD4', 'CS', 'OR6C1', 'ANKRD52', 'SUOX', 'RPS26', 'NDUFA4L2', 'AC073896.1', 'MIP'}
chr12	56244482	rs117683816_rs2020854	0.834225	rs2020854	rs117683816
chr12	56246556	rs75265219_rs2020854	0.834225	rs2020854	rs75265219
chr12	56247101	rs2629452_rs2020854	0.896237	rs2020854	rs2629452
chr12	56249899	rs60913149_rs2020854	0.834225	rs2020854	rs60913149
chr12	56250466	rs79718165_rs2020854	0.862104	rs2020854	rs79718165
chr12	56251101	rs59822547_rs2020854	0.893022	rs2020854	rs59822547
chr12	56252428	rs77120931_rs2020854	0.893022	rs2020854	rs77120931
chr12	56253458	rs2371454_rs2020854	0.862104	rs2020854	rs2371454
chr12	56254126	rs808919_rs2020854	0.896237	rs2020854	rs808919
chr12	56254992	rs871130_rs2020854	0.862104	rs2020854	rs871130
chr12	56255816	rs1274490_rs2020854	0.924075	rs2020854	rs1274490
chr12	56259509	rs138540086_rs2020854	0.892114	rs2020854	rs138540086
chr12	56259775	rs149241310_rs2020854	0.877546	rs2020854	rs149241310
chr12	56260129	rs138479608_rs2020854	0.892114	rs2020854	rs138479608
chr12	56262480	rs149980726_rs2020854	0.892114	rs2020854	rs149980726
chr12	56263431	rs111885088_rs2020854	0.92307	rs2020854	rs111885088
chr12	56264103	rs117305040_rs2020854	0.892114	rs2020854	rs117305040
chr12	56264923	rs59917308_rs2020854	0.892114	rs2020854	rs59917308
chr12	56265535	rs76151170_rs2020854	0.92307	rs2020854	rs76151170
chr12	56267120	rs60542959_rs2020854	0.892114	rs2020854	rs60542959	0.783429	862	1034	1.19954	7	{'TWIST1', 'RFX1', 'HMGXB4', 'KLF6', 'ZNF274', 'LMO1', 'ZNF257', 'PRDM15', 'ZXDB', 'ARID4A', 'KLF5', 'ATF7', 'MAF1', 'MYOD1', 'EHMT2', 'NELFCD', 'ZNF574', 'MAX', 'TAF1', 'FOXO1', 'CHD8', 'POU5F1', 'JUN', 'HEXIM1', 'KDM3A', 'FOXP2', 'CEBPA', 'GATA2', 'TFDP2', 'SKIL', 'GTF2B', 'TRIM25', 'NR3C1', 'OLIG2', 'IRF2', 'ATF3', 'HOXA3', 'YY1AP1', 'ASH2L', 'POU2F1', 'HDAC8', 'ASXL3', 'MYC', 'UBTF', 'SMAD3-H…	{'KLF15', 'ZBTB14', 'ZNF263', 'EGR3', 'Gli1', 'FERD3L', 'Zic2', 'EGR4', 'EGR1', 'SP2', 'BHLHE22', 'Neurod2', 'ZNF93', 'GLIS2', 'KLF2', 'NHLH2', 'Twist2', 'Gli2', 'TCFL5', 'KLF14', 'Olig2', 'ZNF530'}	0.03	['ENSG00000170581', 'ENSG00000176422', 'ENSG00000257727', 'ENSG00000076067', 'ENSG00000135473', 'ENSG00000139531', 'ENSG00000258311', 'ENSG00000166888', 'ENSG00000135469', 'ENSG00000197728', 'ENSG00000123374', 'ENSG00000196465']	['STAT2', 'SPRYD4', 'CNPY2', 'RBMS2', 'PAN2', 'SUOX', 'RP11-644F5.10', 'STAT6', 'COQ10A', 'RPS26', 'CDK2', 'MYL6B']	['STAT2: 120.6', 'SPRYD4: 108.6', 'CNPY2: 74.9', 'RBMS2: 38.7', 'PAN2: 28.5', 'SUOX: 22.7', 'RP11-644F5.10: 12.7', 'STAT6: 6.9', 'COQ10A: 6.2', 'RPS26: 6.0', 'CDK2: 5.8', 'MYL6B: 5.2']
chr12	56270446	rs77131854_rs2020854	0.892114	rs2020854	rs77131854
chr12	56273315	rs17118431_rs2020854	0.92307	rs2020854	rs17118431
chr12	56273513	rs744051_rs2020854	0.892114	rs2020854	rs744051
chr12	56273819	rs17118439_rs2020854	0.892114	rs2020854	rs17118439
chr12	56274109	rs112931321_rs2020854	0.92307	rs2020854	rs112931321
chr12	56277201	rs5798367_rs2020854	0.898481	rs2020854	rs5798367
chr12	56277362	rs182963805_rs2020854	0.892114	rs2020854	rs182963805
chr12	56277425	rs185890383_rs2020854	0.92307	rs2020854	rs185890383
chr12	56278321	rs138155346_rs2020854	0.892114	rs2020854	rs138155346
chr12	56280981	rs773652_rs2020854	0.954161	rs2020854	rs773652
chr12	56283032	rs34111839_rs2020854	0.892114	rs2020854	rs34111839
chr12	56283476	rs144487456_rs2020854	0.892114	rs2020854	rs144487456
chr12	56284194	rs118130855_rs2020854	0.892114	rs2020854	rs118130855
chr12	56284550	rs150931789_rs2020854	0.892114	rs2020854	rs150931789
chr12	56285966	rs1802236_rs2020854	0.92307	rs2020854	rs1802236
chr12	56286186	rs77032009_rs2020854	0.92307	rs2020854	rs77032009
chr12	56286746	rs2306693_rs2020854	0.92307	rs2020854	rs2306693
chr12	56286851	rs2306694_rs2020854	0.892114	rs2020854	rs2306694
chr12	56288586	rs1274493_rs2020854	0.954161	rs2020854	rs1274493
chr12	56288816	rs10711668_rs2020854	0.92307	rs2020854	rs10711668
chr12	56290190	rs116849218_rs2020854	0.892114	rs2020854	rs116849218
chr12	56290711	rs36207871_rs2020854	0.954161	rs2020854	rs36207871
chr12	56290872	rs148605139_rs2020854	0.892114	rs2020854	rs148605139
chr12	56291013	rs78121408_rs2020854	0.92307	rs2020854	rs78121408
chr12	56293212	rs79436528_rs2020854	0.892114	rs2020854	rs79436528
chr12	56293674	rs140488289_rs2020854	0.92307	rs2020854	rs140488289
chr12	56293787	rs77853814_rs2020854	0.892114	rs2020854	rs77853814
chr12	56294452	rs184104056_rs2020854	0.892114	rs2020854	rs184104056
chr12	56295750	rs181006907_rs2020854	0.892114	rs2020854	rs181006907
chr12	56295940	rs2643623_rs2020854	0.954161	rs2020854	rs2643623
chr12	56296877	rs77447765_rs2020854	0.92307	rs2020854	rs77447765
chr12	56297988	rs113382723_rs2020854	0.892892	rs2020854	rs113382723
chr12	56299735	rs41423244_rs2020854	0.892114	rs2020854	rs41423244	0.462781	115	161	1.4	6	{'ZNF207', 'ZNF407', 'ELL2', 'AFF4', 'ZXDB', 'ARID4A', 'TARDBP', 'PHF8', 'RB1', 'ETV4', 'KLF16', 'SMARCB1', 'TCF3', 'ZNF711', 'SP3', 'NELFCD', 'RBM39', 'TAF3', 'ILF3', 'KDM4C', 'MAX', 'EP400', 'STAT1', 'TAF1', 'ZNF660', 'ZNF24', 'KLF14', 'INTS11', 'ZNF534', 'REL', 'SMARCA4', 'BRD3', 'SNAI2', 'ZFP69B', 'SAP30', 'PRDM4', 'MBD3', 'MYB', 'SMC1', 'ZFP91', 'TRIM22', 'KLF4', 'PGR', 'IRF2', 'NFATC1', 'JU…	{'FOXO1::ELK1', 'ETV5::FOXO1', 'ETV2::FOXI1', 'MAZ', 'ZNF148', 'ETV5::FOXI1', 'E2F6', 'ETV2::DRGX', 'FOXO1::FLI1', 'ETV5::DRGX', 'FLI1::FOXI1', 'FOXO1::ELF1', 'BCL6', 'FOXK1', 'FOXO1::ELK3', 'ZBTB26', 'Zfp335', 'ERF::FOXO1', 'PATZ1', 'EHF', 'IKZF1', 'ZNF610', 'PRDM9'}	0.03	['ENSG00000170581', 'ENSG00000176422', 'ENSG00000257727', 'ENSG00000076067', 'ENSG00000135473', 'ENSG00000139531', 'ENSG00000258311', 'ENSG00000197728', 'ENSG00000135469', 'ENSG00000166888', 'ENSG00000123374', 'ENSG00000196465', 'ENSG00000257303']	['STAT2', 'SPRYD4', 'CNPY2', 'RBMS2', 'PAN2', 'SUOX', 'RP11-644F5.10', 'RPS26', 'COQ10A', 'STAT6', 'CDK2', 'MYL6B', 'RP11-977G19.11']	['STAT2: 124.7', 'SPRYD4: 109.5', 'CNPY2: 73.3', 'RBMS2: 40.0', 'PAN2: 29.2', 'SUOX: 21.7', 'RP11-644F5.10: 12.2', 'RPS26: 6.5', 'COQ10A: 6.5', 'STAT6: 6.4', 'CDK2: 6.4', 'MYL6B: 5.3', 'RP11-977G19.11: 5.1']
chr12	56300476	rs2695789_rs2020854	0.954161	rs2020854	rs2695789	0.838477	2357	2292	0.972423	9	{'RFX1', 'HMGXB4', 'KLF6', 'ZNF274', 'LMO1', 'PBX2', 'ZXDB', 'ARID4A', 'KLF5', 'MRTFA', 'KLF12', 'OTX2', 'ZNF444', 'GABPB1', 'EHMT2', 'NELFCD', 'ZNF574', 'MAX', 'NKX2-5', 'TAF1', 'POU5F1', 'ZNF366', 'JUN', 'HEXIM1', 'KDM3A', 'CEBPA', 'TFDP2', 'GABPA', 'PHOX2B', 'SMAD4', 'PBX1-2-3', 'SKIL', 'ZBTB24', 'GTF2B', 'OLIG2', 'BRF1', 'IRF2', 'ATF3', 'HOXA3', 'EP300', 'SIX5', 'YY1AP1', 'ASH2L', 'POU2F1', '…	{'KLF15', 'LMX1B', 'Alx1', 'DRGX', 'NFYB', 'TFDP1', 'GBX1', 'ESX1', 'SHOX', 'KLF5', 'GSC2', 'VSX1', 'PDX1', 'OTX1', 'PRRX1', 'POU6F1', 'KLF14', 'EVX1', 'Arx', 'LBX2', 'MEOX1', 'GBX2', 'SP9', 'MEOX2', 'DLX6', 'VSX2', 'LBX1', 'POU6F2', 'EN1', 'SP1', 'Alx4', 'Nobox', 'GSX1', 'GSC', 'BSX', 'RAX2', 'Tcf21', 'EVX2', 'MIXL1', 'Lhx8', 'LHX6', 'NKX6-2', 'PATZ1', 'Lhx4', 'LHX9', 'Dmbx1', 'RXRG', 'GSX2', 'A…	0.03	['ENSG00000176422', 'ENSG00000170581', 'ENSG00000257727', 'ENSG00000076067', 'ENSG00000135473', 'ENSG00000139531', 'ENSG00000258311', 'ENSG00000196465', 'ENSG00000135469', 'ENSG00000123374', 'ENSG00000257303', 'ENSG00000166888', 'ENSG00000197728', 'ENSG00000252206']	['SPRYD4', 'STAT2', 'CNPY2', 'RBMS2', 'PAN2', 'SUOX', 'RP11-644F5.10', 'MYL6B', 'COQ10A', 'CDK2', 'RP11-977G19.11', 'STAT6', 'RPS26', 'RNU7-40P']	['SPRYD4: 112.0', 'STAT2: 110.8', 'CNPY2: 69.1', 'RBMS2: 40.7', 'PAN2: 27.9', 'SUOX: 21.0', 'RP11-644F5.10: 10.3', 'MYL6B: 6.7', 'COQ10A: 6.4', 'CDK2: 6.4', 'RP11-977G19.11: 6.0', 'STAT6: 5.7', 'RPS26: 5.0', 'RNU7-40P: 4.9']
chr12	56301032	rs78149779_rs2020854	0.92307	rs2020854	rs78149779		16	12	0.75	2	{'ZNF583', 'ZNF274', 'DPF2', 'ZNF407', 'TFDP1', 'HNRNPUL1', 'TARDBP', 'HMGB2', 'TCF3', 'CBFA2T3', 'RBM39', 'INO80', 'HDAC2', 'ILF3', 'ESR1', 'CREB3', 'TAF1', 'MEF2D', 'E4F1', 'ZNF24', 'HNRNPH1', 'ZBTB2', 'ZNF143', 'ZEB2', 'GATA2', 'SOX6', 'SMARCA4', 'ZNF639', 'RPA2', 'ID3', 'BRD3', 'CTBP1', 'ZNF592', 'DIDO1', 'VDR', 'TBX5', 'MTA3', 'SMARCC2', 'NFRKB', 'JUNB', 'YY1', 'HOXA3', 'CHD1', 'EP300', 'ZNF…	{'USF1', 'ZNF708', 'ZNF454', 'USF2', 'ZKSCAN5', 'RORA', 'ZNF768', 'PAX3', 'CREB3L4', 'OSR2', 'PKNOX1', 'PBX3', 'BHLHE41', 'FOSL1::JUND', 'MLX'}	0.03	['ENSG00000170581', 'ENSG00000176422', 'ENSG00000257727', 'ENSG00000076067', 'ENSG00000135473', 'ENSG00000139531', 'ENSG00000258311', 'ENSG00000135469', 'ENSG00000166888', 'ENSG00000123374', 'ENSG00000197728', 'ENSG00000196465', 'ENSG00000257303']	['STAT2', 'SPRYD4', 'CNPY2', 'RBMS2', 'PAN2', 'SUOX', 'RP11-644F5.10', 'COQ10A', 'STAT6', 'CDK2', 'RPS26', 'MYL6B', 'RP11-977G19.11']	['STAT2: 120.9', 'SPRYD4: 107.8', 'CNPY2: 72.8', 'RBMS2: 38.0', 'PAN2: 28.3', 'SUOX: 21.6', 'RP11-644F5.10: 12.6', 'COQ10A: 6.7', 'STAT6: 6.4', 'CDK2: 5.9', 'RPS26: 5.8', 'MYL6B: 5.3', 'RP11-977G19.11: 5.1']
chr12	56301675	rs61338787_rs2020854	0.892114	rs2020854	rs61338787
chr12	56302169	rs59811639_rs2020854	0.892114	rs2020854	rs59811639
chr12	56302271	rs41363748_rs2020854	0.892114	rs2020854	rs41363748
chr12	56302760	rs116934693_rs2020854	0.823372	rs2020854	rs116934693	0.249802	54	34	0.62963	5	{'MEF2B', 'ZEB2', 'ZNF213', 'DDX5', 'TBX21', 'ZNF639', 'ZXDB', 'ZNF384', 'TARDBP', 'PRDM10', 'ZNF335', 'ATF7', 'ZBTB8A', 'SKIL', 'FOXK2', 'SP7', 'ZNF444', 'STAT3', 'BHLHE40', 'ZNF654', 'ZNF580', 'TRIM22', 'CTCF', 'BCL6', 'ZNF629', 'ZNF394', 'GLIS1', 'NBN', 'PAX5', 'ZNF362', 'KLF17'}	{'ZNF460', 'Hic1', 'ZNF135', 'HES7', 'ZNF384'}		['ENSG00000170581', 'ENSG00000176422', 'ENSG00000257727', 'ENSG00000076067', 'ENSG00000135473', 'ENSG00000139531', 'ENSG00000258311', 'ENSG00000123374', 'ENSG00000166888', 'ENSG00000197728', 'ENSG00000135469', 'ENSG00000196465', 'ENSG00000257303']	['STAT2', 'SPRYD4', 'CNPY2', 'RBMS2', 'PAN2', 'SUOX', 'RP11-644F5.10', 'CDK2', 'STAT6', 'RPS26', 'COQ10A', 'MYL6B', 'RP11-977G19.11']	['STAT2: 123.3', 'SPRYD4: 109.0', 'CNPY2: 72.7', 'RBMS2: 40.7', 'PAN2: 29.1', 'SUOX: 21.5', 'RP11-644F5.10: 12.1', 'CDK2: 6.8', 'STAT6: 6.5', 'RPS26: 6.4', 'COQ10A: 6.3', 'MYL6B: 5.3', 'RP11-977G19.11: 5.3']	{'CS', 'TIMELESS', 'AC073896.1', 'PAN2', 'COQ10A'}	{'IL23A', 'CS', 'AC073896.1', 'PAN2', 'COQ10A'}	{'PRIM1', 'IL23A', 'CS', 'TIMELESS', 'AC073896.1', 'PAN2', 'COQ10A', 'ZC3H10'}
chr12	56302957	rs41392645_rs2020854	0.92307	rs2020854	rs41392645
chr12	56303325	rs2695788_rs2020854	0.92555	rs2020854	rs2695788
chr12	56304418	rs141303458_rs2020854	0.92307	rs2020854	rs141303458
chr12	56305175	rs57279772_rs2020854	0.892114	rs2020854	rs57279772
chr12	56305838	rs10876882_rs2020854	0.925548	rs2020854	rs10876882
chr12	56306208	rs76430365_rs2020854	0.892114	rs2020854	rs76430365
chr12	56307024	rs2629447_rs2020854	0.954161	rs2020854	rs2629447
chr12	56307594	rs60192809_rs2020854	0.892114	rs2020854	rs60192809
chr12	56308087	rs703830_rs2020854	0.954161	rs2020854	rs703830
chr12	56308227	rs79750959_rs2020854	0.892114	rs2020854	rs79750959
chr12	56308391	rs773664_rs2020854	0.954161	rs2020854	rs773664
chr12	56312393	rs62956461_rs2020854	0.954161	rs2020854	rs62956461
chr12	56312636	rs150955176_rs2020854	0.892114	rs2020854	rs150955176
chr12	56313137	rs58852079_rs2020854	0.892114	rs2020854	rs58852079
chr12	56314791	rs59295315_rs2020854	0.892114	rs2020854	rs59295315
chr12	56321799	rs145286577_rs2020854	0.892114	rs2020854	rs145286577
chr12	56323681	rs773665_rs2020854	0.954161	rs2020854	rs773665
chr12	56324020	rs2291361_rs2020854	0.892114	rs2020854	rs2291361
chr12	56324637	rs11171803_rs2020854	0.892114	rs2020854	rs11171803
chr12	56325665	rs76466034_rs2020854	0.892114	rs2020854	rs76466034
chr12	56329045	rs2695782_rs2020854	0.954161	rs2020854	rs2695782
chr12	56329801	rs149209614_rs2020854	0.92307	rs2020854	rs149209614
chr12	56329934	rs143405823_rs2020854	0.892114	rs2020854	rs143405823
chr12	56330548	rs192026667_rs2020854	0.892114	rs2020854	rs192026667
chr12	56331336	rs77768890_rs2020854	0.892114	rs2020854	rs77768890
chr12	56332196	rs142837313_rs2020854	0.892114	rs2020854	rs142837313
chr12	56332555	rs74496027_rs2020854	0.92307	rs2020854	rs74496027
chr12	56332564	rs75754909_rs2020854	0.892114	rs2020854	rs75754909
chr12	56332733	rs2643626_rs2020854	0.939653	rs2020854	rs2643626
chr12	56333920	rs80317430_rs2020854	0.892114	rs2020854	rs80317430	0.781735	251	273	1.08765	7	{'CCAR2', 'HMGXB4', 'KLF6', 'ZNF274', 'PRDM15', 'ZXDB', 'ZNF589', 'ARID4A', 'KLF5', 'ATF7', 'MRTFA', 'MYOD1', 'ZNF264', 'ZNF444', 'GABPB1', 'NELFCD', 'ZNF574', 'CBFA2T3', 'ZHX2', 'MAX', 'TAF1', 'FOXO1', 'CHD8', 'POU5F1', 'ZBTB2', 'JUN', 'NFATC2', 'KDM3A', 'CEBPA', 'ZIC2', 'GATA2', 'SFMBT1', 'TFDP2', 'SNAPC1', 'GABPA', 'ZNF572', 'SMAD4', 'SKIL', 'ZBTB24', 'TCF25', 'GTF2B', 'ERF', 'NR3C1', 'OLIG2',…	{'RELA', 'Nrf1', 'Prdm5', 'Irf1', 'ZFP14', 'REL', 'Stat2', 'RELB', 'TEAD4', 'TFDP1', 'TCFL5', 'YY2', 'TEAD1', 'Wt1', 'PRDM9'}	0.03	['ENSG00000170581', 'ENSG00000176422', 'ENSG00000257727', 'ENSG00000076067', 'ENSG00000135473', 'ENSG00000139531', 'ENSG00000258311', 'ENSG00000197728', 'ENSG00000166888', 'ENSG00000135469', 'ENSG00000123374', 'ENSG00000196465', 'ENSG00000257303']	['STAT2', 'SPRYD4', 'CNPY2', 'RBMS2', 'PAN2', 'SUOX', 'RP11-644F5.10', 'RPS26', 'STAT6', 'COQ10A', 'CDK2', 'MYL6B', 'RP11-977G19.11']	['STAT2: 123.2', 'SPRYD4: 111.4', 'CNPY2: 74.0', 'RBMS2: 40.5', 'PAN2: 29.3', 'SUOX: 21.0', 'RP11-644F5.10: 12.3', 'RPS26: 6.8', 'STAT6: 6.7', 'COQ10A: 6.4', 'CDK2: 6.3', 'MYL6B: 5.3', 'RP11-977G19.11: 5.2']
chr12	56334215	rs2371494_rs2020854	0.954161	rs2020854	rs2371494	0.775227	311	370	1.18971	9	{'HMGXB4', 'KLF6', 'ZNF274', 'LMO1', 'ZXDB', 'ARID4A', 'TERF1', 'KLF5', 'ATF7', 'MRTFA', 'TAF9B', 'MAFK', 'MYOD1', 'ZNF264', 'OTX2', 'ZNF444', 'GABPB1', 'NELFCD', 'GLIS3', 'ZNF574', 'ZHX2', 'MBD1', 'MAX', 'TAF1', 'CHD8', 'POU5F1', 'SRSF7', 'ZBTB2', 'JUN', 'FOXO1-PAX3', 'KDM3A', 'CBX1', 'ZIC2', 'GATA2', 'TFDP2', 'SNAPC1', 'GABPA', 'SMAD4', 'SKIL', 'TCF25', 'GTF2B', 'ERF', 'NR3C1', 'OLIG2', 'TRIM22…	{'MEF2C', 'NHLH2', 'MEF2B', 'MEF2A', 'TBX20', 'ZNF418', 'ZNF680', 'Dmrt1', 'Hand1::Tcf3', 'IRF8', 'IRF7', 'SMAD2', 'IRF4', 'MEF2D'}	0.03	['ENSG00000176422', 'ENSG00000170581', 'ENSG00000257727', 'ENSG00000076067', 'ENSG00000135473', 'ENSG00000139531', 'ENSG00000258311', 'ENSG00000135469', 'ENSG00000196465', 'ENSG00000123374', 'ENSG00000257303', 'ENSG00000166888', 'ENSG00000197728', 'ENSG00000252206']	['SPRYD4', 'STAT2', 'CNPY2', 'RBMS2', 'PAN2', 'SUOX', 'RP11-644F5.10', 'COQ10A', 'MYL6B', 'CDK2', 'RP11-977G19.11', 'STAT6', 'RPS26', 'RNU7-40P']	['SPRYD4: 112.6', 'STAT2: 110.8', 'CNPY2: 69.1', 'RBMS2: 41.9', 'PAN2: 27.8', 'SUOX: 20.5', 'RP11-644F5.10: 10.5', 'COQ10A: 6.5', 'MYL6B: 6.5', 'CDK2: 6.5', 'RP11-977G19.11: 6.1', 'STAT6: 5.6', 'RPS26: 5.0', 'RNU7-40P: 4.8']
chr12	56334352	rs79824801_rs2020854	0.892114	rs2020854	rs79824801	0.266026	652	1059	1.62423	7	{'CCAR2', 'HMGXB4', 'ZNF274', 'LMO1', 'ZXDB', 'ARID4A', 'MRTFA', 'ATF7', 'HMGB2', 'MYOD1', 'OTX2', 'ZNF444', 'GABPB1', 'NELFCD', 'GLIS3', 'ZNF574', 'CBFA2T3', 'TAF1', 'POU5F1', 'ZBTB2', 'JUN', 'FOXO1-PAX3', 'KDM3A', 'CEBPA', 'ZIC2', 'TFDP2', 'SNAPC1', 'GABPA', 'SMAD4', 'SKIL', 'TRIM22', 'HOXA3', 'EP300', 'SIX5', 'ZMIZ1', 'CLOCK', 'POU2F1', 'ASXL3', 'ZNF423', 'MYC', 'HMBOX1', 'ELF4', 'ZFP64', 'KLF…	{'REL', 'FOSL2', 'GABPA', 'Zic3', 'ZNF682', 'ZIC4', 'ELF1', 'Zic2', 'ELK4', 'Wt1', 'ZBTB7A', 'NR1D1', 'ETV1', 'SPIC', 'CTCF', 'Ikzf3', 'NR1D2', 'ZIC1', 'ELF3', 'Zic1::Zic2', 'Erg', 'Spi1'}	0.03	['ENSG00000170581', 'ENSG00000176422', 'ENSG00000257727', 'ENSG00000076067', 'ENSG00000135473', 'ENSG00000139531', 'ENSG00000258311', 'ENSG00000166888', 'ENSG00000197728', 'ENSG00000135469', 'ENSG00000123374', 'ENSG00000196465', 'ENSG00000257303']	['STAT2', 'SPRYD4', 'CNPY2', 'RBMS2', 'PAN2', 'SUOX', 'RP11-644F5.10', 'STAT6', 'RPS26', 'COQ10A', 'CDK2', 'MYL6B', 'RP11-977G19.11']	['STAT2: 122.9', 'SPRYD4: 109.3', 'CNPY2: 73.4', 'RBMS2: 39.0', 'PAN2: 29.5', 'SUOX: 21.3', 'RP11-644F5.10: 12.0', 'STAT6: 6.9', 'RPS26: 6.6', 'COQ10A: 6.4', 'CDK2: 6.0', 'MYL6B: 5.2', 'RP11-977G19.11: 5.0']
chr12	56334473	rs11358218_rs2020854	0.954161	rs2020854	rs11358218
chr12	56335954	rs79101914_rs2020854	0.892114	rs2020854	rs79101914
chr12	56336642	rs35157967_rs2020854	0.892114	rs2020854	rs35157967
chr12	56337292	rs111492967_rs2020854	0.954161	rs2020854	rs111492967
chr12	56339746	rs11171806_rs2020854	0.892114	rs2020854	rs11171806
chr12	56342205	rs11575248_rs2020854	0.892114	rs2020854	rs11575248
chr12	56344188	rs2066808_rs2020854	0.954161	rs2020854	rs2066808
chr12	56345006	rs111914426_rs2020854	0.925548	rs2020854	rs111914426
chr12	56345031	rs201230143_rs2020854	0.892114	rs2020854	rs201230143
chr12	56345476	rs116535779_rs2020854	0.954161	rs2020854	rs116535779
chr12	56345772	rs111580405_rs2020854	0.92307	rs2020854	rs111580405
chr12	56346072	rs11575240_rs2020854	0.892114	rs2020854	rs11575240
chr12	56346228	rs3832805_rs2020854	0.892114	rs2020854	rs3832805
chr12	56346897	rs2066807_rs2020854	0.938043	rs2020854	rs2066807
chr12	56347443	rs57137641_rs2020854	0.938043	rs2020854	rs57137641
chr12	56349582	rs2020854_rs2020854	1	rs2020854	rs2020854
chr12	56350491	rs11575234_rs2020854	1	rs2020854	rs11575234
chr12	56350637	rs11575232_rs2020854	0.938025	rs2020854	rs11575232
chr12	56350660	rs11575231_rs2020854	0.938025	rs2020854	rs11575231
chr12	56352003	rs57367440_rs2020854	0.938025	rs2020854	rs57367440
chr12	56352703	rs113384062_rs2020854	0.864096	rs2020854	rs113384062
chr12	56352773	rs75598973_rs2020854	0.938025	rs2020854	rs75598973
chr12	56353959	rs148874097_rs2020854	0.938025	rs2020854	rs148874097
chr12	56356419	rs2066819_rs2020854	0.938025	rs2020854	rs2066819
chr12	56356952	rs11575229_rs2020854	0.938025	rs2020854	rs11575229
chr12	56357087	rs117779516_rs2020854	0.938025	rs2020854	rs117779516
chr12	56358369	rs11575224_rs2020854	0.938025	rs2020854	rs11575224
chr12	56359089	rs57870697_rs2020854	0.938025	rs2020854	rs57870697
chr12	56359467	ALU_umary_ALU_9228_rs2020854	0.830826	rs2020854	ALU
chr12	56360037	rs2066818_rs2020854	0.922613	rs2020854	rs2066818	0.567474	390	272	0.697436	7	{'HMGXB4', 'KLF6', 'ZNF274', 'LMO1', 'ZXDB', 'ARID4A', 'KLF5', 'ATF7', 'MAF1', 'ZNF444', 'ZNF273', 'GABPB1', 'GLIS3', 'NELFCD', 'TAF1', 'CHD8', 'POU5F1', 'ARRB1', 'JUN', 'KDM3A', 'CBX1', 'GATA2', 'TFDP2', 'SKIL', 'GTF2B', 'ZSCAN4', 'TRIM22', 'IRF2', 'ZNF134', 'ATF3', 'HOXA3', 'EP300', 'ZMIZ1', 'YY1AP1', 'ASH2L', 'POU2F1', 'ZNF423', 'UBTF', 'SMAD3-HIF1A', 'ELF4', 'ZFP64', 'RBBP4', 'MXD4', 'AGO1', …	{'KLF15', 'ZFP14', 'ZNF768', 'KLF1', 'ZNF740', 'ZNF148', 'KLF5', 'SP1', 'EGR4', 'KLF16', 'Wt1', 'KLF12', 'ZNF281', 'ZSCAN4', 'KLF2', 'ZKSCAN5', 'KLF4', 'KLF10', 'KLF7', 'RREB1', 'Lhx8', 'KLF9', 'PATZ1', 'KLF14', 'ZNF530', 'PRDM9'}	0.05	['ENSG00000176422', 'ENSG00000170581', 'ENSG00000257727', 'ENSG00000076067', 'ENSG00000135473', 'ENSG00000139531', 'ENSG00000258311', 'ENSG00000135469', 'ENSG00000166888', 'ENSG00000197728', 'ENSG00000196465', 'ENSG00000257303', 'ENSG00000123374']	['SPRYD4', 'STAT2', 'CNPY2', 'RBMS2', 'PAN2', 'SUOX', 'RP11-644F5.10', 'COQ10A', 'STAT6', 'RPS26', 'MYL6B', 'RP11-977G19.11', 'CDK2']	['SPRYD4: 123.1', 'STAT2: 113.0', 'CNPY2: 68.1', 'RBMS2: 40.5', 'PAN2: 26.7', 'SUOX: 22.6', 'RP11-644F5.10: 13.8', 'COQ10A: 6.5', 'STAT6: 6.2', 'RPS26: 6.0', 'MYL6B: 6.0', 'RP11-977G19.11: 5.2', 'CDK2: 5.0']
chr12	56360586	rs371263878_rs2020854	1	rs2020854	rs371263878
chr17	27797578	rs3794767_rs3794767	1	rs3794767	rs3794767
chr17	27799318	rs6505483_rs3794767	0.839701	rs3794767	rs6505483
chr17	27800491	rs10459953_rs3794767	0.852212	rs3794767	rs10459953
chr19	10317044	rs74956615_rs34536443	0.832871	rs34536443	rs74956615
chr19	10352441	rs34536443_rs34536443	1	rs34536443	rs34536443
chr19	10381597	rs144309607_rs34536443	0.804942	rs34536443	rs144309607
chr2	162254025	rs2111485_rs2111485	1	rs2111485	rs2111485
chr2	162267540	rs1990760_rs2111485	0.889486	rs2111485	rs1990760
chr22	21562949	rs131655_rs5754467	0.806256	rs5754467	rs131655
chr22	21563160	rs131656_rs5754467	0.805879	rs5754467	rs131656
chr22	21563260	rs131657_rs5754467	0.800213	rs5754467	rs131657
chr22	21563336	rs131658_rs5754467	0.811915	rs5754467	rs131658
chr22	21563418	rs131659_rs5754467	0.806256	rs5754467	rs131659
chr22	21563467	rs131660_rs5754467	0.806256	rs5754467	rs131660
chr22	21565381	rs140488_rs5754467	0.806256	rs5754467	rs140488
chr22	21566113	rs131664_rs5754467	0.806256	rs5754467	rs131664
chr22	21566613	rs131665_rs5754467	0.806256	rs5754467	rs131665
chr22	21567004	rs140489_rs5754467	0.806256	rs5754467	rs140489
chr22	21567396	rs140490_rs5754467	0.806256	rs5754467	rs140490	0.753503	103	100	0.970874	15	{'HEXIM1', 'ZEB2', 'DPF2', 'KDM1A', 'ZNF217', 'BMI1', 'ZNF324', 'ZNF335', 'BCOR', 'ADNP', 'ZKSCAN1', 'ZSCAN21', 'GLIS2', 'ZNF580', 'ZBTB33', 'GTF3C2', 'RELB', 'SMARCA5', 'MLLT1', 'ZNF785', 'SUPT16H', 'CHD4', 'CEBPG', 'ZBTB20', 'KLF3', 'NBN', 'MITF', 'PKNOX1'}	{'ZNF460', 'MEF2C', 'MEF2A', 'ZNF135', 'PAX5', 'Npas4', 'TFEC', 'Prdm14'}	0.02	['ENSG00000185651', 'ENSG00000100034', 'ENSG00000161180', 'ENSG00000183506', 'ENSG00000183246']	['UBE2L3', 'PPM1F', 'CCDC116', 'PI4KAP2', 'RIMBP3C']	['UBE2L3: 309.5', 'PPM1F: 10.2', 'CCDC116: 8.2', 'PI4KAP2: 5.6', 'RIMBP3C: 5.1']
chr22	21568074	rs140491_rs5754467	0.806256	rs5754467	rs140491	0.775123	174	163	0.936782	19	{'THAP1', 'RORC', 'HMGXB4', 'MEF2B', 'KLF6', 'ZNF274', 'DMAP1', 'E2F4', 'ZNF407', 'PRDM15', 'KDM1A', 'NFYB', 'ZNF550', 'ZNF766', 'AFF4', 'PCBP1', 'SRSF1', 'ARID4A', 'ETS1', 'TARDBP', 'ZNF561', 'HMGB1', 'PHF8', 'RB1', 'KLF5', 'ARID1A', 'ELF1', 'MAF1', 'NONO', 'MLLT3', 'SMARCB1', 'MAFK', 'ESR2', 'PDX1', 'FOXL2', 'ISL2', 'BAP1', 'SIN3A', 'MGA', 'NELFCD', 'RBM39', 'INO80', 'TAF3', 'SPI1', 'SP140L', '…	{'ZIC1', 'Zfx', 'TFAP2B', 'PLAG1', 'KLF6', 'TFAP2A', 'HOXC10', 'Hoxa11', 'Stat5b', 'HOXC9', 'TFAP2C', 'ZNF682', 'HOXB9', 'HOXA9'}	0.02	['ENSG00000185651', 'ENSG00000100034', 'ENSG00000161180', 'ENSG00000183506']	['UBE2L3', 'PPM1F', 'CCDC116', 'PI4KAP2']	['UBE2L3: 309.5', 'PPM1F: 10.9', 'CCDC116: 8.4', 'PI4KAP2: 5.9']
chr22	21568854	rs140492_rs5754467	0.806256	rs5754467	rs140492
chr22	21570299	rs140495_rs5754467	0.806256	rs5754467	rs140495
chr22	21572774	rs140498_rs5754467	0.806256	rs5754467	rs140498
chr22	21572941	rs140499_rs5754467	0.806256	rs5754467	rs140499
chr22	21574351	rs181359_rs5754467	0.806256	rs5754467	rs181359
chr22	21574626	rs181360_rs5754467	0.806256	rs5754467	rs181360
chr22	21575276	rs181361_rs5754467	0.805838	rs5754467	rs181361
chr22	21577778	rs181362_rs5754467	0.806256	rs5754467	rs181362
chr22	21577974	rs181363_rs5754467	0.806256	rs5754467	rs181363
chr22	21579490	rs181366_rs5754467	0.806256	rs5754467	rs181366
chr22	21581862	rs66534072_rs5754467	0.806256	rs5754467	rs66534072
chr22	21583934	rs5749485_rs5754467	0.806256	rs5754467	rs5749485
chr22	21584300	rs5998576_rs5754467	0.811915	rs5754467	rs5998576
chr22	21584573	rs73166622_rs5754467	0.811915	rs5754467	rs73166622
chr22	21585385	rs5754217_rs5754467	0.806256	rs5754467	rs5754217
chr22	21585397	rs5749493_rs5754467	0.806256	rs5754467	rs5749493
chr22	21587691	rs5998599_rs5754467	0.805879	rs5754467	rs5998599	0.347547	24	16	0.666667	3	{'PTBP1', 'MEF2B', 'ZNF263', 'BACH2', 'CREBBP', 'KMT2A', 'ID3', 'TARDBP', 'BRD3', 'NCAPH2', 'TCF3', 'SNRNP70', 'NELFE', 'USF2', 'BCL6', 'PLAG1', 'RBBP5', 'XRCC5', 'TCF4'}	{'ZNF701', 'MEF2B', 'ETV5::FOXO1', 'RARG', 'MAFG::NFE2L1', 'Zic3', 'ZNF214', 'RARB', 'ERF::FIGLA', 'Rhox11', 'Plagl1', 'MAFK', 'PLAGL2', 'Nfe2l2', 'MAF::NFE2', 'Bach1::Mafk', 'MEF2D', 'ZNF454', 'ZNF692', 'TFAP4::FLI1'}	0.02	['ENSG00000185651', 'ENSG00000100034', 'ENSG00000161180', 'ENSG00000183506']	['UBE2L3', 'PPM1F', 'CCDC116', 'PI4KAP2']	['UBE2L3: 309.5', 'PPM1F: 11.6', 'CCDC116: 9.2', 'PI4KAP2: 5.7']	{'TMEM191C', 'PPIL2', 'YDJC', 'CCDC116', 'SDF2L1'}	{'TMEM191C', 'YDJC', 'ZNF280A', 'PPIL2', 'THAP7', 'UBE2L3', 'CCDC116', 'SDF2L1'}	{'UBE2L3', 'TMEM191C', 'ZNF280A', 'PPIL2', 'TOP3B', 'THAP7', 'YDJC', 'CCDC116', 'SDF2L1'}
chr22	21589374	rs5754238_rs5754467	0.811915	rs5754467	rs5754238
chr22	21589648	rs1034329_rs5754467	0.811915	rs5754467	rs1034329
chr22	21590188	rs2283789_rs5754467	0.811915	rs5754467	rs2283789
chr22	21591561	rs5998619_rs5754467	0.805879	rs5754467	rs5998619
chr22	21591883	rs73166632_rs5754467	0.811915	rs5754467	rs73166632
chr22	21595121	rs2070512_rs5754467	0.806256	rs5754467	rs2070512
chr22	21597450	rs5754295_rs5754467	0.806256	rs5754467	rs5754295
chr22	21598849	rs58077207_rs5754467	0.800654	rs5754467	rs58077207
chr22	21598986	rs5994638_rs5754467	0.806256	rs5754467	rs5994638
chr22	21598998	rs5998644_rs5754467	0.806256	rs5754467	rs5998644
chr22	21602363	rs2283790_rs5754467	0.806256	rs5754467	rs2283790
chr22	21603702	rs5754323_rs5754467	0.806256	rs5754467	rs5754323
chr22	21604014	rs2266964_rs5754467	0.806256	rs5754467	rs2266964
chr22	21604582	rs11089629_rs5754467	0.806256	rs5754467	rs11089629
chr22	21604748	rs4821108_rs5754467	0.811915	rs5754467	rs4821108
chr22	21610471	rs4821112_rs5754467	0.806256	rs5754467	rs4821112
chr22	21610661	rs5754352_rs5754467	0.806256	rs5754467	rs5754352
chr22	21612152	rs5998672_rs5754467	0.806256	rs5754467	rs5998672
chr22	21612543	rs12169001_rs5754467	0.811915	rs5754467	rs12169001
chr22	21613931	rs738127_rs5754467	0.806256	rs5754467	rs738127
chr22	21616720	rs738128_rs5754467	0.806256	rs5754467	rs738128
chr22	21616751	rs738129_rs5754467	0.806256	rs5754467	rs738129
chr22	21617342	rs8139079_rs5754467	0.811915	rs5754467	rs8139079
chr22	21618111	rs2876971_rs5754467	0.811915	rs5754467	rs2876971
chr22	21622757	rs7445_rs5754467	0.806256	rs5754467	rs7445
chr22	21625294	rs12158299_rs5754467	0.811915	rs5754467	rs12158299
chr22	21625648	rs9619386_rs5754467	0.811821	rs5754467	rs9619386
chr22	21625967	rs5754422_rs5754467	0.811915	rs5754467	rs5754422
chr22	21626103	rs67163745_rs5754467	0.811915	rs5754467	rs67163745
chr22	21626348	rs5754426_rs5754467	0.811915	rs5754467	rs5754426
chr22	21626604	rs4821130_rs5754467	0.811915	rs5754467	rs4821130		5	6	1.2	1	{'PTBP1', 'SMAD1', 'ZNF263', 'NR2F2', 'SMAD3', 'SUPT5H', 'ZNF407', 'SMARCA4', 'MED1', 'RPA2', 'ZNF891', 'HNRNPUL1', 'TARDBP', 'ZNF384', 'KDM5B', 'BRD3', 'MYNN', 'MAF', 'NFIC', 'SSRP1', 'KAT7', 'TP53', 'PAF1', 'RBFOX2', 'ZNF764', 'SNRNP70', 'CHD2', 'HNRNPLL', 'MTA3', 'NELFE', 'BRD4', 'MYF5', 'ZBTB7A', 'PML', 'NEUROD1', 'JUNB', 'RBM39', 'TRIM28', 'JMJD1C', 'ESR1', 'NFATC1', 'BCLAF1', 'RBM22', 'SMAD…	{'ZNF768', 'ZNF263', 'Gli1', 'EGR4', 'EGR1', 'Wt1', 'TBX5', 'Neurod2', 'OSR2', 'OSR1', 'E2F6', 'EBF1', 'ZNF669', 'NEUROG2', 'EBF3', 'GLI3', 'SP5', 'Gli2', 'Ptf1a', 'KLF9', 'Ebf2', 'Znf423', 'NKX2-2', 'ZNF530', 'PBX3', 'PKNOX1', 'PRDM9', 'KLF17'}		['ENSG00000185651', 'ENSG00000100034', 'ENSG00000161180', 'ENSG00000183506']	['UBE2L3', 'PPM1F', 'CCDC116', 'PI4KAP2']	['UBE2L3: 309.5', 'PPM1F: 11.3', 'CCDC116: 9.0', 'PI4KAP2: 5.3']	{'TMEM191C', 'YDJC', 'ZNF280A', 'PPIL2', 'HIC2', 'RIMBP3C', 'YPEL1', 'UBE2L3', 'CCDC116', 'SDF2L1'}	{'TMEM191C', 'YDJC', 'ZNF280A', 'PPIL2', 'HIC2', 'TOP3B', 'RIMBP3C', 'YPEL1', 'UBE2L3', 'CCDC116', 'SDF2L1'}	{'LZTR1', 'TMEM191C', 'YDJC', 'ZNF280A', 'PPIL2', 'HIC2', 'TOP3B', 'RIMBP3C', 'THAP7', 'YPEL1', 'UBE2L3', 'CCDC116', 'SDF2L1'}
chr22	21627764	rs1811069_rs5754467	0.805879	rs5754467	rs1811069
chr22	21627959	rs878825_rs5754467	0.806256	rs5754467	rs878825
chr22	21628970	rs2298429_rs5754467	0.835111	rs5754467	rs2298429	0.595374	47	39	0.829787	7	{'THAP1', 'RORC', 'ZNF583', 'ZNF740', 'DPF2', 'ZNF407', 'TFDP1', 'AFF4', 'MLLT3', 'SMARCB1', 'MYOD1', 'ESR2', 'ZNF641', 'GLIS2', 'GABPB1', 'MGA', 'HDAC2', 'SPI1', 'TAF3', 'SREBP2', 'L3MBTL2', 'CREB3', 'STAT1', 'PCBP2', 'SRSF4', 'SRSF7', 'JUN', 'HEXIM1', 'CXXC4', 'SAFB', 'IRF4', 'KDM5B', 'HNRNPK', 'MORC2', 'MTA3', 'TRIM25', 'JMJD1C', 'GTF2A2', 'IRF2', 'CBX4', 'EP300', 'SIRT6', 'HNRNPC', 'SS18', 'P…	{'KLF15', 'KLF1', 'SP4', 'ZNF341', 'ELF4', 'SPDEF', 'TFDP1', 'MAZ', 'ETS2', 'ZNF148', 'ELK1', 'ERF::FIGLA', 'KLF5', 'ELF1', 'SP1', 'ETV4', 'Zic2', 'ELK3', 'ELK4', 'SP2', 'KLF12', 'E2F6', 'ZNF281', 'ZBTB7A', 'KLF2', 'Zfx', 'TFAP2C', 'KLF4', 'KLF10', 'KLF7', 'ZNF530', 'ZNF454', 'ETV5', 'ELF2', 'ETV6', 'PATZ1', 'FEV', 'KLF14', 'FOXJ2::ELF1', 'E2F8', 'ETV2::FIGLA', 'TFAP4::FLI1', 'PRDM9'}	0.03	['ENSG00000185651', 'ENSG00000100034', 'ENSG00000161180', 'ENSG00000183506']	['UBE2L3', 'PPM1F', 'CCDC116', 'PI4KAP2']	['UBE2L3: 309.5', 'PPM1F: 11.7', 'CCDC116: 8.4', 'PI4KAP2: 5.5']
chr22	21630089	rs3747093_rs5754467	0.975376	rs5754467	rs3747093	0.828218	7757	7907	1.01934	46	{'TWIST1', 'CCAR2', 'HMGXB4', 'ZNF274', 'LMO1', 'ZSCAN5A', 'PREB', 'PRDM15', 'ZXDB', 'ARID4A', 'MRTFA', 'KLF5', 'MAFK', 'MYOD1', 'KLF12', 'ZNF444', 'GABPB1', 'EHMT2', 'NELFCD', 'CBFA2T3', 'ZNF574', 'MBD1', 'ZHX2', 'MAX', 'TAF1', 'FOXO1', 'CHD8', 'POU5F1', 'ARRB1', 'YY2', 'ZBTB2', 'JUN', 'HEXIM1', 'KDM3A', 'FOXP2', 'CBX1', 'CEBPA', 'TCF21', 'SFMBT1', 'TFDP2', 'GABPA', 'SMAD4', 'SKIL', 'GTF2B', 'TR…	{'KLF15', 'KLF6', 'SOX15', 'KLF1', 'SP4', 'MAZ', 'SP9', 'SOX10', 'ZNF682', 'ZNF148', 'EGR3', 'Rbpjl', 'KLF5', 'SP1', 'KLF11', 'TCF7L1', 'EGR4', 'KLF16', 'Lef1', 'EGR1', 'SP2', 'KLF12', 'ZNF93', 'Wt1', 'Pparg::Rxra', 'SP3', 'HINFP', 'ZNF281', 'KLF2', 'SP8', 'Zfx', 'EBF1', 'EGR2', 'Sox6', 'Hnf1A', 'ZEB1', 'KLF4', 'Sox11', 'EBF3', 'KLF10', 'KLF7', 'CTCF', 'Sox5', 'TCF7L2', 'KLF9', 'SOX4', 'Ebf2', 'P…	0.03	['ENSG00000185651', 'ENSG00000183506', 'ENSG00000161180', 'ENSG00000100034']	['UBE2L3', 'PI4KAP2', 'CCDC116', 'PPM1F']	['UBE2L3: 309.5', 'PI4KAP2: 8.2', 'CCDC116: 7.3', 'PPM1F: 6.1']
chr22	21630804	rs5754467_rs5754467	1	rs5754467	rs5754467
chr5	131035276	rs11948761_rs11743851	0.812719	rs11743851	rs11948761
chr5	131087865	rs4705885_rs11743851	0.893994	rs11743851	rs4705885
chr5	131133393	rs139746351_rs11743851	0.885435	rs11743851	rs139746351
chr5	131277906	rs11743851_rs11743851	1	rs11743851	rs11743851	0.739419	185	155	0.837838	21	{'CHD4', 'RELB'}	{'SOX15', 'SOX18', 'HOXC13', 'CDX1', 'GABPA', 'PHOX2B', 'Msgn1', 'SOX10', 'ZNF384', 'Lhx3', 'ELF1', 'Hoxa11', 'Arid3b', 'Pax7', 'Elf5', 'ZKSCAN1', 'HOXC9', 'HOXC11', 'PAX3', 'HOXC12', 'HOXA10', 'HOXC10', 'Sox6', 'ETV1', 'SPIC', 'HOXB9', 'HOXD11', 'HOXD12', 'SOX4', 'EHF', 'HOXD9', 'E2F3', 'CDX4', 'MSC', 'Erg', 'NKX2-2', 'SOX8', 'HOXD10'}	0.03	['ENSG00000158985', 'ENSG00000158987', 'ENSG00000186687', 'ENSG00000072682']	['CDC42SE2', 'RAPGEF6', 'LYRM7', 'P4HA2']	['CDC42SE2: 54.9', 'RAPGEF6: 10.5', 'LYRM7: 8.7', 'P4HA2: 8.2']	{'AC008695.1', 'CDC42SE2'}	{'AC008695.1', 'CDC42SE2'}	{'AC008695.1', 'CDC42SE2'}
chr5	131296961	rs1030271_rs11743851	0.982119	rs11743851	rs1030271
chr5	131338382	rs4706020_rs11743851	0.986576	rs11743851	rs4706020
chr5	131381396	rs11738827_rs11743851	0.977774	rs11743851	rs11738827		14	14	1	2	{'MLLT1', 'KLF6'}	{'ZNF460', 'Zfx', 'TFAP2A', 'ZNF135', 'SP2', 'CTCFL', 'HINFP', 'Ddit3::Cebpa'}		['ENSG00000197208', 'ENSG00000158985', 'ENSG00000158987', 'ENSG00000072682', 'ENSG00000186687', 'ENSG00000164398']	['SLC22A4', 'CDC42SE2', 'RAPGEF6', 'P4HA2', 'LYRM7', 'ACSL6']	['SLC22A4: 206.6', 'CDC42SE2: 50.6', 'RAPGEF6: 10.6', 'P4HA2: 9.6', 'LYRM7: 6.3', 'ACSL6: 6.0']
chr5	132223505	rs4705849_rs17622208	0.846169	rs17622208	rs4705849
chr5	132225678	rs72793278_rs17622208	0.846169	rs17622208	rs72793278
chr5	132226064	rs4705926_rs17622208	0.846169	rs17622208	rs4705926
chr5	132227206	rs72793280_rs17622208	0.805201	rs17622208	rs72793280
chr5	132227807	rs113823725_rs17622208	0.808853	rs17622208	rs113823725	0.20754	55	89	1.61818	8	{'RFX1', 'HMGXB4', 'KLF6', 'PRDM15', 'ARID4A', 'KLF5', 'ATF7', 'MAF1', 'MYOD1', 'NELFCD', 'GLIS3', 'MBD1', 'ZHX2', 'MAX', 'TAF1', 'FOXO1', 'POU5F1', 'JUN', 'HEXIM1', 'CBX1', 'FOXP2', 'KDM3A', 'ZIC2', 'GATA2', 'TFDP2', 'GABPA', 'SMAD4', 'SKIL', 'GTF2B', 'TRIM25', 'NR3C1', 'OLIG2', 'IRF2', 'ATF3', 'HOXA3', 'EP300', 'YY1AP1', 'ASH2L', 'POU2F1', 'ZNF423', 'MYC', 'MAML1', 'UBTF', 'SMAD3-HIF1A', 'ZFP64…	{'KLF15', 'ZFP14', 'KLF1', 'SP4', 'HSF4', 'ZNF263', 'SP9', 'MAZ', 'ZNF148', 'ZIC4', 'HSF1', 'ERF::NHLH1', 'KLF16', 'EGR1', 'KLF12', 'ZIC5', 'SP3', 'ZNF281', 'HSF2', 'GLIS2', 'KLF2', 'SP8', 'ZEB1', 'KLF4', 'EBF3', 'KLF7', 'SP5', 'ZBTB26', 'ZIC1', 'PATZ1', 'Ebf2', 'ZNF610'}	0.03	['ENSG00000197208', 'ENSG00000197375', 'ENSG00000072682', 'ENSG00000158985', 'ENSG00000125347', 'ENSG00000234290', 'ENSG00000113522', 'ENSG00000131437', 'ENSG00000158987', 'ENSG00000164403']	['SLC22A4', 'SLC22A5', 'P4HA2', 'CDC42SE2', 'IRF1', 'AC116366.6', 'RAD50', 'KIF3A', 'RAPGEF6', 'SHROOM1']	['SLC22A4: 309.5', 'SLC22A5: 309.5', 'P4HA2: 30.3', 'CDC42SE2: 20.0', 'IRF1: 12.0', 'AC116366.6: 9.0', 'RAD50: 7.4', 'KIF3A: 6.2', 'RAPGEF6: 5.2', 'SHROOM1: 4.8']
chr5	132230267	rs35388762_rs17622208	0.808853	rs17622208	rs35388762
chr5	132231247	rs72793283_rs17622208	0.808853	rs17622208	rs72793283
chr5	132232230	rs11955347_rs17622208	0.808853	rs17622208	rs11955347
chr5	132235202	rs10058655_rs17622208	0.808853	rs17622208	rs10058655
chr5	132237835	rs2089855_rs17622208	0.816537	rs17622208	rs2089855
chr5	132240238	rs6863213_rs17622208	0.82059	rs17622208	rs6863213
chr5	132241043	rs11949055_rs17622208	0.82059	rs17622208	rs11949055
chr5	132242943	rs4705928_rs17622208	0.82059	rs17622208	rs4705928
chr5	132246662	rs3844312_rs17622208	0.82059	rs17622208	rs3844312
chr5	132250264	rs7701414_rs17622208	0.816537	rs17622208	rs7701414
chr5	132250904	rs4594848_rs17622208	0.81286	rs17622208	rs4594848
chr5	132256031	rs112537099_rs17622208	0.82059	rs17622208	rs112537099
chr5	132256711	rs7720230_rs17622208	0.82059	rs17622208	rs7720230
chr5	132261311	rs7735891_rs17622208	0.83908	rs17622208	rs7735891
chr5	132264493	rs13357280_rs17622208	0.842823	rs17622208	rs13357280
chr5	132269977	rs146077748_rs17622208	0.802798	rs17622208	rs146077748
chr5	132271708	rs10479000_rs17622208	0.83908	rs17622208	rs10479000		5	5	1	1	{'RORC', 'HEXIM1', 'HNRNPL', 'AATF', 'GATA2', 'MED1', 'PCBP1', 'KMT2A', 'WDR5', 'TAF15', 'HIF1A', 'ELF1', 'NCAPH2', 'TCF12', 'RBFOX2', 'HNRNPK', 'AGO1', 'SMC1A', 'MYBL2', 'STAT3', 'BRD4', 'NR3C1', 'TFIIIC', 'SPI1', 'RXR', 'SREBP2', 'ARNT', 'MAX', 'ESR1', 'ARNTL', 'CBFB', 'CTCF', 'CHD8', 'GATA3', 'SMAD2-3', 'OGG1', 'EZH2', 'TP63', 'FLI1', 'NFKB1', 'CDK9', 'SIRT6', 'NUTM1', 'TFAP2C'}	{'KLF1', 'ZNF263', 'E2F4', 'SP9', 'Nr2F6', 'SMAD2', 'ZNF148', 'Nr1H4', 'SREBF1', 'NFIC', 'KLF11', 'KLF16', 'SP3', 'ZNF417', 'ZNF281', 'RARA', 'KLF2', 'SP8', 'NR1D1', 'NFIX', 'ZNF449', 'ZKSCAN5', 'SREBF2', 'KLF4', 'KLF7', 'RREB1', 'NR1D2', 'Rarg', 'PATZ1', 'E2F1', 'ZNF530', 'PBX3', 'PRDM9', 'KLF17'}	0.03	['ENSG00000197208', 'ENSG00000197375', 'ENSG00000072682', 'ENSG00000158985', 'ENSG00000125347', 'ENSG00000113522', 'ENSG00000234290', 'ENSG00000131437', 'ENSG00000158987', 'ENSG00000164403', 'ENSG00000170606']	['SLC22A4', 'SLC22A5', 'P4HA2', 'CDC42SE2', 'IRF1', 'RAD50', 'AC116366.6', 'KIF3A', 'RAPGEF6', 'SHROOM1', 'HSPA4']	['SLC22A4: 309.5', 'SLC22A5: 309.5', 'P4HA2: 28.8', 'CDC42SE2: 24.3', 'IRF1: 16.0', 'RAD50: 10.5', 'AC116366.6: 9.9', 'KIF3A: 7.2', 'RAPGEF6: 5.8', 'SHROOM1: 5.7', 'HSPA4: 5.1']	{'PDLIM4', 'AC008695.1', 'IRF1'}	{'IRF1'}	{'PDLIM4', 'AC008695.1', 'IRF1'}
chr5	132287664	rs7705189_rs17622208	0.81891	rs17622208	rs7705189
chr5	132302630	rs72795121_rs17622208	0.976054	rs17622208	rs72795121
chr5	132316835	rs11950562_rs17622208	0.991941	rs17622208	rs11950562
chr5	132328944	rs56083751_rs17622208	0.995974	rs17622208	rs56083751
chr5	132336963	rs56399423_rs17622208	0.804616	rs17622208	rs56399423
chr5	132340626	rs1050152_rs17622208	0.801252	rs17622208	rs1050152
chr5	132341353	rs11242109_rs17622208	0.979952	rs17622208	rs11242109
chr5	132341948	rs10075801_rs17622208	0.98001	rs17622208	rs10075801
chr5	132350452	rs10058074_rs17622208	0.976054	rs17622208	rs10058074
chr5	132358383	rs4705938_rs17622208	0.995974	rs17622208	rs4705938
chr5	132369765	rs2631367_rs17622208	0.979952	rs17622208	rs2631367	0.0732979	2693	4487	1.66617	60	{'TWIST1', 'HMGXB4', 'KLF6', 'ZNF274', 'LMO1', 'PREB', 'ZSCAN5A', 'ZXDB', 'ARID4A', 'KLF5', 'ATF7', 'MAF1', 'MYOD1', 'KLF12', 'ZNF273', 'NELFCD', 'GLIS3', 'MBD1', 'MAX', 'TAF1', 'FOXO1', 'CHD8', 'POU5F1', 'JUN', 'HEXIM1', 'FOXP2', 'CEBPA', 'CBX1', 'KDM3A', 'ZIC2', 'GATA2', 'TFDP2', 'SMAD4', 'SKIL', 'GTF2B', 'TRIM25', 'NR3C1', 'ERF', 'OLIG2', 'ATF3', 'HOXA3', 'EP300', 'ASH2L', 'POU2F1', 'HDAC8', '…	{'KLF15', 'Zfx', 'ZNF708', 'ZNF574', 'TFAP2A', 'ZNF692', 'ZNF610', 'ZNF93'}	0.03	['ENSG00000197375', 'ENSG00000197208', 'ENSG00000072682', 'ENSG00000125347', 'ENSG00000234290', 'ENSG00000113522', 'ENSG00000164403', 'ENSG00000131437', 'ENSG00000158987', 'ENSG00000170606']	['SLC22A5', 'SLC22A4', 'P4HA2', 'IRF1', 'AC116366.6', 'RAD50', 'SHROOM1', 'KIF3A', 'RAPGEF6', 'HSPA4']	['SLC22A5: 309.5', 'SLC22A4: 309.5', 'P4HA2: 20.1', 'IRF1: 16.6', 'AC116366.6: 9.6', 'RAD50: 9.5', 'SHROOM1: 7.5', 'KIF3A: 6.8', 'RAPGEF6: 5.2', 'HSPA4: 4.8']
chr5	132371736	rs2631360_rs17622208	0.98401	rs17622208	rs2631360		5	7	1.4	1	{'RELA', 'SMAD3', 'ZNF341', 'DNMT3B', 'AFF4', 'ID3', 'FOXA1', 'ARID1A', 'SMARCB1', 'ZMYND11', 'ZNF711', 'ZNF687', 'BRD4', 'ZNF273', 'ZSCAN5C', 'MED26', 'MSX2', 'ARNT', 'ESR1', 'BCL6', 'EZH2', 'PRDM1', 'NUTM1', 'MYCN'}	{'ZNF768', 'Zic3', 'Gli1', 'Zic2', 'PPARA::RXRA', 'NR2C2', 'MAFF', 'Pou5f1::Sox2', 'Vdr', 'Gli2', 'Rxra', 'THRB', 'RARA::RXRG', 'ZNF549', 'RARA::RXRA', 'Zic1::Zic2', 'RXRG', 'Pparg::Rxra', 'PPARD'}		['ENSG00000197375', 'ENSG00000197208', 'ENSG00000072682', 'ENSG00000125347', 'ENSG00000113522', 'ENSG00000234290', 'ENSG00000164403', 'ENSG00000131437', 'ENSG00000158987', 'ENSG00000170606']	['SLC22A5', 'SLC22A4', 'P4HA2', 'IRF1', 'RAD50', 'AC116366.6', 'SHROOM1', 'KIF3A', 'RAPGEF6', 'HSPA4']	['SLC22A5: 309.5', 'SLC22A4: 309.5', 'P4HA2: 19.3', 'IRF1: 17.1', 'RAD50: 10.0', 'AC116366.6: 9.2', 'SHROOM1: 7.3', 'KIF3A: 6.8', 'RAPGEF6: 5.0', 'HSPA4: 4.8']
chr5	132373184	rs10060615_rs17622208	0.98001	rs17622208	rs10060615
chr5	132373339	rs112838960_rs17622208	0.98401	rs17622208	rs112838960
chr5	132374706	rs200838_rs17622208	0.98401	rs17622208	rs200838
chr5	132381357	rs17622208_rs17622208	1	rs17622208	rs17622208
chr5	132660150	rs1295686_rs848	0.958829	rs848	rs1295686
chr5	132660271	rs20541_rs848	0.964655	rs848	rs20541
chr5	132660752	rs1295685_rs848	0.982261	rs848	rs1295685
chr5	132660807	rs848_rs848	1	rs848	rs848
chr5	132660976	rs847_rs848	0.988159	rs848	rs847
chr5	151084455	rs115682037_rs76956521	0.854041	rs76956521	rs115682037
chr5	151085017	rs75851973_rs76956521	1	rs76956521	rs75851973
chr5	151085079	rs76956521_rs76956521	1	rs76956521	rs76956521
chr5	151087128	rs8177833_rs76956521	1	rs76956521	rs8177833
chr5	151087627	rs2233278_rs76956521	1	rs76956521	rs2233278		11	16	1.45455	2	{'RELA', 'IKZF2', 'RUNX1T1', 'TEAD1', 'NBN', 'SMARCA4', 'ZNF3', 'MED1', 'NFE2L2', 'JUN'}	{'SCRT1', 'FOXO1::ELK1', 'Prdm5', 'ZNF418', 'ETV5::FOXO1', 'MAFG::NFE2L1', 'TBX19', 'EGR4', 'Elf5', 'PLAGL2', 'ETV5::FOXI1', 'MAFK', 'Nfe2l2', 'MAF::NFE2', 'Nkx3-1', 'RFX7', 'Bach1::Mafk', 'SCRT2', 'FOXO1::ELK3', 'ZNF530', 'ERF::FOXO1', 'PATZ1', 'SPIB', 'PRDM1', 'ZNF692', 'Spi1', 'KLF17', 'TBXT'}	0.03	['ENSG00000145901', 'ENSG00000123643']	['TNIP1', 'SLC36A1']	['TNIP1: 6.4', 'SLC36A1: 5.1']
chr5	151090411	rs74817271_rs76956521	0.984862	rs76956521	rs74817271
chr5	151092316	rs146571698_rs76956521	1	rs76956521	rs146571698
chr5	151097113	rs79901336_rs76956521	0.984662	rs76956521	rs79901336
chr5	151098661	rs76462670_rs76956521	0.984662	rs76956521	rs76462670	0.267785	104	67	0.644231	6	{'ZNF207', 'DPF2', 'MED1', 'IRF1', 'ID3', 'TARDBP', 'BRD3', 'NCAPH2', 'RAD51', 'BRD2', 'ZKSCAN1', 'MTA3', 'E2F8', 'BHLHE40', 'RELB', 'L3MBTL2', 'MAX', 'NFATC1', 'MLLT1', 'ASH2L', 'NBN', 'MYC', 'GTF2F1'}	{'PAX6', 'NOTO', 'Nkx3-2', 'ZKSCAN5', 'NKX6-2', 'NKX6-1', 'ZNF24', 'POU6F1', 'Stat5a', 'NKX6-3', 'HOXB3', 'ZNF680', 'NKX2-2', 'Sox17', 'Sox5', 'POU6F2', 'ZNF384', 'ISL2'}	0.04	['ENSG00000123643', 'ENSG00000145901']	['SLC36A1', 'TNIP1']	['SLC36A1: 6.1', 'TNIP1: 6.0']
chr5	151098756	rs17728338_rs76956521	0.969497	rs76956521	rs17728338		6	8	1.33333	1	{'ASH2L', 'DPF2', 'NCAPH2', 'RELB', 'NFATC1', 'BRD3', 'L3MBTL2', 'ZKSCAN1', 'E2F8', 'ID3', 'TARDBP', 'MYB'}	{'NFIC::TLX1', 'NFIX', 'Bcl11B', 'Stat5a', 'ZNF680', 'ESR2', 'Msgn1', 'Hic1', 'ZNF417', 'ZNF384'}	0.04	['ENSG00000145901', 'ENSG00000123643']	['TNIP1', 'SLC36A1']	['TNIP1: 6.1', 'SLC36A1: 5.6']
chr5	159337168	rs7709212_rs62377586	0.987018	rs62377586	rs7709212
chr5	159337469	rs4921482_rs62377586	0.991321	rs62377586	rs4921482
chr5	159339013	rs62377586_rs62377586	1	rs62377586	rs62377586
chr5	159344328	rs11135059_rs62377586	0.813304	rs62377586	rs11135059
chr5	159344810	rs4921485_rs62377586	0.813304	rs62377586	rs4921485
chr5	159349992	rs7725339_rs62377586	0.813304	rs62377586	rs7725339
chr5	159354244	rs139840232_rs62377586	0.813304	rs62377586	rs139840232
chr5	159355680	rs9968642_rs62377586	0.813304	rs62377586	rs9968642
chr5	159360376	rs6556412_rs62377586	0.813304	rs62377586	rs6556412
chr5	159363124	rs56276983_rs62377586	0.813304	rs62377586	rs56276983
chr5	159370623	rs6861973_rs62377586	0.813304	rs62377586	rs6861973
chr5	159370718	rs12515766_rs62377586	0.813304	rs62377586	rs12515766
chr5	159371066	rs6898844_rs62377586	0.813304	rs62377586	rs6898844
chr5	159374178	rs6864071_rs62377586	0.813304	rs62377586	rs6864071
chr5	159375434	rs4413517_rs62377586	0.813304	rs62377586	rs4413517
chr5	159377173	rs4921224_rs62377586	0.813304	rs62377586	rs4921224
chr5	159377919	rs4379175_rs62377586	0.813304	rs62377586	rs4379175
chr5	159399348	rs918519_rs733589	0.848011	rs733589	rs918519
chr5	159399484	rs918518_rs733589	0.891882	rs733589	rs918518
chr5	159399864	rs11384732_rs733589	0.961662	rs733589	rs11384732
chr5	159400030	rs6870774_rs733589	0.944662	rs733589	rs6870774
chr5	159402280	rs733589_rs733589	1	rs733589	rs733589
chr5	159411233	rs60154643_rs733589	0.835271	rs733589	rs60154643
chr5	159412243	rs1984811_rs733589	0.829873	rs733589	rs1984811	0.650969	212	281	1.32547	32	{'ATF7', 'LMO1', 'KLF1', 'RELB', 'ZEB1', 'CDK7', 'TBX21', 'TCF3', 'SMARCA4', 'KLF4', 'MED'}	{'ZNF768', 'Stat2', 'Nfatc1', 'Lef1', 'ZNF85', 'Sox1', 'RREB1'}	0.03
chr5	159415274	rs71791480_rs733589	0.857461	rs733589	rs71791480
chr5	159415283	rs377703718_rs733589	0.857461	rs733589	rs377703718
chr5	159415288	rs9632438_rs733589	0.857461	rs733589	rs9632438
chr5	159417031	rs9632436_rs733589	0.851039	rs733589	rs9632436
chr5	159418560	rs79721398_rs733589	0.863139	rs733589	rs79721398
chr5	159419563	rs6556419_rs733589	0.857461	rs733589	rs6556419
chr5	159419700	rs6556420_rs733589	0.857461	rs733589	rs6556420
chr5	159419767	rs6556421_rs733589	0.857461	rs733589	rs6556421
chr5	159420718	rs6875350_rs733589	0.813938	rs733589	rs6875350
chr5	159420719	rs6889325_rs733589	0.813938	rs733589	rs6889325
chr5	159421062	rs4921496_rs733589	0.813938	rs733589	rs4921496
chr5	159421543	rs4921499_rs733589	0.813938	rs733589	rs4921499
chr5	159423504	rs4921500_rs733589	0.847954	rs733589	rs4921500
chr5	159430464	rs7702534_rs733589	0.813938	rs733589	rs7702534
chr5	159477620	rs6869898_rs2421185	1	rs2421185	rs6869898
chr5	159488593	rs2421185_rs2421185	1	rs2421185	rs2421185
chr6	111592058	rs33980500_rs33980500	1	rs33980500	rs33980500
chr6	111673923	rs13203885_rs13203885	1	rs13203885	rs13203885
chr6	137862269	rs10709357_rs610604	0.857576	rs610604	rs10709357
chr6	137864314	rs654874_rs610604	0.890513	rs610604	rs654874
chr6	137868980	rs374184737_rs610604	0.907536	rs610604	rs374184737
chr6	137873903	rs629953_rs610604	0.9036	rs610604	rs629953	0.51846	41	53	1.29268	6	{'KLF6', 'SMAD1', 'SMARCC1', 'NIPBL', 'SMARCA4', 'E2F8', 'PHIP'}	{'RORC', 'NFIX', 'LMX1B', 'Pou5f1::Sox2', 'RORA', 'SOX2', 'Foxq1', 'DMRTA2', 'DMRTA1', 'ZNF680', 'Dmrt1', 'PHOX2B', 'SOX13', 'DMRTC2', 'Sox17', 'Sox1', 'SOX21', 'Sox3'}	0.05	['ENSG00000235842', 'ENSG00000118503']	['RP11-356I2.2', 'TNFAIP3']	['RP11-356I2.2: 53.6', 'TNFAIP3: 8.4']
chr6	137874823	rs71670547_rs610604	0.899685	rs610604	rs71670547
chr6	137876193	rs661561_rs610604	0.9036	rs610604	rs661561	0.581614	128	96	0.75	15	{'RELA', 'FOS', 'SUPT16H', 'NR3C1', 'GATA6', 'RELB', 'RBFOX2', 'SREBP2', 'RAD21'}	{'ZNF675', 'MEF2B', 'Irf1', 'ZNF418', 'Arid3b', 'RARA', 'SP8', 'Nfat5', 'MEF2A', 'IRF8', 'NR2C1', 'MEF2D', 'ESRRA', 'RFX2', 'Rarg', 'RARA::RXRG', 'RORA', 'Stat2', 'RARA::RXRA', 'IKZF1', 'ZBTB18'}		['ENSG00000235842', 'ENSG00000118503']	['RP11-356I2.2', 'TNFAIP3']	['RP11-356I2.2: 53.6', 'TNFAIP3: 9.0']	{'TNFAIP3'}	{'TNFAIP3'}	{'TNFAIP3', 'HEBP2'}
chr6	137878279	rs610604_rs610604	1	rs610604	rs610604	0.805806	358	342	0.955307	38	{'AR', 'SMAD1', 'SMC3', 'TBX21', 'CREBBP', 'RAD21', 'FOS', 'ATF7', 'TP53', 'RBFOX2', 'SKIL', 'JUN', 'STAT3', 'BRD4', 'NR3C1', 'CEBPB', 'SPI1', 'RELB', 'SREBP2', 'NFATC1', 'STAT1', 'NFATC3', 'PKNOX1'}	{'EOMES', 'FOS::JUN', 'TBX15', 'MGA', 'TBX1', 'TP63', 'ZNF667', 'TP53', 'TBX4', 'Six4', 'ZNF214', 'TP73', 'SIX1'}	0.04	['ENSG00000235842', 'ENSG00000118503']	['RP11-356I2.2', 'TNFAIP3']	['RP11-356I2.2: 23.0', 'TNFAIP3: 6.6']	{'TNFAIP3'}	{'TNFAIP3'}	{'IFNGR1', 'TNFAIP3'}
chr6	137885904	rs622091_rs610604	0.973444	rs610604	rs622091
chr6	137886591	rs1082428_rs610604	0.973444	rs610604	rs1082428
chr6	137888647	rs603904_rs610604	0.879618	rs610604	rs603904
chr6	137889399	rs1082425_rs610604	0.977847	rs610604	rs1082425
chr6	137891582	rs601035_rs610604	0.879618	rs610604	rs601035		7	7	1	1	{'PRDM10', 'MAF1', 'MTA3'}	{'RELA', 'RORC', 'HNF4G', 'ZNF257', 'Nfatc2', 'ZNF416', 'Nfatc1', 'PPARA::RXRA', 'Nfat5', 'ZNF574', 'Thap11', 'EBF3', 'NKX2-5', 'ZNF454', 'Runx1', 'Ebf2', 'NFKB1', 'HNF4A', 'NFATC3', 'NKX2-2', 'Pparg::Rxra'}	0.03	['ENSG00000235842', 'ENSG00000118503']	['RP11-356I2.2', 'TNFAIP3']	['RP11-356I2.2: 51.8', 'TNFAIP3: 8.7']
chr6	137892157	rs11356730_rs610604	0.964714	rs610604	rs11356730
chr6	137894216	rs593622_rs610604	0.879618	rs610604	rs593622
chr6	137894378	rs592810_rs610604	0.879618	rs610604	rs592810	0.643986	25	24	0.96	3	{'ZNF512', 'BRD4', 'HSF1', 'ZBTB33'}	{'ZNF675', 'KLF6', 'KLF1', 'SP4', 'SP9', 'ZNF682', 'KLF5', 'Nr2e1', 'KLF11', 'ZNF135', 'EGR1', 'KLF12', 'IRF7', 'SP3', 'SP8', 'ZNF460', 'KLF2', 'Nr1h3::Rxra', 'ZNF449', 'Nr2f6', 'IRF2', 'KLF10', 'KLF7', 'THRB', 'Nkx3-2', 'KLF9', 'RARA::RXRA', 'KLF3', 'KLF14', 'ZNF652'}		['ENSG00000235842', 'ENSG00000118503']	['RP11-356I2.2', 'TNFAIP3']	['RP11-356I2.2: 51.5', 'TNFAIP3: 8.6']
chr6	137894436	rs644340_rs610604	0.879618	rs610604	rs644340	0.605379	21	23	1.09524	3	{'ZNF512', 'EHMT2', 'BRD4', 'ZBTB33'}	{'ZNF460', 'FOXE1', 'Nr1h3::Rxra', 'ZNF675', 'MEF2C', 'THRB', 'Nkx3-2', 'Nr2f6', 'Nr2e1', 'MEF2A', 'MEF2B', 'RARA::RXRA', 'ZNF135', 'IRF7', 'ZNF652', 'MEF2D'}		['ENSG00000235842', 'ENSG00000118503']	['RP11-356I2.2', 'TNFAIP3']	['RP11-356I2.2: 51.8', 'TNFAIP3: 8.6']
chr6	137895650	rs674451_rs610604	0.977847	rs610604	rs674451		8	10	1.25	1	{'ERG', 'FOXA2', 'GATA1', 'CUX1', 'CTCF', 'BRD3'}	{'GATA1::TAL1', 'CUX2', 'CDX2', 'HOXA10', 'MGA::EVX1', 'ZNF211', 'SOX2', 'ONECUT2', 'HOXD9', 'CDX4', 'Mecom', 'CDX1', 'CUX1', 'Yy1', 'SOX13', 'Sox3'}	0.03	['ENSG00000235842', 'ENSG00000118503']	['RP11-356I2.2', 'TNFAIP3']	['RP11-356I2.2: 23.3', 'TNFAIP3: 6.5']
chr6	137897651	rs11354287_rs610604	0.829422	rs610604	rs11354287
chr6	137901372	rs9321634_rs610604	0.852199	rs610604	rs9321634
chr6	137905964	rs4896301_rs610604	0.847672	rs610604	rs4896301
chr6	137908681	rs1561121_rs610604	0.847672	rs610604	rs1561121
chr6	137909969	rs6570193_rs610604	0.852199	rs610604	rs6570193
chr6	137911341	rs6903624_rs610604	0.848345	rs610604	rs6903624
chr6	137912947	rs4896303_rs610604	0.848355	rs610604	rs4896303

## Sheet: RA_Ishigaki_2022
chr	start	name	R2 score	loci	snp	svalues_betabinom	tot_REF	tot_ALT	ratio	n_pat	TF_remap	TF_JASPAR	ATAC_hic_corr_score	eQTLgen_gene	eQTLgen_symbol	eQTLgen_pval	hsc_genes	tcell_genes	all_genes
chr1	2552521	rs2258734_rs2258734	1	rs2258734	rs2258734
chr1	2568458	rs4385650_rs2258734	0.960271	rs2258734	rs4385650
chr1	2569782	rs10797431_rs2258734	0.885233	rs2258734	rs10797431
chr1	2575975	rs4310388_rs2258734	0.971293	rs2258734	rs4310388		15	11	0.733333	1	{'HMGXB4', 'ZNF274', 'PRDM15', 'ZNF407', 'DNMT3B', 'ZNF550', 'PCBP1', 'ARID4A', 'LIN54', 'KLF5', 'ATF7', 'KMT2B', 'TSC22D4', 'SMARCC1', 'ELF1', 'RXRA', 'OGT', 'MGA', 'FOXP1', 'GLIS3', 'SREBP2', 'MAX', 'ESR1', 'CBFB', 'FOXK1', 'EZH2', 'TEAD4', 'GATAD2B', 'MLX', 'KLF1', 'SOX6', 'ZBTB7B', 'ZNF217', 'ZNF572', 'KDM5B', 'BRD4', 'MYB', 'NR3C1', 'TFAP2C', 'HOXA3', 'OGG1', 'YY1AP1', 'FOXP4', 'ZNF883', 'AS…	{'ZFP14', 'KLF1', 'SNAI3', 'TEAD1', 'SNAI1', 'ZNF343', 'ZNF682', 'ASCL1', 'TFAP4::ETV1', 'SNAI2', 'KLF5', 'SP1', 'TCF12', 'TCF3', 'TEAD3', 'ZNF281', 'ZBTB7A', 'Zfx', 'ZEB1', 'KLF4', 'KLF10', 'KLF7', 'RREB1', 'KLF9', 'TEAD4', 'ZNF692', 'KLF14', 'ZNF610', 'TCF4', 'FIGLA', 'ZNF530', 'TEAD2', 'PRDM9'}		['ENSG00000142606', 'ENSG00000157870', 'ENSG00000157873', 'ENSG00000149527', 'ENSG00000215912', 'ENSG00000238164', 'ENSG00000225931', 'ENSG00000228037']	['MMEL1', 'FAM213B', 'TNFRSF14', 'PLCH2', 'TTC34', 'RP3-395M20.8', 'RP3-395M20.7', 'RP3-395M20.9']	['MMEL1: 201.2', 'FAM213B: 200.3', 'TNFRSF14: 142.7', 'PLCH2: 56.5', 'TTC34: 35.7', 'RP3-395M20.8: 16.8', 'RP3-395M20.7: 8.6', 'RP3-395M20.9: 4.7']	{'MMEL1', 'PRXL2B', 'TTC34', 'TNFRSF14'}	{'MMEL1', 'PRXL2B', 'TTC34', 'TNFRSF14'}	{'PRXL2B', 'TTC34', 'MMEL1', 'ARHGEF16', 'TNFRSF14', 'PRKCZ'}
chr1	2585341	rs60733400_rs2258734	0.945072	rs2258734	rs60733400	0.0630273	186	324	1.74194	29	{'ZNF207', 'PTBP1', 'HIVEP1', 'MEF2B', 'ZNF274', 'SMAD1', 'SMC3', 'PRDM15', 'ZNF407', 'ZBTB40', 'TEAD1', 'MAZ', 'MED1', 'PCBP1', 'ZNF891', 'SRSF1', 'ARID4A', 'KMT2A', 'TARDBP', 'RAD21', 'CDKN1B', 'TAF15', 'RB1', 'SMARCC1', 'KAT7', 'ZNF598', 'BRD2', 'AGO1', 'EGR1', 'MTA3', 'PBX1', 'E2F8', 'ATF1', 'ZNF687', 'GLIS2', 'ZBTB48', 'MYB', 'GABPB1', 'BACH1', 'EBF1', 'USF2', 'GLIS3', 'JUNB', 'CBFA2T3', 'ZN…	{'ZNF740', 'MAZ', 'SP9', 'GABPA', 'ZNF148', 'VEZF1', 'SP1', 'ELF1', 'PLAGL2', 'Wt1', 'CTCFL', 'ZIC5', 'ZSCAN4', 'ZBTB7A', 'SP8', 'ZNF574', 'TFAP2C', 'ETV1', 'ZNF331', 'Ikzf3', 'PATZ1', 'ZNF680', 'Erg', 'ZNF530'}		['ENSG00000142606', 'ENSG00000157870', 'ENSG00000157873', 'ENSG00000149527', 'ENSG00000215912', 'ENSG00000238164', 'ENSG00000225931', 'ENSG00000228037']	['MMEL1', 'FAM213B', 'TNFRSF14', 'PLCH2', 'TTC34', 'RP3-395M20.8', 'RP3-395M20.7', 'RP3-395M20.9']	['MMEL1: 233.3', 'FAM213B: 217.2', 'TNFRSF14: 147.3', 'PLCH2: 48.9', 'TTC34: 24.2', 'RP3-395M20.8: 19.2', 'RP3-395M20.7: 8.0', 'RP3-395M20.9: 4.8']
chr1	2585381	rs146863164_rs2258734	0.827189	rs2258734	rs146863164
chr1	2588862	rs6667564_rs2258734	0.847105	rs2258734	rs6667564
chr1	2589060	rs6701238_rs2258734	0.847105	rs2258734	rs6701238
chr1	2589087	rs6670198_rs2258734	0.847105	rs2258734	rs6670198
chr1	2591772	rs876938_rs2258734	0.935924	rs2258734	rs876938
chr1	2592266	rs867435_rs2258734	0.940494	rs2258734	rs867435
chr1	2592283	rs867436_rs2258734	0.851835	rs2258734	rs867436
chr1	2592329	rs199913369_rs2258734	0.945009	rs2258734	rs199913369
chr1	2592367	rs192349427_rs2258734	0.935924	rs2258734	rs192349427
chr1	2592370	rs182464181_rs2258734	0.935924	rs2258734	rs182464181
chr1	2592371	rs187786174_rs2258734	0.935924	rs2258734	rs187786174
chr1	2592529	rs184574713_rs2258734	0.935924	rs2258734	rs184574713
chr1	2592553	rs187759598_rs2258734	0.940448	rs2258734	rs187759598
chr1	2592559	rs193231151_rs2258734	0.940448	rs2258734	rs193231151
chr1	2592765	rs745368_rs2258734	0.945002	rs2258734	rs745368
chr1	2593017	rs745367_rs2258734	0.855081	rs2258734	rs745367
chr1	2593475	rs10752747_rs2258734	0.945002	rs2258734	rs10752747
chr1	2593503	rs3828154_rs2258734	0.855081	rs2258734	rs3828154
chr1	2593526	rs3748819_rs2258734	0.945002	rs2258734	rs3748819
chr1	2594220	rs3748818_rs2258734	0.945002	rs2258734	rs3748818
chr1	2594225	rs3748817_rs2258734	0.855081	rs2258734	rs3748817
chr1	2595306	rs3748816_rs2258734	0.851077	rs2258734	rs3748816
chr1	2596238	rs2260976_rs2258734	0.935902	rs2258734	rs2260976
chr1	2596693	rs2843401_rs2258734	0.940449	rs2258734	rs2843401
chr1	2597242	rs2843402_rs2258734	0.940449	rs2258734	rs2843402
chr1	2597559	rs2764845_rs2258734	0.851086	rs2258734	rs2764845
chr1	2597657	rs2843403_rs2258734	0.851086	rs2258734	rs2843403
chr1	2597752	rs2764842_rs2258734	0.940449	rs2258734	rs2764842
chr1	2597920	rs2764841_rs2258734	0.851086	rs2258734	rs2764841
chr1	2597997	rs2764840_rs2258734	0.851086	rs2258734	rs2764840
chr1	2598901	rs34705971_rs2258734	0.940449	rs2258734	rs34705971
chr1	2599118	rs2843404_rs2258734	0.940449	rs2258734	rs2843404
chr1	2599254	rs2764848_rs2258734	0.940449	rs2258734	rs2764848
chr1	2599932	rs2985855_rs2258734	0.940449	rs2258734	rs2985855
chr1	2600027	rs6689711_rs2258734	0.940449	rs2258734	rs6689711
chr1	2600065	rs6681973_rs2258734	0.851086	rs2258734	rs6681973
chr1	2600074	rs6682043_rs2258734	0.940449	rs2258734	rs6682043
chr1	2600683	rs141426426_rs2258734	0.935926	rs2258734	rs141426426
chr1	2600719	rs139552946_rs2258734	0.935926	rs2258734	rs139552946
chr1	2600976	rs2985859_rs2258734	0.940449	rs2258734	rs2985859
chr1	2601013	rs34791736_rs2258734	0.940449	rs2258734	rs34791736
chr1	2601066	rs3001837_rs2258734	0.940449	rs2258734	rs3001837
chr1	2601184	rs2985857_rs2258734	0.940449	rs2258734	rs2985857
chr1	2601459	rs6424092_rs2258734	0.940449	rs2258734	rs6424092
chr1	2601810	rs10910098_rs2258734	0.940449	rs2258734	rs10910098
chr1	2602112	rs10910099_rs2258734	0.940449	rs2258734	rs10910099
chr1	2602165	rs72644697_rs2258734	0.940449	rs2258734	rs72644697
chr1	2602266	rs60520190_rs2258734	0.940449	rs2258734	rs60520190
chr1	2602647	rs11585048_rs2258734	0.940449	rs2258734	rs11585048
chr1	2603361	rs10797435_rs2258734	0.935924	rs2258734	rs10797435
chr1	2603538	rs6664969_rs2258734	0.935924	rs2258734	rs6664969
chr1	2603652	rs35090174_rs2258734	0.935924	rs2258734	rs35090174
chr1	2604173	rs4648562_rs2258734	0.935924	rs2258734	rs4648562
chr1	2604318	rs4648652_rs2258734	0.842407	rs2258734	rs4648652
chr1	2604455	rs4648653_rs2258734	0.931368	rs2258734	rs4648653
chr1	2604562	rs4648563_rs2258734	0.935924	rs2258734	rs4648563
chr1	2605655	rs78506337_rs2258734	0.93137	rs2258734	rs78506337
chr1	2606024	rs4074789_rs2258734	0.819724	rs2258734	rs4074789
chr1	2606398	rs41300092_rs2258734	0.904233	rs2258734	rs41300092		5	6	1.2	1	{'RORC', 'OGG1', 'GLIS3', 'ARID1A', 'UBTF', 'DNMT3B', 'RBFOX2', 'VDR', 'SS18', 'SMARCA4', 'EGR1', 'AGO1', 'MAX', 'PCBP1', 'ARNTL', 'CTCF', 'BRD4'}	{'EBF1', 'ZNF454', 'ELF1', 'TFAP2A', 'Plagl1', 'NKX2-8', 'ZNF257', 'PLAGL2', 'ZNF610', 'ZNF93', 'TFAP2C', 'Ikzf3', 'ZNF320'}		['ENSG00000142606', 'ENSG00000157870', 'ENSG00000157873', 'ENSG00000149527', 'ENSG00000215912', 'ENSG00000238164', 'ENSG00000225931']	['MMEL1', 'FAM213B', 'TNFRSF14', 'PLCH2', 'TTC34', 'RP3-395M20.8', 'RP3-395M20.7']	['MMEL1: 230.6', 'FAM213B: 213.9', 'TNFRSF14: 137.1', 'PLCH2: 47.0', 'TTC34: 26.1', 'RP3-395M20.8: 17.4', 'RP3-395M20.7: 7.4']	FALSE	FALSE	{'MMEL1', 'TNFRSF14', 'PANK4'}
chr1	2606769	rs10910105_rs2258734	0.904233	rs2258734	rs10910105
chr1	2606909	rs10797436_rs2258734	0.895299	rs2258734	rs10797436
chr1	2607446	rs10910106_rs2258734	0.904233	rs2258734	rs10910106
chr1	2607566	rs10797437_rs2258734	0.819724	rs2258734	rs10797437
chr1	2607741	rs10910107_rs2258734	0.819724	rs2258734	rs10910107
chr1	2607960	rs4445406_rs2258734	0.819724	rs2258734	rs4445406
chr1	2608092	rs10910108_rs2258734	0.819724	rs2258734	rs10910108
chr1	2608115	rs4278312_rs2258734	0.819724	rs2258734	rs4278312
chr1	2608150	rs4422947_rs2258734	0.819724	rs2258734	rs4422947
chr1	2608163	rs60687045_rs2258734	0.904233	rs2258734	rs60687045
chr1	2608356	rs4073285_rs2258734	0.899752	rs2258734	rs4073285
chr1	2608461	rs4073286_rs2258734	0.819724	rs2258734	rs4073286
chr1	2608506	rs142350479_rs2258734	0.895246	rs2258734	rs142350479
chr1	2608541	rs145629728_rs2258734	0.899729	rs2258734	rs145629728
chr1	2608822	rs10797438_rs2258734	0.819724	rs2258734	rs10797438
chr1	2608903	rs12046118_rs2258734	0.819724	rs2258734	rs12046118
chr1	2608924	rs10797439_rs2258734	0.819724	rs2258734	rs10797439
chr1	2609829	rs10797440_rs2258734	0.815758	rs2258734	rs10797440
chr1	2611213	rs10910111_rs2258734	0.811834	rs2258734	rs10910111
chr1	2613200	rs10752748_rs2258734	0.904233	rs2258734	rs10752748
chr1	2614789	rs6684865_rs2258734	0.904233	rs2258734	rs6684865
chr1	2617412	rs10752749_rs2258734	0.815758	rs2258734	rs10752749
chr1	2619613	rs10910112_rs2258734	0.819724	rs2258734	rs10910112
chr1	2620220	rs10797441_rs2258734	0.904233	rs2258734	rs10797441
chr1	2620631	rs6673993_rs2258734	0.819724	rs2258734	rs6673993
chr1	2621571	rs201235538_rs2258734	0.813094	rs2258734	rs201235538
chr1	2621643	rs4648654_rs2258734	0.815089	rs2258734	rs4648654
chr1	2622102	rs74731535_rs2258734	0.819724	rs2258734	rs74731535
chr1	2622184	rs3890745_rs2258734	0.904233	rs2258734	rs3890745
chr1	2622318	rs4474198_rs2258734	0.815758	rs2258734	rs4474198
chr1	2622904	rs10797442_rs2258734	0.904233	rs2258734	rs10797442
chr1	2623123	rs12146058_rs2258734	0.904233	rs2258734	rs12146058
chr1	2624200	rs28568531_rs2258734	0.904233	rs2258734	rs28568531
chr1	2624685	rs7368072_rs2258734	0.904233	rs2258734	rs7368072
chr1	2625108	rs7368105_rs2258734	0.904233	rs2258734	rs7368105
chr1	2625269	rs7364820_rs2258734	0.904233	rs2258734	rs7364820
chr1	2625751	rs7523364_rs2258734	0.904233	rs2258734	rs7523364
chr1	2625936	rs58240187_rs2258734	0.819724	rs2258734	rs58240187
chr1	2626091	rs6422657_rs2258734	0.904233	rs2258734	rs6422657
chr1	2626868	rs6668149_rs2258734	0.904233	rs2258734	rs6668149
chr1	2627300	rs12748729_rs2258734	0.904233	rs2258734	rs12748729
chr1	2628149	rs12730932_rs2258734	0.904233	rs2258734	rs12730932	0.751538	119	115	0.966387	17	{'ZNF335', 'AATF', 'HIVEP1', 'GLIS3', 'EZH2', 'SP1', 'GLIS1', 'MED1', 'RUNX1', 'BRD4', 'GLIS2', 'ZBTB7A'}	{'ZNF701', 'ZNF740', 'SP4', 'ZNF667', 'Zic3', 'ZNF343', 'ZNF148', 'SP1', 'Zic2', 'Wt1', 'SP2', 'Nfe2l2', 'E2F6', 'ZNF281', 'EBF1', 'ZNF574', 'ZNF75D', 'EBF3', 'KLF7', 'SP5', 'MSANTD3', 'ZNF454', 'Ebf2', 'Zic1::Zic2', 'KLF14', 'PRDM9'}	0.03	['ENSG00000142606', 'ENSG00000157870', 'ENSG00000157873', 'ENSG00000149527', 'ENSG00000215912', 'ENSG00000238164', 'ENSG00000225931']	['MMEL1', 'FAM213B', 'TNFRSF14', 'PLCH2', 'TTC34', 'RP3-395M20.8', 'RP3-395M20.7']	['MMEL1: 232.0', 'FAM213B: 214.9', 'TNFRSF14: 132.4', 'PLCH2: 47.2', 'TTC34: 27.6', 'RP3-395M20.8: 17.1', 'RP3-395M20.7: 8.1']	{'MMEL1', 'TTC34', 'TNFRSF14', 'ARHGEF16'}	{'TTC34', 'MMEL1', 'NADK', 'TNFRSF14', 'PANK4'}	{'MEGF6', 'PLCH2', 'TTC34', 'CALML6', 'SLC35E2B', 'MMEL1', 'MORN1', 'FAAP20', 'PANK4', 'ACTRT2', 'RER1', 'SLC35E2A', 'SKI', 'TPRG1L', 'HES5', 'PRXL2B', 'CDK11A', 'NADK', 'PRDM16', 'ARHGEF16', 'MMP23B', 'TNFRSF14', 'PRKCZ'}
chr1	2629295	rs4648657_rs2258734	0.904233	rs2258734	rs4648657
chr1	2629442	rs4648658_rs2258734	0.823697	rs2258734	rs4648658
chr1	2629463	rs4648659_rs2258734	0.904233	rs2258734	rs4648659		6	5	0.833333	1	{'HIVEP1', 'NR2F2', 'SMC3', 'ZNF263', 'HIF3A', 'SMARCA4', 'GABPA', 'NFE2L2', 'RNF2', 'WDR5', 'CTBP2', 'BCOR', 'SMARCC1', 'MYC-DAXX', 'AGO1', 'TRIM25', 'BRD4', 'GLIS2', 'RYBP', 'GLIS3', 'ZNF90', 'ZFX', 'SREBP2', 'ESR1', 'ESRRG', 'ZBTB26', 'OGG1', 'EZH2', 'PATZ1', 'NFKB1', 'ZNF276', 'MTA1', 'TCF7'}	{'THAP1', 'PLAG1', 'MZF1', 'ZNF707', 'Zic2', 'ZNF549', 'SPIB', 'ZNF331', 'Stat5a', 'Zic1::Zic2', 'ZNF610', 'Zic3', 'OSR2', 'ZNF343', 'PRDM9', 'KLF17'}		['ENSG00000142606', 'ENSG00000157870', 'ENSG00000157873', 'ENSG00000149527', 'ENSG00000215912', 'ENSG00000238164', 'ENSG00000225931']	['MMEL1', 'FAM213B', 'TNFRSF14', 'PLCH2', 'TTC34', 'RP3-395M20.8', 'RP3-395M20.7']	['MMEL1: 227.7', 'FAM213B: 215.3', 'TNFRSF14: 137.8', 'PLCH2: 47.3', 'TTC34: 26.3', 'RP3-395M20.8: 17.3', 'RP3-395M20.7: 7.5']
chr1	2629819	rs35955733_rs2258734	0.904233	rs2258734	rs35955733
chr1	2629846	rs28532547_rs2258734	0.904233	rs2258734	rs28532547
chr1	2630729	rs4648564_rs2258734	0.904233	rs2258734	rs4648564
chr1	2631810	rs12749591_rs2258734	0.819724	rs2258734	rs12749591
chr1	2632743	rs6698817_rs2258734	0.904233	rs2258734	rs6698817
chr1	2633025	rs12752515_rs2258734	0.904233	rs2258734	rs12752515
chr1	2636060	rs6666788_rs2258734	0.904233	rs2258734	rs6666788
chr1	2638583	rs4648565_rs2258734	0.895283	rs2258734	rs4648565
chr1	2640383	rs28690427_rs2258734	0.904233	rs2258734	rs28690427
chr1	2642638	rs9970196_rs2258734	0.904233	rs2258734	rs9970196	0.828437	7718	6706	0.868878	69	{'RORC', 'ZNF207', 'HMGXB4', 'KLF6', 'ZNF274', 'DPF2', 'DMAP1', 'ZNF407', 'KDM1A', 'ZNF550', 'CREM', 'PCBP1', 'BRD9', 'ZXDB', 'ARID4A', 'ZNF384', 'PHF8', 'RB1', 'ELF1', 'MYOD1', 'ZNF711', 'SP3', 'ATF1', 'ZNF444', 'ZBTB48', 'GLIS2', 'MGA', 'CREB1', 'ZNF398', 'RBM39', 'ZNF574', 'HDAC2', 'GLIS3', 'SPI1', 'ILF3', 'SIN3A', 'L3MBTL2', 'MAX', 'CBFB', 'TAF1', 'FLI1', 'ZNF24', 'SRSF7', 'ZBTB2', 'GATAD2B',…	{'ZNF768', 'ZNF263', 'ZNF257', 'ZIC4', 'Wt1', 'SP2', 'KLF12', 'ZIC5', 'SP3', 'ZNF281', 'Zfx', 'ZNF449', 'RELB', 'ZIC1', 'Zfp335', 'TFAP2A', 'NFKB1', 'PATZ1', 'PRDM1', 'TFAP2C'}	0.03	['ENSG00000142606', 'ENSG00000157870', 'ENSG00000157873', 'ENSG00000149527', 'ENSG00000215912', 'ENSG00000238164', 'ENSG00000225931']	['MMEL1', 'FAM213B', 'TNFRSF14', 'PLCH2', 'TTC34', 'RP3-395M20.8', 'RP3-395M20.7']	['MMEL1: 227.0', 'FAM213B: 213.1', 'TNFRSF14: 133.1', 'PLCH2: 47.6', 'TTC34: 28.1', 'RP3-395M20.8: 16.9', 'RP3-395M20.7: 8.0']
chr1	2650102	rs28611770_rs2258734	0.88627	rs2258734	rs28611770
chr1	2652812	rs4648665_rs2258734	0.890785	rs2258734	rs4648665
chr1	2653604	rs6604990_rs2258734	0.800435	rs2258734	rs6604990
chr1	2689912	rs28774982_rs2258734	0.899757	rs2258734	rs28774982
chr1	2690714	rs28499205_rs2258734	0.868566	rs2258734	rs28499205
chr1	2691021	rs58055515_rs2258734	0.868566	rs2258734	rs58055515
chr1	2691049	rs56814247_rs2258734	0.868566	rs2258734	rs56814247
chr1	2691246	rs56822453_rs2258734	0.877452	rs2258734	rs56822453
chr1	2691688	rs28729890_rs2258734	0.904233	rs2258734	rs28729890
chr1	2693064	rs372546989_rs2258734	0.828724	rs2258734	rs372546989
chr1	2693714	rs139756224_rs2258734	0.847798	rs2258734	rs139756224
chr1	2694821	rs28707614_rs2258734	0.839933	rs2258734	rs28707614
chr1	2695654	rs28486014_rs2258734	0.904233	rs2258734	rs28486014
chr1	2695973	rs4648684_rs2258734	0.886503	rs2258734	rs4648684
chr1	2698276	rs11516512_rs2258734	0.899729	rs2258734	rs11516512
chr1	2698511	rs11516513_rs2258734	0.899749	rs2258734	rs11516513
chr1	2769635	rs199671872_rs2258734	0.899724	rs2258734	rs199671872
chr1	2776574	rs142042178_rs2258734	0.895233	rs2258734	rs142042178
chr1	2776718	rs201062007_rs2258734	0.904233	rs2258734	rs201062007
chr1	2779143	rs4648448_rs2258734	0.904233	rs2258734	rs4648448
chr1	2782406	rs6666430_rs2258734	0.904233	rs2258734	rs6666430
chr1	2791864	rs10909839_rs2258734	0.899729	rs2258734	rs10909839
chr1	2792598	rs4648356_rs2258734	0.899729	rs2258734	rs4648356
chr1	2800058	rs897628_rs2258734	0.899729	rs2258734	rs897628
chr1	2800904	rs60389769_rs2258734	0.899729	rs2258734	rs60389769
chr1	2803607	rs897625_rs2258734	0.89076	rs2258734	rs897625
chr1	2803609	rs897624_rs2258734	0.89076	rs2258734	rs897624
chr1	2804583	rs2100574_rs2258734	0.895238	rs2258734	rs2100574
chr1	17349669	esv3585367_esv3585367	1	esv3585367	esv3585367
chr1	38149194	rs2085993_rs7540342	0.869395	rs7540342	rs2085993
chr1	38151198	rs883220_rs7540342	0.92388	rs7540342	rs883220
chr1	38156595	rs7540342_rs7540342	1	rs7540342	rs7540342
chr1	38158456	rs12131057_rs7540342	0.92388	rs7540342	rs12131057
chr1	38168206	rs12140275_rs7540342	0.907921	rs7540342	rs12140275
chr1	38169789	rs2045793_rs7540342	0.934588	rs7540342	rs2045793
chr1	38170019	rs2045791_rs7540342	0.934588	rs7540342	rs2045791
chr1	38173535	rs7544568_rs7540342	0.929227	rs7540342	rs7544568
chr1	38179188	rs7553012_rs7540342	0.896325	rs7540342	rs7553012
chr1	41701110	rs41269479_rs41269479	1	rs41269479	rs41269479
chr1	67322007	rs17129778_rs4655698	0.806185	rs4655698	rs17129778
chr1	67322668	rs5022165_rs4655698	0.967536	rs4655698	rs5022165
chr1	67324914	rs56194793_rs4655698	0.812561	rs4655698	rs56194793
chr1	67326052	rs11209050_rs4655698	0.967536	rs4655698	rs11209050
chr1	67327117	rs17838042_rs4655698	0.845587	rs4655698	rs17838042
chr1	67327247	rs6669016_rs4655698	0.973901	rs4655698	rs6669016
chr1	67327487	rs10489626_rs4655698	0.852434	rs4655698	rs10489626
chr1	67329234	rs17129794_rs4655698	0.812503	rs4655698	rs17129794
chr1	67330957	rs372456422_rs4655698	0.831829	rs4655698	rs372456422
chr1	67331837	rs72150017_rs4655698	0.871224	rs4655698	rs72150017
chr1	67332643	rs4655698_rs4655698	1	rs4655698	rs4655698		15	11	0.733333	2	{'POU5F1', 'CDX2'}	{'BARX2', 'FOXP2', 'MEF2B', 'FOXB1', 'MAFG::NFE2L1', 'FOXF2', 'PHOX2B', 'BATF3', 'FOXC2', 'ZNF384', 'Lhx3', 'FOS', 'Foxl2', 'Foxo3', 'FOXK2', 'DMRTA1', 'PROP1', 'FOXG1', 'BATF', 'RHOXF1', 'FOXP1', 'FOXD3', 'HOXA10', 'ONECUT3', 'FOXA2', 'Foxq1', 'FOXC1', 'FOXA3', 'CTCF', 'MEF2D', 'NR1I2', 'FOXK1', 'FOXE1', 'BATF::JUN', 'HOXD9', 'Foxj2', 'FOXD2', 'CDX4', 'ZNF354A', 'HOXB13', 'Foxj3', 'Foxf1', 'Foxo…	0.15	['ENSG00000081985']	['IL12RB2']	['IL12RB2: 309.5']
chr1	67332761	rs72678531_rs4655698	0.858683	rs4655698	rs72678531	0.636436	36	41	1.13889	6	{'NANOG', 'POU5F1', 'CDX2', 'TP63', 'HOXC6', 'SMARCA4'}	{'Lhx3', 'Gata3', 'THRB', 'Nr5A2', 'GATA2', 'TRPS1', 'PHOX2B', 'NR6A1'}	0.15	['ENSG00000081985']	['IL12RB2']	['IL12RB2: 309.5']
chr1	67333211	rs11209051_rs4655698	1	rs4655698	rs11209051	0.83041	2181	1788	0.819807	46	{'MEF2B', 'DPF2', 'AFF4', 'CREM', 'ZNF384', 'TARDBP', 'BCL11A', 'TSC22D4', 'ATF7', 'ELF1', 'SRF', 'SMARCC1', 'SMARCB1', 'TCF3', 'RXRA', 'CHD2', 'BATF', 'CREB1', 'HDAC2', 'CBFB', 'TAF1', 'MEF2C', 'STAT5B', 'AHR', 'ZNF24', 'ZBTB2', 'GATAD2B', 'JUN', 'RELA', 'IKZF2', 'ZNF341', 'BACH2', 'SMARCA4', 'ZNF217', 'GABPA', 'CBX5', 'IRF4', 'ZNF592', 'SP1', 'ATF2', 'SKIL', 'ZFP36', 'MTA3', 'BRD4', 'MYB', 'EBF…	{'Nfat5', 'EOMES', 'CREB1', 'MAFF', 'ONECUT3', 'Stat2', 'Runx1', 'TBX20', 'NRL', 'TBX21', 'Tcf21', 'Mafb', 'NR2C2', 'ETV2::FIGLA', 'ZNF384'}	0.15	['ENSG00000081985']	['IL12RB2']	['IL12RB2: 309.5']	{'IL12RB2', 'GNG12'}	{'IL12RB2'}	{'IL12RB2', 'GNG12'}
chr1	67333486	rs10889681_rs4655698	1	rs4655698	rs10889681	0.737293	199	247	1.24121	23	{'MTA2', 'MAF', 'ATF7', 'NFIC', 'HDAC2', 'ATF2', 'RELB', 'SKIL', 'NUTM1', 'TBX21', 'NFATC3', 'TRIM22', 'NBN', 'MED1', 'MLLT1', 'BRD4', 'ZNF384'}	{'ZNF701', 'FOXP2', 'Mafb', 'MAFG::NFE2L1', 'Foxl2', 'Foxo3', 'NRL', 'MAFK', 'DMRTA1', 'FOXK2', 'DMRTC2', 'FOXG1', 'FOXP1', 'MAFF', 'Pou5f1::Sox2', 'FOXA2', 'Foxq1', 'FOXA3', 'FOXK1', 'Foxj2', 'DMRTA2', 'Foxj3', 'Foxf1', 'DMRT3', 'ZFP42', 'Foxo1'}	0.15	['ENSG00000081985']	['IL12RB2']	['IL12RB2: 309.5']
chr1	67336687	rs6659932_rs4655698	0.858683	rs4655698	rs6659932	0.702546	77	87	1.12987	11	{'MLLT1', 'IRF4'}	{'ZNF701', 'BARX2', 'SOX15', 'VENTX', 'GABPA', 'ETV5::HOXA2', 'ERF::HOXB13', 'ELK1::HOXB13', 'ELF1', 'HOXD12::ELK1', 'Elf5', 'FLI1::DRGX', 'ETV2::DRGX', 'ZNF281', 'EWSR1-FLI1', 'ETV5::DRGX', 'MYB', 'ETV1', 'SPIC', 'Sox11', 'Isl1', 'Ikzf3', 'ZIM3', 'ELF3', 'SOX4', 'EHF', 'SPIB', 'PRDM1', 'IKZF1', 'Erg', 'Spi1', 'HOXB2::ELK1', 'STAT1::STAT2'}	0.08	['ENSG00000081985']	['IL12RB2']	['IL12RB2: 309.5']
chr1	92474853	rs41313373_rs41313373	1	rs41313373	rs41313373
chr1	113761185	rs6679677_rs2476601	0.965242	rs2476601	rs6679677
chr1	113834945	rs2476601_rs2476601	1	rs2476601	rs2476601
chr1	116738073	rs798000_rs798000	1	rs798000	rs798000	0.806911	776	667	0.859536	52	{'RELA', 'MEF2B', 'TBX21', 'AFF4', 'CREM', 'IRF4', 'KMT2A', 'RAD21', 'NOTCH1', 'ZMYM3', 'MAF', 'ATF7', 'NFIC', 'RB1', 'ATF2', 'FOS', 'RBPJ', 'TP53', 'SKIL', 'POU2AF1', 'BRD4', 'NFATC2', 'FOXM1', 'CREB1', 'JUNB', 'TRIM22', 'ATF3', 'NFATC1', 'CBFB', 'BCL6', 'GATA3', 'ZBED1', 'AHR', 'NFKB1', 'ETV6', 'NBN', 'NFATC3', 'JUN', 'TCF7'}	{'PAX6', 'FOS::JUN', 'FOXO1::ELK1', 'POU5F1B', 'MEF2B', 'FOSB::JUN', 'JDP2', 'Creb5', 'FOSL1::JUND', 'ZNF384', 'ATF4', 'POU2F2', 'ATF7', 'FOS', 'FOSL2::JUNB', 'ATF2', 'FOSL1::JUN', 'FOSL2::JUN', 'POU3F4', 'TEF', 'PPARA::RXRA', 'NFIL3', 'FOSL2::JUND', 'CREB1', 'MEF2A', 'Pou5f1::Sox2', 'JUNB', 'ZKSCAN5', 'POU2F3', 'FOXO1::ELF1', 'ATF3', 'JUND', 'MEF2D', 'FOXE1', 'MEF2C', 'POU5F1', 'POU2F1', 'ZIM3',…	0.03	['ENSG00000134256']	['CD101']	['CD101: 14.3']	{'CD2', 'CD101'}	{'CD2', 'CD101'}	{'CD2', 'CD101'}
chr1	154423362	rs6684439_rs12126142	0.898274	rs12126142	rs6684439
chr1	154432547	rs56383622_rs12126142	0.932351	rs12126142	rs56383622
chr1	154434179	rs4845620_rs12126142	0.932351	rs12126142	rs4845620
chr1	154434942	rs7518199_rs12126142	0.932351	rs12126142	rs7518199
chr1	154435236	rs7521458_rs12126142	0.92829	rs12126142	rs7521458
chr1	154437253	rs4845621_rs12126142	0.932351	rs12126142	rs4845621
chr1	154437879	rs34722852_rs12126142	0.846898	rs12126142	rs34722852
chr1	154438942	rs4845622_rs12126142	0.932351	rs12126142	rs4845622
chr1	154441560	rs4393147_rs12126142	0.932351	rs12126142	rs4393147
chr1	154441609	rs4453032_rs12126142	0.932351	rs12126142	rs4453032	0.78319	262	239	0.912214	29	{'GATA3', 'ARID1A', 'EZH2', 'JUN', 'XRCC5', 'SMARCA4', 'ZFP36', 'HNF1B', 'CBX2', 'CTCF', 'RUNX1T1', 'BRD4'}	{'ETV5::FIGLA', 'MZF1', 'TBX5', 'SPIC', 'PPARA::RXRA', 'E2F8'}		['ENSG00000160714', 'ENSG00000143552', 'ENSG00000160712']	['UBE2Q1', 'NUP210L', 'IL6R']	['UBE2Q1: 7.7', 'NUP210L: 6.0', 'IL6R: 5.8']
chr1	154441819	rs6664201_rs12126142	0.932351	rs12126142	rs6664201	0.783842	182	190	1.04396	19	{'CDKN1B', 'POU2F2', 'EZH2', 'ELF3', 'NR3C1', 'FLI1', 'ERG', 'HNF1B', 'MYB', 'SREBP2', 'TCF3', 'GABPA', 'ESR1', 'LMO2', 'MLLT1', 'TAL1', 'BRD3'}	{'HNF4G', 'KLF1', 'SNAI3', 'Stat5b', 'SP9', 'SNAI1', 'ASCL1', 'TFAP4::ETV1', 'ERF::FIGLA', 'SNAI2', 'KLF11', 'RBPJ', 'TCF12', 'KLF16', 'MYOD1', 'TCF3', 'TBX5', 'EGR1', 'Wt1', 'SP3', 'SP8', 'ZNF460', 'KLF2', 'NHLH2', 'ZEB1', 'ETV5::FIGLA', 'KLF9', 'ZNF549', 'HNF4A', 'Six4', 'TCF4', 'ETV2::FIGLA', 'TFAP4::FLI1', 'PRDM9'}		['ENSG00000160714', 'ENSG00000143552', 'ENSG00000160712']	['UBE2Q1', 'NUP210L', 'IL6R']	['UBE2Q1: 7.9', 'NUP210L: 6.0', 'IL6R: 5.9']	{'ATP8B2', 'IL6R'}	{'ATP8B2', 'IL6R'}	{'SHE', 'DENND4B', 'IL6R', 'PBXIP1', 'HAX1', 'ATP8B2'}
chr1	154442919	rs4845372_rs12126142	0.881211	rs12126142	rs4845372
chr1	154443300	rs4845623_rs12126142	0.881211	rs12126142	rs4845623
chr1	154444458	rs12753254_rs12126142	0.94054	rs12126142	rs12753254
chr1	154444492	rs12730036_rs12126142	0.94054	rs12126142	rs12730036
chr1	154445352	rs4845373_rs12126142	0.944886	rs12126142	rs4845373	0.634459	64	77	1.20312	9	{'KLF6', 'DPF2', 'KDM1A', 'CREM', 'BRD9', 'ETS1', 'TERF1', 'TARDBP', 'BCL11A', 'RB1', 'ATF7', 'ARID1A', 'SMARCC1', 'ELF1', 'SMARCB1', 'TCF3', 'MGA', 'CREB1', 'L3MBTL2', 'ESR1', 'CBFB', 'FOXO1', 'STAT5B', 'FLI1', 'ZNF366', 'TEAD4', 'TCF4', 'ZBTB2', 'GATAD2B', 'ZNF143', 'RELA', 'IKZF2', 'CEBPA', 'NCOR2', 'ZNF736', 'GATA2', 'IRF5', 'ZNF217', 'GABPA', 'IRF4', 'HSF1', 'ZFP69B', 'SP1', 'ATF2', 'E2F7', …	{'INSM1', 'Gfi1B', 'MGA::EVX1', 'Bcl11B', 'ZNF416', 'SIX2', 'Nkx2-1', 'RUNX3', 'GLIS2', 'GLIS3', 'Nkx3-1', 'CTCF', 'SIX1', 'Nkx3-2', 'ZNF282', 'Runx1', 'HIC2', 'ZNF692', 'Six4', 'KLF17'}	0.08	['ENSG00000160714', 'ENSG00000160712', 'ENSG00000143552']	['UBE2Q1', 'IL6R', 'NUP210L']	['UBE2Q1: 7.8', 'IL6R: 6.2', 'NUP210L: 6.0']	{'ATP8B2', 'IL6R', 'TPM3'}	{nan, 'IL6R', 'HAX1', 'ATP8B2', 'S100A3', 'SHC1'}	{nan, 'ADAR', 'AQP10', 'AL691442.1', 'IL6R', 'HAX1', 'LENEP', 'ATP8B2', 'CREB3L4', 'TPM3', 'S100A6', 'SHC1', 'S100A3', 'KRTCAP2'}
chr1	154445748	rs371363583_rs12126142	0.893286	rs12126142	rs371363583
chr1	154445938	rs11265613_rs12126142	0.923157	rs12126142	rs11265613
chr1	154446272	rs4576655_rs12126142	0.937847	rs12126142	rs4576655
chr1	154446402	rs4537545_rs12126142	0.933422	rs12126142	rs4537545
chr1	154447415	rs12730935_rs12126142	0.995697	rs12126142	rs12730935
chr1	154447551	rs201517815_rs12126142	0.915251	rs12126142	rs201517815
chr1	154447610	rs61812598_rs12126142	0.995697	rs12126142	rs61812598
chr1	154447925	rs7512646_rs12126142	0.941836	rs12126142	rs7512646
chr1	154448301	rs7529229_rs12126142	0.941836	rs12126142	rs7529229
chr1	154449044	rs12403159_rs12126142	0.929447	rs12126142	rs12403159
chr1	154449053	rs12404936_rs12126142	0.937419	rs12126142	rs12404936
chr1	154452979	rs12126142_rs12126142	1	rs12126142	rs12126142
chr1	154453787	rs4129267_rs12126142	1	rs12126142	rs4129267
chr1	154454493	rs2228145_rs12126142	1	rs12126142	rs2228145
chr1	154455806	rs12133641_rs12126142	0.991417	rs12126142	rs12133641
chr1	157699202	rs2210913_rs2317231	0.832474	rs2317231	rs2210913
chr1	157699487	rs3761959_rs2317231	0.832474	rs2317231	rs3761959
chr1	157700499	rs945635_rs2317231	0.832474	rs2317231	rs945635	0.232676	19	34	1.78947	3	{'FOXP1', 'EZH2', 'GATA2', 'MED1', 'CREBBP', 'BCL6', 'MYC', 'CTCF', 'KMT2A', 'BRD4'}	{'THAP1', 'GATA1::TAL1', 'GATA4', 'ZFP14', 'GATA2', 'FERD3L', 'Runx1', 'Stat5a', 'ZNF75D', 'Zic3', 'OSR2', 'OSR1', 'ZNF93', 'ZNF816'}	0.28	['ENSG00000160856', 'ENSG00000241609', 'ENSG00000163534', 'ENSG00000143297', 'ENSG00000132704']	['FCRL3', 'RP11-367J7.2', 'FCRL1', 'FCRL5', 'FCRL2']	['FCRL3: 309.5', 'RP11-367J7.2: 69.7', 'FCRL1: 43.2', 'FCRL5: 35.5', 'FCRL2: 7.2']
chr1	157701025	rs7528684_rs2317231	0.828757	rs2317231	rs7528684	9.95228e-05	217	466	2.14747	29	{'IKZF2', 'MEF2B', 'AR', 'TBX21', 'MED1', 'CREBBP', 'IRF4', 'KMT2A', 'NOTCH1', 'MAF', 'BCOR', 'CD74', 'RBPJ', 'TP53', 'STAT3', 'BRD4', 'RELB', 'BCL6', 'POU5F1', 'MTA2', 'EZH2', 'STAT5B', 'SPIB', 'SND1', 'NFATC3'}	{'NOTO', 'Stat4', 'PBX2', 'ETV2::FOXI1', 'Mafg', 'Nr5A2', 'POU2F2', 'Lhx1', 'MEIS2', 'TCF7L1', 'ZNF85', 'OSR2', 'FLI1::FOXI1', 'STAT1', 'POU5F1', 'POU1F1', 'POU3F2', 'IKZF1', 'POU3F3', 'FOXJ2::ELF1', 'HOXB2::ELK1'}	0.28	['ENSG00000160856', 'ENSG00000241609', 'ENSG00000163534', 'ENSG00000143297', 'ENSG00000132704']	['FCRL3', 'RP11-367J7.2', 'FCRL1', 'FCRL5', 'FCRL2']	['FCRL3: 309.5', 'RP11-367J7.2: 70.0', 'FCRL1: 43.3', 'FCRL5: 34.7', 'FCRL2: 7.1']
chr1	157705206	rs2317230_rs2317231	0.940648	rs2317231	rs2317230
chr1	157716546	rs2317231_rs2317231	1	rs2317231	rs2317231
chr1	157720624	rs6427394_rs2317231	0.890924	rs2317231	rs6427394
chr1	157722253	rs2873405_rs2317231	0.883867	rs2317231	rs2873405
chr1	157723194	rs2210918_rs2317231	0.883867	rs2317231	rs2210918		12	21	1.75	2	{'BRD4'}	{'Zfx', 'EBF1', 'PLAG1', 'GLIS3', 'ZKSCAN5', 'POU1F1', 'PATZ1', 'KLF16', 'POU3F1', 'KLF4', 'SP5', 'ZNF214', 'ZNF281', 'OTX2'}	0.24	['ENSG00000160856', 'ENSG00000241609', 'ENSG00000163534', 'ENSG00000143297', 'ENSG00000132704']	['FCRL3', 'RP11-367J7.2', 'FCRL1', 'FCRL5', 'FCRL2']	['FCRL3: 309.5', 'RP11-367J7.2: 53.3', 'FCRL1: 44.5', 'FCRL5: 32.0', 'FCRL2: 7.5']
chr1	157723923	rs1970265_rs2317231	0.883867	rs2317231	rs1970265
chr1	157723931	rs1977710_rs2317231	0.883867	rs2317231	rs1977710
chr1	157724821	rs11264804_rs2317231	0.84564	rs2317231	rs11264804
chr1	157735934	rs6427397_rs2317231	0.883194	rs2317231	rs6427397
chr1	161522123	rs7529235_rs10917571	0.904081	rs10917571	rs7529235
chr1	161522657	rs12117125_rs10917571	0.904352	rs10917571	rs12117125
chr1	161523416	rs4657053_rs10917571	0.904352	rs10917571	rs4657053
chr1	161524101	rs4657055_rs10917571	0.904352	rs10917571	rs4657055	0.77877	239	270	1.12971	31	{'KLF6', 'GATA2', 'SMC3', 'ZBTB40', 'IRF1', 'ZNF335', 'KMT2B', 'SMARCB1', 'RBFOX2', 'JARID2', 'ZNF189', 'TBP', 'ZNF711', 'SUZ12', 'ZBTB48', 'GLIS2', 'RYBP', 'ERG', 'RCOR1', 'GTF3C2', 'ZFX', 'KLF4', 'GATA1', 'HNF1B', 'POU5F1', 'MRTFB', 'ASH2L', 'BRCA1', 'POU2F1', 'ZNF2', 'FLI1', 'IKZF1', 'SS18', 'TBL1X', 'IKZF3', 'PCGF1', 'KDM4A'}	{'RFX2', 'PLAG1', 'ZNF454', 'ZFP14', 'TFAP2A', 'TAL1::TCF3', 'RFX5'}	0.03	['ENSG00000224203', 'ENSG00000072694', 'ENSG00000118217', 'ENSG00000143226', 'ENSG00000225217', 'ENSG00000235477', 'ENSG00000162746', 'ENSG00000162745']	['RP11-5K23.3', 'FCGR2B', 'ATF6', 'FCGR2A', 'HSPA7', 'RP11-122G18.5', 'FCRLB', 'OLFML2B']	['RP11-5K23.3: 118.6', 'FCGR2B: 80.9', 'ATF6: 15.7', 'FCGR2A: 14.5', 'HSPA7: 14.2', 'RP11-122G18.5: 10.1', 'FCRLB: 6.6', 'OLFML2B: 5.6']
chr1	161529059	rs4656311_rs10917571	0.916733	rs10917571	rs4656311
chr1	161537654	rs332395_rs10917571	0.872318	rs10917571	rs332395
chr1	161543586	rs426615_rs10917571	0.887543	rs10917571	rs426615
chr1	161545385	rs10429882_rs10917571	0.940636	rs10917571	rs10429882
chr1	161546161	rs7526944_rs10917571	0.944812	rs10917571	rs7526944
chr1	161549620	rs10917571_rs10917571	1	rs10917571	rs10917571
chr1	161555842	rs61804323_rs10917571	0.936822	rs10917571	rs61804323
chr1	161561204	rs61804330_rs10917571	0.915392	rs10917571	rs61804330
chr1	161566340	rs332398_rs10917571	0.896475	rs10917571	rs332398
chr1	161568055	rs79985403_rs10917571	0.864138	rs10917571	rs79985403
chr1	173337506	rs6681482_rs6681482	1	rs6681482	rs6681482
chr1	173338761	rs12736195_rs6681482	0.920536	rs6681482	rs12736195
chr1	173340921	rs6681162_rs6681482	1	rs6681482	rs6681162
chr1	173341602	rs34972373_rs6681482	1	rs6681482	rs34972373
chr1	173341666	rs34746916_rs6681482	1	rs6681482	rs34746916
chr1	173342859	rs12742673_rs6681482	1	rs6681482	rs12742673
chr1	173343443	rs1539258_rs6681482	0.970773	rs6681482	rs1539258
chr1	173345400	rs4916215_rs6681482	0.984344	rs6681482	rs4916215
chr1	173346485	rs17346550_rs6681482	1	rs6681482	rs17346550
chr1	173346736	rs12750865_rs6681482	1	rs6681482	rs12750865
chr1	173349189	rs11577537_rs6681482	1	rs6681482	rs11577537
chr1	173350699	rs2027499_rs6681482	1	rs6681482	rs2027499
chr1	173354019	rs71563231_rs6681482	0.968473	rs6681482	rs71563231
chr1	173354778	rs11576547_rs6681482	1	rs6681482	rs11576547
chr1	173357692	rs11577727_rs6681482	1	rs6681482	rs11577727
chr1	173358207	rs35407548_rs6681482	1	rs6681482	rs35407548
chr1	173362622	rs7528321_rs6681482	0.984344	rs6681482	rs7528321
chr1	173363489	rs1857066_rs6681482	0.984344	rs6681482	rs1857066
chr1	173364679	rs2027498_rs6681482	0.984344	rs6681482	rs2027498
chr1	173368442	rs2153775_rs6681482	0.984344	rs6681482	rs2153775
chr1	173369568	rs10912600_rs6681482	0.96905	rs6681482	rs10912600
chr1	173371669	rs2422349_rs6681482	0.96905	rs6681482	rs2422349
chr1	173371832	rs4382762_rs6681482	0.984344	rs6681482	rs4382762
chr1	173372859	rs10912602_rs6681482	0.984344	rs6681482	rs10912602
chr1	173373187	rs11802759_rs6681482	0.984344	rs6681482	rs11802759
chr1	173378334	rs4916340_rs6681482	0.984344	rs6681482	rs4916340
chr1	173380585	rs2105325_rs6681482	0.937107	rs6681482	rs2105325
chr1	173384741	rs1557121_rs6681482	0.92676	rs6681482	rs1557121
chr1	186424985	rs3115750_rs12145329	0.857212	rs12145329	rs3115750
chr1	186465385	rs3119331_rs12145329	0.961074	rs12145329	rs3119331
chr1	186477194	rs3131556_rs12145329	0.967426	rs12145329	rs3131556
chr1	186482938	rs3131554_rs12145329	0.930294	rs12145329	rs3131554
chr1	186525918	rs61810323_rs12145329	0.973847	rs12145329	rs61810323
chr1	186527918	rs145506451_rs12145329	0.967293	rs12145329	rs145506451
chr1	186531283	rs137895298_rs12145329	0.973847	rs12145329	rs137895298
chr1	186543282	rs7515126_rs12145329	0.973847	rs12145329	rs7515126
chr1	186550621	rs12137128_rs12145329	0.973847	rs12145329	rs12137128
chr1	186551202	rs6666680_rs12145329	0.973847	rs12145329	rs6666680
chr1	186569108	rs79169344_rs12145329	0.973847	rs12145329	rs79169344
chr1	186585133	rs12120448_rs12145329	0.986893	rs12145329	rs12120448
chr1	186585144	rs12131484_rs12145329	0.986893	rs12145329	rs12131484
chr1	186586821	rs12133471_rs12145329	0.986893	rs12145329	rs12133471
chr1	186603051	rs80040530_rs12145329	0.986893	rs12145329	rs80040530
chr1	186620868	rs55660734_rs12145329	0.993466	rs12145329	rs55660734
chr1	186622779	rs55658718_rs12145329	0.993466	rs12145329	rs55658718
chr1	186629393	rs6658482_rs12145329	0.993466	rs12145329	rs6658482
chr1	186633626	rs6684038_rs12145329	0.993466	rs12145329	rs6684038
chr1	186635372	rs12145329_rs12145329	1	rs12145329	rs12145329
chr1	186646904	rs61810348_rs12145329	0.883859	rs12145329	rs61810348
chr1	186663184	rs10911902_rs12145329	0.86457	rs12145329	rs10911902
chr1	186665962	rs12134877_rs12145329	0.871257	rs12145329	rs12134877
chr1	186693663	rs12138045_rs12145329	0.871257	rs12145329	rs12138045
chr1	186742777	rs10798056_rs12145329	0.800712	rs12145329	rs10798056
chr1	198575182	rs10494780_rs28398409	0.968087	rs28398409	rs10494780
chr1	198575599	rs12742531_rs28398409	0.951605	rs28398409	rs12742531
chr1	198577884	rs141142568_rs28398409	0.968087	rs28398409	rs141142568
chr1	198578102	rs34544423_rs28398409	0.952835	rs28398409	rs34544423
chr1	198579794	rs11586087_rs28398409	0.968087	rs28398409	rs11586087
chr1	198597423	rs12747432_rs28398409	0.98357	rs28398409	rs12747432
chr1	198601012	rs67306083_rs28398409	0.98357	rs28398409	rs67306083
chr1	198609439	rs10801676_rs28398409	1	rs28398409	rs10801676
chr1	198613505	rs12754047_rs28398409	1	rs28398409	rs12754047
chr1	198614167	rs12122584_rs28398409	0.923637	rs28398409	rs12122584
chr1	198614891	rs28398409_rs28398409	1	rs28398409	rs28398409	0.626491	426	300	0.704225	13		{'ZNF460', 'ZBTB12', 'MAF::NFE2', 'ZNF680', 'Dmbx1', 'FOXJ2::ELF1', 'Nfe2l2', 'PBX3', 'PKNOX1', 'ZNF384'}	0.07
chr1	198617941	rs35565915_rs28398409	1	rs28398409	rs35565915
chr1	198617960	rs35736847_rs28398409	1	rs28398409	rs35736847
chr1	198618101	rs35762735_rs28398409	1	rs28398409	rs35762735
chr1	198618113	rs34364874_rs28398409	1	rs28398409	rs34364874
chr1	198618388	rs35922693_rs28398409	1	rs28398409	rs35922693
chr1	198618396	rs34335884_rs28398409	1	rs28398409	rs34335884
chr1	198618708	rs201680195_rs28398409	0.845265	rs28398409	rs201680195
chr1	198618889	rs71981254_rs28398409	1	rs28398409	rs71981254
chr1	198618951	rs16843463_rs28398409	1	rs28398409	rs16843463
chr1	198619294	rs35382161_rs28398409	1	rs28398409	rs35382161
chr1	198621235	rs72736070_rs28398409	1	rs28398409	rs72736070	0.789953	251	271	1.07968	13	{'ZNF207', 'MEF2B', 'LMO1', 'DPF2', 'KDM1A', 'CREM', 'ETS1', 'TARDBP', 'MECOM', 'RB1', 'ATF7', 'KMT2B', 'ELF1', 'ARID1A', 'KLF5', 'TCF3', 'FOXP1', 'HDAC2', 'SPI1', 'L3MBTL2', 'MAX', 'CBFB', 'STAT1', 'TAF1', 'FOXO1', 'EZH2', 'AHR', 'FLI1', 'TEAD4', 'TCF4', 'INTS11', 'GATAD2B', 'JUN', 'NFATC2', 'ZNF143', 'IKZF2', 'CEBPA', 'NCOR2', 'GATA2', 'ZNF341', 'SUPT5H', 'SMARCA4', 'GABPA', 'IRF4', 'BRD3', 'SN…	{'ZFP14', 'ZNF274', 'ZNF768', 'MAZ', 'GABPA', 'Zic3', 'TFAP4::ETV1', 'ZNF148', 'ERF::FIGLA', 'KLF5', 'SP1', 'Zic2', 'ELK4', 'SP2', 'ZNF93', 'E2F6', 'ZBTB7A', 'ZNF449', 'ZKSCAN5', 'ETV1', 'Ikzf3', 'SP5', 'ETV5::FIGLA', 'ELF3', 'PATZ1', 'KLF14', 'Erg', 'ETV2::FIGLA', 'TFAP4::FLI1'}	0.04
chr1	198621290	rs16843471_rs28398409	1	rs28398409	rs16843471	0.221284	364	592	1.62637	13	{'ZNF207', 'MEF2B', 'LMO1', 'DPF2', 'KDM1A', 'CREM', 'ETS1', 'TARDBP', 'BCL11A', 'RB1', 'ATF7', 'KMT2B', 'ELF1', 'ARID1A', 'KLF5', 'TCF3', 'FOXP1', 'HDAC2', 'SPI1', 'L3MBTL2', 'MAX', 'CBFB', 'STAT1', 'TAF1', 'EZH2', 'AHR', 'FLI1', 'TCF4', 'INTS11', 'GATAD2B', 'JUN', 'GTF2F1', 'NFATC2', 'ZNF143', 'IKZF2', 'CEBPA', 'GATA2', 'ZNF341', 'SUPT5H', 'BACH2', 'SMARCA4', 'GABPA', 'IRF4', 'BRD3', 'SNAI2', '…	{'ZSCAN31', 'ZFP14', 'SOX18', 'ZNF768', 'MAZ', 'CDX1', 'Zic3', 'ZNF148', 'ERF::HOXB13', 'SRY', 'KLF5', 'SP1', 'HOXD12::ELK1', 'Zic2', 'SP2', 'TBP', 'ZNF449', 'ZKSCAN5', 'SP5', 'PATZ1', 'KLF14'}	0.04
chr1	198621323	rs16843474_rs28398409	1	rs28398409	rs16843474	0.744799	884	1246	1.4095	13	{'ZNF207', 'MEF2B', 'LMO1', 'DPF2', 'KDM1A', 'CREM', 'ETS1', 'TARDBP', 'BCL11A', 'RB1', 'ATF7', 'KMT2B', 'ELF1', 'ARID1A', 'KLF5', 'TCF3', 'FOXP1', 'HDAC2', 'SPI1', 'L3MBTL2', 'MAX', 'CBFB', 'STAT1', 'TAF1', 'EZH2', 'AHR', 'FLI1', 'TCF4', 'INTS11', 'GATAD2B', 'JUN', 'GTF2F1', 'NFATC2', 'ZNF143', 'IKZF2', 'ZNF341', 'SUPT5H', 'BACH2', 'SMARCA4', 'GABPA', 'IRF4', 'SNAI2', 'SP1', 'ATF2', 'SKIL', 'ZFP…	{'ZSCAN31', 'ELK1::HOXA1', 'SOX18', 'ZNF768', 'ETV3', 'ETV2::FOXI1', 'CDX1', 'GABPA', 'ETS2', 'ETS1', 'ERF::HOXB13', 'SRY', 'ELF1', 'HOXD12::ELK1', 'Elf5', 'FLI1::DRGX', 'ELK4', 'TBP', 'Nfe2l2', 'FOXO1::FLI1', 'ZBTB7A', 'ERF', 'FLI1::FOXI1', 'ETV1', 'FOXO1::ELF1', 'Ikzf3', 'CLOCK', 'ELF3', 'FLI1', 'ERF::FOXI1', 'EHF', 'MXI1', 'FEV', 'IKZF1', 'Erg', 'FOXJ2::ELF1', 'HOXB2::ELK1'}	0.04
chr1	198622397	rs12129000_rs28398409	1	rs28398409	rs12129000	0.650646	46	53	1.15217	5	{'FOXP1', 'EZH2', 'NCAPH2', 'TRIM22', 'BRD4'}	{'Nfat5', 'Rhox11', 'ZNF449', 'ZNF24', 'ZKSCAN1', 'PBX3'}
chr1	198623074	rs35536362_rs28398409	1	rs28398409	rs35536362
chr1	198623798	rs12126799_rs28398409	1	rs28398409	rs12126799
chr1	198625113	rs16843506_rs28398409	1	rs28398409	rs16843506
chr1	198625638	rs34889541_rs28398409	1	rs28398409	rs34889541
chr1	198625651	rs12139775_rs28398409	1	rs28398409	rs12139775
chr1	198625787	rs12132271_rs28398409	1	rs28398409	rs12132271
chr1	198625968	rs16843520_rs28398409	1	rs28398409	rs16843520
chr1	198626375	rs12127588_rs28398409	0.968087	rs28398409	rs12127588
chr1	235637056	rs1188620266_rs1188620266	1	rs1188620266	rs1188620266
chr10	6058761	rs3134883_rs3134883	1	rs3134883	rs3134883
chr10	6059165	rs3118469_rs3134883	1	rs3134883	rs3118469
chr10	6059749	rs3118470_rs3134883	0.865453	rs3134883	rs3118470
chr10	6060761	rs3134882_rs3134883	0.861538	rs3134883	rs3134882
chr10	6060793	rs3118471_rs3134883	0.99522	rs3134883	rs3118471
chr10	6070641	rs10905713_rs3134883	0.912451	rs3134883	rs10905713
chr10	6071559	rs12412095_rs3134883	0.907558	rs3134883	rs12412095
chr10	6072892	rs10905718_rs3134883	0.912451	rs3134883	rs10905718	0.801545	349	375	1.0745	31	{'IKZF2', 'MEF2B', 'AR', 'ZBTB40', 'SMARCA4', 'CREM', 'BMI1', 'TBX21', 'AFF4', 'CREBBP', 'BATF3', 'IRF4', 'TARDBP', 'BCL11A', 'ATF7', 'NFIC', 'ATF2', 'RBPJ', 'TP53', 'SKIL', 'ZFP36', 'BRD4', 'BHLHE40', 'FOXM1', 'EBF1', 'CREB1', 'SMC1', 'JUNB', 'MEF2A', 'SPI1', 'RELB', 'TRIM22', 'ARNT', 'CBX2', 'MLLT1', 'CTCF', 'EP300', 'STAT1', 'ASH2L', 'MTA2', 'STAT5B', 'EZH2', 'ETV6', 'NBN', 'NFATC3', 'E2F8'}	{'KLF6', 'KLF1', 'SP9', 'Dlx5', 'ZNF148', 'Dlx2', 'KLF5', 'KLF11', 'KLF16', 'Wt1', 'ZNF189', 'SP3', 'ZNF281', 'KLF2', 'SP8', 'Vdr', 'KLF4', 'GATA1', 'SP5', 'NR1I2', 'GATA4', 'ZIM3', 'POU2F1', 'Stat2', 'Rarg', 'KLF9', 'POU1F1', 'POU3F2', 'POU3F3'}	0.07	['ENSG00000134460']	['IL2RA']	['IL2RA: 9.0']
chr10	6073207	rs10905719_rs3134883	0.912451	rs3134883	rs10905719		15	9	0.6	2	{'MLLT1', 'NBN', 'NR2F2'}	{'ZNF460', 'MEF2C', 'MEF2A', 'SOX15', 'IRF5', 'ZIM3', 'Stat2', 'IRF9', 'Foxj3', 'Gfi1B', 'IRF2', 'GFI1', 'IRF7', 'PBX3', 'IRF4', 'PKNOX1', 'STAT1::STAT2', 'Ddit3::Cebpa'}	0.07	['ENSG00000134460', 'ENSG00000134453']	['IL2RA', 'RBM17']	['IL2RA: 8.4', 'RBM17: 4.7']
chr10	8067612	rs3847417_rs10905284	0.819587	rs10905284	rs3847417
chr10	8072424	rs3802597_rs10905284	0.959683	rs10905284	rs3802597
chr10	8073398	rs10905284_rs10905284	1	rs10905284	rs10905284
chr10	31090916	rs2793109_rs793095	0.988052	rs793095	rs2793109		3	17	5.66667	1	{'LMO1', 'DPF2', 'KDM1A', 'CREM', 'TERF1', 'TARDBP', 'KLF5', 'ATF7', 'RB1', 'ARID1A', 'ELF1', 'TCF3', 'FOXL2', 'CREB1', 'CBFB', 'FOXO1', 'EZH2', 'GTF2F1', 'ZNF143', 'IKZF2', 'TCF21', 'ZNF341', 'GFI1B', 'SMARCA4', 'ZNF217', 'IRF4', 'CTBP1', 'HSF1', 'NFE2', 'SP1', 'ATF2', 'SKIL', 'MTA3', 'BRD4', 'MYB', 'EBF1', 'NR3C1', 'NR2F1', 'TRIM22', 'CDK7', 'YY1', 'ZMIZ1', 'ASH2L', 'ETV6', 'IKZF1', 'PAX5', 'NB…	{'Nr1H4', 'PAX6', 'MEIS1', 'FOXH1', 'Irf1', 'Stat2', 'MEIS2', 'ZNF331', 'ESR2', 'ESR1', 'IRF2', 'NR5A1', 'STAT1::STAT2', 'IRF7', 'MYB'}	0.03
chr10	31091501	rs2793110_rs793095	1	rs793095	rs2793110
chr10	31094898	rs2797897_rs793095	1	rs793095	rs2797897
chr10	31097044	rs793095_rs793095	1	rs793095	rs793095
chr10	31099015	rs793093_rs793095	0.996016	rs793095	rs793093
chr10	31099038	rs811572_rs793095	0.996016	rs793095	rs811572
chr10	31100335	rs867991_rs793095	0.996016	rs793095	rs867991
chr10	31100383	rs867992_rs793095	0.996016	rs793095	rs867992
chr10	31122183	rs2793103_rs793095	0.842118	rs793095	rs2793103
chr10	31122425	rs1538981_rs793095	0.842118	rs793095	rs1538981
chr10	48817350	rs7097397_rs7097397	1	rs7097397	rs7097397
chr10	62025329	rs10821944_rs7902146	0.866234	rs7902146	rs10821944
chr10	62026794	rs11593907_rs7902146	0.80045	rs7902146	rs11593907
chr10	62035686	rs10740058_rs7902146	0.914862	rs7902146	rs10740058
chr10	62040244	rs12764378_rs7902146	0.826939	rs7902146	rs12764378
chr10	62041270	rs7902146_rs7902146	1	rs7902146	rs7902146
chr11	2297636	rs2074019_rs734094	0.971494	rs734094	rs2074019		4	11	2.75	1	{'SS18-SSX', 'EZH2', 'ZFP91', 'DNMT3B', 'ZNF24', 'CTCF', 'STAT1', 'GLIS2'}	{'FOS::JUN', 'Jun', 'JDP2', 'BNC2', 'TBX20', 'BACH2', 'OLIG3', 'Tbx6', 'TBX21', 'INSM1', 'FOSL2', 'Stat5b', 'BATF3', 'ZNF343', 'FOSL1::JUND', 'TBX2', 'EOMES', 'FOS', 'TBX1', 'FOSL2::JUNB', 'FOSL1::JUN', 'FOSL2::JUN', 'RBPJ', 'BATF', 'GLIS2', 'FOSL1', 'FOSL2::JUND', 'Rfx6', 'BACH1', 'MGA', 'NEUROG2', 'JUNB', 'ZKSCAN5', 'OLIG2', 'TBX18', 'JUN::JUNB', 'JUND', 'FOSL1::JUNB', 'BATF::JUN', 'Stat5a::Sta…		['ENSG00000064201', 'ENSG00000183734', 'ENSG00000110665', 'ENSG00000110651']	['TSPAN32', 'ASCL2', 'C11orf21', 'CD81']	['TSPAN32: 258.6', 'ASCL2: 138.2', 'C11orf21: 125.5', 'CD81: 25.1']	{'ASCL2', 'TSPAN32', 'C11orf21'}	{'ASCL2', 'TSPAN32', 'C11orf21'}	{'ASCL2', 'TSPAN32', 'LSP1', 'C11orf21', 'SLC22A18'}
chr11	2297637	rs2074020_rs734094	0.971494	rs734094	rs2074020		4	11	2.75	1	{'SS18-SSX', 'EZH2', 'ZFP91', 'DNMT3B', 'ZNF24', 'CTCF', 'STAT1', 'GLIS2'}	{'FOS::JUN', 'Jun', 'JDP2', 'BNC2', 'TBX20', 'BACH2', 'OLIG3', 'Tbx6', 'TBX21', 'INSM1', 'FOSL2', 'Stat5b', 'BATF3', 'ZNF343', 'FOSL1::JUND', 'TBX2', 'EOMES', 'FOS', 'TBX1', 'FOSL2::JUNB', 'FOSL1::JUN', 'FOSL2::JUN', 'RBPJ', 'BATF', 'GLIS2', 'FOSL1', 'FOSL2::JUND', 'Rfx6', 'BACH1', 'MGA', 'NEUROG2', 'JUNB', 'ZKSCAN5', 'OLIG2', 'TBX18', 'JUN::JUNB', 'JUND', 'FOSL1::JUNB', 'BATF::JUN', 'Stat5a::Sta…		['ENSG00000064201', 'ENSG00000183734', 'ENSG00000110665', 'ENSG00000110651']	['TSPAN32', 'ASCL2', 'C11orf21', 'CD81']	['TSPAN32: 259.7', 'ASCL2: 138.8', 'C11orf21: 125.1', 'CD81: 25.7']	{'ASCL2', 'TSPAN32', 'C11orf21'}	{'ASCL2', 'TSPAN32', 'C11orf21'}	{'ASCL2', 'TSPAN32', 'LSP1', 'C11orf21', 'SLC22A18'}
chr11	2298702	rs2521267_rs734094	0.975506	rs734094	rs2521267	0.514023	27	34	1.25926	4	{'RELA', 'GLIS3', 'EZH2', 'AR', 'DNMT3B', 'MITF', 'BRD4', 'GLIS2'}	{'ZNF460', 'THAP1', 'ZNF708', 'ZBTB14', 'Plagl1', 'SP1', 'Zic2', 'ZNF549', 'ZNF692', 'Zic1::Zic2', 'MAZ', 'Wt1', 'Zic3', 'Hic1', 'Prdm14', 'SP5'}		['ENSG00000064201', 'ENSG00000183734', 'ENSG00000110665', 'ENSG00000110651']	['TSPAN32', 'ASCL2', 'C11orf21', 'CD81']	['TSPAN32: 264.2', 'ASCL2: 139.3', 'C11orf21: 134.9', 'CD81: 26.4']	{'ASCL2', 'TSPAN32', 'C11orf21', 'KCNQ1'}	{'ASCL2', 'TSPAN32', 'KCNQ1', 'C11orf21'}	{'ASCL2', 'TSPAN32', 'C11orf21', 'KCNQ1'}
chr11	2301989	rs734094_rs734094	1	rs734094	rs734094	1.44782e-13	2963	1082	0.36517	37	{'KLF6', 'LMO1', 'DPF2', 'ZNF257', 'DNMT3B', 'KDM1A', 'PBX2', 'PCBP1', 'ETS1', 'TARDBP', 'PHF8', 'MECOM', 'RB1', 'KLF5', 'KMT2B', 'ELF1', 'BCL11A', 'MYOD1', 'TCF3', 'SUZ12', 'ATF1', 'GABPB1', 'SIN3A', 'FOXP1', 'HDAC2', 'RBM39', 'CBFA2T3', 'SPI1', 'SREBP2', 'L3MBTL2', 'MAX', 'ESR1', 'CBFB', 'STAT1', 'FOXO1', 'EZH2', 'FLI1', 'E4F1', 'ZNF239', 'INTS11', 'JUN', 'GTF2F1', 'RELA', 'CEBPA', 'NCOR2', 'ZE…	{'THAP1', 'KLF1', 'ZNF740', 'FOXB1', 'SP4', 'ETV2::FOXI1', 'MAZ', 'GABPA', 'TFAP4::ETV1', 'ZNF148', 'VEZF1', 'KLF5', 'SP1', 'ELF1', 'MEIS2', 'Elf5', 'KLF16', 'ELK4', 'SP2', 'KLF12', 'SP3', 'E2F6', 'ZNF281', 'EWSR1-FLI1', 'SP8', 'ZBTB7A', 'ZKSCAN5', 'ZNF574', 'ETV1', 'FOXC1', 'KLF4', 'KLF10', 'KLF7', 'Ikzf3', 'RREB1', 'SP5', 'MEIS1', 'Zfp335', 'ELF3', 'PATZ1', 'SPIB', 'KLF14', 'Erg', 'ZNF530', 'PB…	0.05	['ENSG00000064201', 'ENSG00000183734', 'ENSG00000110665', 'ENSG00000110651']	['TSPAN32', 'ASCL2', 'C11orf21', 'CD81']	['TSPAN32: 258.7', 'ASCL2: 141.8', 'C11orf21: 137.2', 'CD81: 25.3']
chr11	2303209	rs10831733_rs734094	0.899244	rs734094	rs10831733	0.802621	286	290	1.01399	25	{'HEXIM1', 'HNRNPL', 'KLF1', 'SMC3', 'NSD2', 'ZBTB40', 'DNMT3B', 'ZNF311', 'SMARCA4', 'TBX21', 'PCBP1', 'SAFB', 'IRF4', 'ETS1', 'TARDBP', 'KDM5B', 'BCL11A', 'PHF8', 'MYNN', 'NR4A1', 'BRD2', 'E2F6', 'ERG', 'RUNX2', 'HDAC1', 'SPI1', 'SETDB1', 'ESR1', 'CBFB', 'STAT1', 'RUNX1', 'FOXO1', 'ZNF3', 'MTA2', 'RBBP5', 'ZNF24', 'HDGF', 'MYC'}	{'RARG', 'GABPA', 'RARB', 'ELF1', 'Elf5', 'ELK4', 'ETV7', 'ZBTB7A', 'ETV1', 'Ikzf3', 'ELF3', 'NFIB', 'HIC2', 'SPIB', 'EHF', 'ETV6', 'Erg', 'Spi1', 'RXRG'}		['ENSG00000064201', 'ENSG00000183734', 'ENSG00000110665', 'ENSG00000110651']	['TSPAN32', 'ASCL2', 'C11orf21', 'CD81']	['TSPAN32: 250.5', 'ASCL2: 126.2', 'C11orf21: 119.5', 'CD81: 21.4']
chr11	2304350	rs2074023_rs734094	0.90349	rs734094	rs2074023
chr11	61779595	rs7943728_rs7943728	1	rs7943728	rs7943728
chr11	61788566	rs61896141_rs7943728	0.977056	rs7943728	rs61896141
chr11	61828091	rs968567_rs7943728	0.9618	rs7943728	rs968567	0	308	2540	8.24675	23	{'TWIST1', 'HMGXB4', 'KLF6', 'LMO1', 'ARID4A', 'KLF5', 'ATF7', 'MAF1', 'MLLT3', 'MAX', 'TAF1', 'FOXO1', 'POU5F1', 'ZNF366', 'SRSF7', 'JUN', 'SOX21', 'HEXIM1', 'KDM3A', 'TFDP2', 'GABPA', 'GTF2B', 'SRSF3', 'NR3C1', 'ERF', 'OLIG2', 'ATF3', 'HOXA3', 'EP300', 'POU2F1', 'ZNF843', 'ASXL3', 'ZNF423', 'MYC', 'SMAD3-HIF1A', 'ZFP64', 'GFI1', 'SOX13', 'NR5A2', 'PPARG', 'MXD4', 'AGO1', 'ARID3A', 'PBX1', 'ERG'…	{'KLF15', 'HNF4G', 'KLF1', 'ZNF740', 'SP4', 'ZNF263', 'ZNF257', 'MAZ', 'ZNF148', 'VEZF1', 'KLF5', 'ZNF135', 'Wt1', 'SP2', 'KLF12', 'SP3', 'E2F6', 'ZNF281', 'KLF4', 'SP5', 'ZIC1', 'ZNF454', 'PATZ1', 'KLF14', 'HOXB13', 'ZNF610', 'HNF4A', 'TFAP2C', 'PRDM9'}	0.08	['ENSG00000134824', 'ENSG00000149485', 'ENSG00000134825', 'ENSG00000167995', 'ENSG00000124920']	['FADS2', 'FADS1', 'TMEM258', 'BEST1', 'MYRF']	['FADS2: 309.5', 'FADS1: 309.5', 'TMEM258: 160.0', 'BEST1: 10.2', 'MYRF: 9.7']
chr11	61831874	rs61897793_rs7943728	0.909205	rs7943728	rs61897793
chr11	64284974	rs2510066_rs479777	0.837084	rs479777	rs2510066	0.825269	1435	1490	1.03833	48	{'CCAR2', 'RFX1', 'DDX5', 'MEF2B', 'KLF6', 'HIC1', 'DPF2', 'E2F4', 'ELL2', 'KDM1A', 'ZNF550', 'CREM', 'DEK', 'PCBP1', 'AFF4', 'BRD9', 'ZXDB', 'ZNF528', 'ETS1', 'TARDBP', 'ZNF561', 'PHF8', 'KLF5', 'ATF7', 'RB1', 'ARID1A', 'ELF1', 'SMARCB1', 'KLF16', 'TCF3', 'CHD2', 'SUZ12', 'ZNF444', 'FOXL2', 'ZBTB48', 'BAP1', 'SIN3A', 'MGA', 'NELFCD', 'ZNF398', 'INO80', 'ILF3', 'L3MBTL2', 'RFX5', 'ZHX1', 'STAT1',…	{'PLAG1', 'NKX2-3', 'ZNF768', 'MZF1', 'ZNF574', 'MEIS2', 'NKX2-8', 'Ebf2', 'NKX2-4', 'ZBTB6', 'EBF3', 'PKNOX1', 'MEIS3', 'GLIS2', 'RXRA::VDR'}	0.03	['ENSG00000236935', 'ENSG00000168071', 'ENSG00000173113', 'ENSG00000126432', 'ENSG00000162302', 'ENSG00000173264', 'ENSG00000173511', 'ENSG00000173457', 'ENSG00000231680', 'ENSG00000149782', 'ENSG00000002330']	['AP003774.1', 'CCDC88B', 'TRMT112', 'PRDX5', 'RPS6KA4', 'GPR137', 'VEGFB', 'PPP1R14B', 'AP003774.6', 'PLCB3', 'BAD']	['AP003774.1: 309.5', 'CCDC88B: 309.5', 'TRMT112: 90.6', 'PRDX5: 85.6', 'RPS6KA4: 18.2', 'GPR137: 18.0', 'VEGFB: 17.3', 'PPP1R14B: 15.5', 'AP003774.6: 13.9', 'PLCB3: 7.7', 'BAD: 5.0']
chr11	64285684	rs887314_rs479777	0.837084	rs479777	rs887314	0.798374	5745	3989	0.694343	48	{'CCAR2', 'RFX1', 'HMGXB4', 'LMO1', 'ZXDB', 'HOMEZ', 'KLF5', 'ATF7', 'MLLT3', 'MYOD1', 'ESR2', 'ZNF444', 'EHMT2', 'GLIS3', 'ZHX2', 'MAX', 'TAF1', 'FOXO1', 'POU5F1', 'JUN', 'HEXIM1', 'KDM3A', 'CEBPA', 'FOXP2', 'GATA2', 'GABPA', 'SMAD4', 'SKIL', 'GTF2B', 'TRIM25', 'USP7', 'ERF', 'NR3C1', 'OLIG2', 'ATF3', 'EP300', 'SIX5', 'ZMIZ1', 'YY1AP1', 'ASH2L', 'POU2F1', 'MYC', 'ELF4', 'FANCL', 'ZFP64', 'KLF13'…	{'Gli2', 'Gli1', 'E2F2', 'EGR3', 'ZFP57', 'NFKB1', 'EGR4', 'ZNF692', 'MAZ', 'Znf423', 'Zic3', 'E2F8', 'ZNF93', 'PRDM9', 'SP5'}		['ENSG00000168071', 'ENSG00000236935', 'ENSG00000173113', 'ENSG00000126432', 'ENSG00000162302', 'ENSG00000173511', 'ENSG00000173264', 'ENSG00000231680', 'ENSG00000176485', 'ENSG00000173457']	['CCDC88B', 'AP003774.1', 'TRMT112', 'PRDX5', 'RPS6KA4', 'VEGFB', 'GPR137', 'AP003774.6', 'PLA2G16', 'PPP1R14B']	['CCDC88B: 309.5', 'AP003774.1: 256.8', 'TRMT112: 68.3', 'PRDX5: 67.1', 'RPS6KA4: 17.1', 'VEGFB: 10.7', 'GPR137: 10.2', 'AP003774.6: 10.1', 'PLA2G16: 4.9', 'PPP1R14B: 4.8']
chr11	64320169	rs627425_rs479777	0.855709	rs479777	rs627425
chr11	64322115	rs646153_rs479777	0.848494	rs479777	rs646153
chr11	64329760	rs694739_rs479777	0.837813	rs479777	rs694739
chr11	64335475	rs574087_rs479777	0.855709	rs479777	rs574087
chr11	64337015	rs61886886_rs479777	0.859345	rs479777	rs61886886
chr11	64338456	rs499425_rs479777	0.859345	rs479777	rs499425
chr11	64338818	rs1783521_rs479777	0.859345	rs479777	rs1783521
chr11	64338844	rs11231757_rs479777	0.859345	rs479777	rs11231757
chr11	64340004	rs479777_rs479777	1	rs479777	rs479777	0.784734	766	601	0.784595	39	{'ZNF143', 'ZNF207', 'PTBP1', 'MEF2B', 'SMC3', 'DPF2', 'CDK8', 'ZBTB40', 'SUPT5H', 'KDM1A', 'SMARCA4', 'CREBBP', 'BCL11B', 'IRF4', 'KMT2A', 'ETS1', 'RAD21', 'TARDBP', 'BRD3', 'TERF1', 'RB1', 'ATF7', 'MAF', 'ELF1', 'SP1', 'KAT7', 'ZNF283', 'TCF12', 'BRD2', 'TCF3', 'PBX1', 'PKNOX1', 'ZNF687', 'STAT3', 'MED', 'ZBTB33', 'ERG', 'RUNX2', 'SKI', 'NR2F1', 'ZEB1', 'TRIM22', 'ZFX', 'SMARCA5', 'IRF2', 'STAT…	{'FOXP2', 'ZFP14', 'ZNF768', 'IRF5', 'Irf1', 'ZNF341', 'ZKSCAN3', 'IRF4', 'ZNF416', 'ZNF135', 'SIX2', 'IRF7', 'SOX12', 'ZNF574', 'IRF6', 'IRF8', 'Prdm15', 'FOXK1', 'FOXE1', 'ZNF454', 'Stat2', 'IRF9', 'RXRG', 'STAT1::STAT2'}	0.03	['ENSG00000236935', 'ENSG00000168071', 'ENSG00000173113', 'ENSG00000126432', 'ENSG00000162302', 'ENSG00000231680', 'ENSG00000173511', 'ENSG00000173457', 'ENSG00000173264', 'ENSG00000176485', 'ENSG00000149782']	['AP003774.1', 'CCDC88B', 'TRMT112', 'PRDX5', 'RPS6KA4', 'AP003774.6', 'VEGFB', 'PPP1R14B', 'GPR137', 'PLA2G16', 'PLCB3']	['AP003774.1: 309.5', 'CCDC88B: 309.5', 'TRMT112: 87.7', 'PRDX5: 81.3', 'RPS6KA4: 35.7', 'AP003774.6: 22.0', 'VEGFB: 21.2', 'PPP1R14B: 13.6', 'GPR137: 13.0', 'PLA2G16: 7.1', 'PLCB3: 7.1']
chr11	64340262	rs663743_rs479777	0.982386	rs479777	rs663743	0.825274	4544	4196	0.923415	44	{'ZNF207', 'MEF2B', 'LMO1', 'DPF2', 'CREM', 'ETS1', 'TARDBP', 'BCL11A', 'MECOM', 'RB1', 'ATF7', 'KMT2B', 'ELF1', 'ARID1A', 'MLLT3', 'MYOD1', 'RXRA', 'ESR2', 'TCF3', 'BATF', 'FOXP1', 'CBFA2T3', 'SPI1', 'SREBP2', 'MAX', 'ESR1', 'CBFB', 'STAT1', 'TAF1', 'FOXO1', 'EZH2', 'STAT5B', 'AHR', 'FLI1', 'E4F1', 'TCF4', 'INTS11', 'GATAD2B', 'JUN', 'GTF2F1', 'ZNF143', 'RELA', 'IKZF2', 'CEBPA', 'NCOR2', 'GATA2'…	{'THAP1', 'TFAP2B', 'ZNF701', 'ZFP14', 'SNAI3', 'MAZ', 'GABPA', 'SNAI1', 'SMAD2', 'ASCL1', 'ZNF148', 'Spi1', 'VEZF1', 'SNAI2', 'ELF1', 'Ascl2', 'Elf5', 'TCF12', 'PLAGL2', 'MYOD1', 'TCF3', 'BHLHE22', 'EGR1', 'Wt1', 'NHLH1', 'NR2C2', 'ZNF281', 'NFIX', 'MYOG', 'EGR2', 'ETV1', 'ZEB1', 'Twist2', 'SPIC', 'Ikzf3', 'ZNF320', 'ZNF708', 'PLAG1', 'ZNF454', 'ELF3', 'SPIB', 'EHF', 'IKZF1', 'ZNF692', 'Erg', 'T…	0.03	['ENSG00000236935', 'ENSG00000168071', 'ENSG00000173113', 'ENSG00000126432', 'ENSG00000162302', 'ENSG00000173511', 'ENSG00000231680', 'ENSG00000173457', 'ENSG00000173264', 'ENSG00000176485', 'ENSG00000149782']	['AP003774.1', 'CCDC88B', 'TRMT112', 'PRDX5', 'RPS6KA4', 'VEGFB', 'AP003774.6', 'PPP1R14B', 'GPR137', 'PLA2G16', 'PLCB3']	['AP003774.1: 309.5', 'CCDC88B: 309.5', 'TRMT112: 86.2', 'PRDX5: 81.0', 'RPS6KA4: 34.8', 'VEGFB: 20.7', 'AP003774.6: 20.1', 'PPP1R14B: 13.7', 'GPR137: 12.7', 'PLA2G16: 7.3', 'PLCB3: 6.6']
chr11	64342949	rs11601860_rs479777	0.805976	rs479777	rs11601860	0.752715	1131	865	0.76481	46	{'KLF6', 'SOX2', 'SP4', 'IRF1', 'ZNF148', 'VEZF1', 'NOTCH1', 'MYOD1', 'SP3', 'ZNF444', 'NELFE', 'GLIS3', 'HDAC1', 'MED26', 'ARNT', 'YY1', 'KLF9', 'AHR', 'NFKB1', 'ASXL3', 'KLF3'}	{'KLF15', 'KLF6', 'ZNF263', 'ZNF740', 'ZNF341', 'KLF1', 'SP4', 'SP9', 'MAZ', 'ZNF148', 'KLF5', 'SP1', 'KLF11', 'Plagl1', 'KLF16', 'Wt1', 'SP2', 'ZNF189', 'KLF12', 'SP3', 'ZNF281', 'GLIS2', 'SP8', 'KLF2', 'Zfx', 'KLF4', 'Sox11', 'EBF3', 'KLF10', 'KLF7', 'ZNF320', 'SP5', 'ZNF454', 'KLF9', 'SOX4', 'Ebf2', 'PATZ1', 'PRDM1', 'KLF3', 'KLF14', 'ZNF610', 'ZNF530', 'PRDM9'}	0.04	['ENSG00000168071', 'ENSG00000236935', 'ENSG00000173113', 'ENSG00000126432', 'ENSG00000162302', 'ENSG00000173264', 'ENSG00000173511', 'ENSG00000231680', 'ENSG00000173457']	['CCDC88B', 'AP003774.1', 'TRMT112', 'PRDX5', 'RPS6KA4', 'GPR137', 'VEGFB', 'AP003774.6', 'PPP1R14B']	['CCDC88B: 309.5', 'AP003774.1: 259.1', 'TRMT112: 67.8', 'PRDX5: 64.8', 'RPS6KA4: 13.8', 'GPR137: 10.4', 'VEGFB: 8.5', 'AP003774.6: 7.8', 'PPP1R14B: 5.2']
chr11	64343195	rs574835_rs479777	0.801451	rs479777	rs574835
chr11	72693847	rs79145843_rs79145843	1	rs79145843	rs79145843
chr11	95578095	rs12575636_rs4409785	0.872508	rs4409785	rs12575636
chr11	95578257	rs4409785_rs4409785	1	rs4409785	rs4409785		3	23	7.66667	1	{'STAG2', 'SMC1', 'TP63', 'RAD21', 'TRIM22', 'YY1', 'CTCF', 'ZBTB2', 'BRD4', 'NFATC2'}	{'ZFP42', 'ZNF675', 'SIX1', 'Rarg', 'TP63', 'Zic1::Zic2', 'SIX2', 'YY2', 'PAX9', 'Yy1', 'Neurod2', 'PBX3', 'PROX1', 'PKNOX1', 'GRHL2', 'PRDM9'}	0.06	['ENSG00000149212', 'ENSG00000245552']	['SESN3', 'RP11-712B9.2']	['SESN3: 61.3', 'RP11-712B9.2: 7.1']
chr11	95587643	rs11021232_rs4409785	0.950378	rs4409785	rs11021232
chr11	118716609	rs10892263_rs73005423	0.803408	rs73005423	rs10892263
chr11	118717539	rs202074295_rs73005423	0.803408	rs73005423	rs202074295
chr11	118717552	rs28849212_rs73005423	0.803408	rs73005423	rs28849212
chr11	118718242	rs12421790_rs73005423	0.803408	rs73005423	rs12421790
chr11	118718302	rs12421793_rs73005423	0.803408	rs73005423	rs12421793
chr11	118718961	rs147101418_rs73005423	0.803408	rs73005423	rs147101418
chr11	118719159	rs28862625_rs73005423	0.803408	rs73005423	rs28862625
chr11	118719958	rs11216980_rs73005423	0.803408	rs73005423	rs11216980
chr11	118720004	rs10892264_rs73005423	0.803408	rs73005423	rs10892264
chr11	118721066	rs11216985_rs73005423	0.803408	rs73005423	rs11216985
chr11	118721211	rs375608089_rs73005423	0.803408	rs73005423	rs375608089
chr11	118723756	rs56145044_rs73005423	0.836225	rs73005423	rs56145044
chr11	118727512	rs10892269_rs73005423	0.82161	rs73005423	rs10892269
chr11	118727834	rs10892271_rs73005423	0.82161	rs73005423	rs10892271
chr11	118728004	rs11530564_rs73005423	0.82161	rs73005423	rs11530564
chr11	118728033	rs140144228_rs73005423	0.836225	rs73005423	rs140144228
chr11	118731997	rs10892272_rs73005423	0.816824	rs73005423	rs10892272
chr11	118732099	rs10892273_rs73005423	0.816824	rs73005423	rs10892273
chr11	118732455	rs73001429_rs73005423	0.823198	rs73005423	rs73001429
chr11	118732810	rs11216994_rs73005423	0.816824	rs73005423	rs11216994
chr11	118732816	rs11216995_rs73005423	0.816824	rs73005423	rs11216995
chr11	118733026	rs112561833_rs73005423	0.83131	rs73005423	rs112561833
chr11	118733928	rs11216997_rs73005423	0.836225	rs73005423	rs11216997
chr11	118734274	rs11217000_rs73005423	0.829877	rs73005423	rs11217000
chr11	118735811	rs6589681_rs73005423	0.887899	rs73005423	rs6589681
chr11	118735968	rs140083693_rs73005423	0.848047	rs73005423	rs140083693
chr11	118736012	rs6589682_rs73005423	0.801007	rs73005423	rs6589682
chr11	118736303	rs78646487_rs73005423	0.861448	rs73005423	rs78646487
chr11	118736336	rs11217001_rs73005423	0.915612	rs73005423	rs11217001
chr11	118736440	rs11217002_rs73005423	0.887899	rs73005423	rs11217002
chr11	118736601	rs56267528_rs73005423	0.887899	rs73005423	rs56267528
chr11	118736707	rs55894437_rs73005423	0.887899	rs73005423	rs55894437
chr11	118736859	rs77209083_rs73005423	0.915612	rs73005423	rs77209083
chr11	118737084	rs12364971_rs73005423	0.882511	rs73005423	rs12364971
chr11	118737161	rs76409436_rs73005423	0.887899	rs73005423	rs76409436
chr11	118737677	rs373420775_rs73005423	0.887899	rs73005423	rs373420775
chr11	118738006	rs7945144_rs73005423	0.893333	rs73005423	rs7945144
chr11	118738846	rs35986396_rs73005423	0.832479	rs73005423	rs35986396
chr11	118739080	rs11217006_rs73005423	0.89882	rs73005423	rs11217006
chr11	118739839	rs11826521_rs73005423	0.927072	rs73005423	rs11826521
chr11	118740247	rs6589684_rs73005423	0.89882	rs73005423	rs6589684
chr11	118741071	rs10892279_rs73005423	0.89882	rs73005423	rs10892279
chr11	118741107	rs10892280_rs73005423	0.927072	rs73005423	rs10892280
chr11	118741487	rs6589685_rs73005423	0.89882	rs73005423	rs6589685
chr11	118741855	rs6589686_rs73005423	0.818039	rs73005423	rs6589686
chr11	118742211	rs2155433_rs73005423	0.893329	rs73005423	rs2155433
chr11	118744630	rs56758835_rs73005423	0.938761	rs73005423	rs56758835
chr11	118745075	rs11217009_rs73005423	0.938761	rs73005423	rs11217009
chr11	118748066	rs1048024_rs73005423	0.944693	rs73005423	rs1048024
chr11	118748337	rs2077579_rs73005423	0.938761	rs73005423	rs2077579
chr11	118748543	rs2004781_rs73005423	0.944693	rs73005423	rs2004781
chr11	118749250	rs3889239_rs73005423	0.944693	rs73005423	rs3889239
chr11	118757594	rs150666999_rs73005423	0.932887	rs73005423	rs150666999
chr11	118757663	rs74676029_rs73005423	0.944693	rs73005423	rs74676029
chr11	118761611	rs142195532_rs73005423	0.909959	rs73005423	rs142195532
chr11	118765634	rs11217019_rs73005423	0.944693	rs73005423	rs11217019
chr11	118766271	rs10892283_rs73005423	0.944693	rs73005423	rs10892283
chr11	118768643	rs11217020_rs73005423	0.944693	rs73005423	rs11217020
chr11	118771375	rs10892286_rs73005423	0.944693	rs73005423	rs10892286
chr11	118772289	rs10892287_rs73005423	0.944693	rs73005423	rs10892287
chr11	118773984	rs10892288_rs73005423	0.944693	rs73005423	rs10892288
chr11	118775293	rs10892289_rs73005423	0.944693	rs73005423	rs10892289
chr11	118777663	rs56043232_rs73005423	0.944693	rs73005423	rs56043232
chr11	118778802	rs73003215_rs73005423	0.909959	rs73005423	rs73003215
chr11	118782793	rs10892290_rs73005423	0.944693	rs73005423	rs10892290
chr11	118782807	rs10892291_rs73005423	0.944693	rs73005423	rs10892291
chr11	118784630	rs10892292_rs73005423	0.944693	rs73005423	rs10892292
chr11	118784935	rs874621_rs73005423	0.944693	rs73005423	rs874621
chr11	118789931	rs149943776_rs73005423	0.957149	rs73005423	rs149943776
chr11	118790688	rs57494551_rs73005423	0.969147	rs73005423	rs57494551	0.810735	891	1077	1.20875	45	{'KLF6', 'ZNF274', 'PREB', 'PRDM15', 'ZSCAN5A', 'ZXDB', 'ARID4A', 'KLF5', 'TAF9B', 'MYOD1', 'ZNF264', 'ESR2', 'ZNF444', 'GABPB1', 'ZNF654', 'CBFA2T3', 'MAX', 'NKX2-5', 'ZNF512B', 'TAF1', 'FOXO1', 'POU5F1', 'ZNF366', 'YY2', 'JUN', 'KDM3A', 'CEBPA', 'TFDP2', 'GABPA', 'SMAD4', 'SKIL', 'TCF25', 'SMARCC2', 'ZSCAN4', 'NR3C1', 'TRIM22', 'ATF3', 'EP300', 'CLOCK', 'ASH2L', 'POU2F1', 'HDAC8', 'ZNF843', 'ZN…	{'Ptf1A', 'ZNF740', 'ZNF257', 'TEAD1', 'Zic3', 'ASCL1', 'Tcf12', 'Zic2', 'Ascl2', 'TCF12', 'MYOD1', 'BHLHE22', 'ZNF189', 'TEAD3', 'NHLH1', 'Neurod2', 'ZNF93', 'MYF5', 'MYOG', 'ZNF75D', 'Twist2', 'KLF10', 'TEAD4', 'Zic1::Zic2', 'KLF14', 'ZNF610', 'Olig2', 'Bhlha15', 'TEAD2', 'TFAP4::FLI1'}	0.02	['ENSG00000255422', 'ENSG00000196655', 'ENSG00000095139', 'ENSG00000160683']	['AP002954.4', 'TRAPPC4', 'ARCN1', 'CXCR5']	['AP002954.4: 27.9', 'TRAPPC4: 10.3', 'ARCN1: 10.2', 'CXCR5: 6.9']
chr11	118792283	rs199725450_rs73005423	0.987591	rs73005423	rs199725450
chr11	118794865	rs10892293_rs73005423	0.987591	rs73005423	rs10892293
chr11	118796647	rs10892294_rs73005423	0.975377	rs73005423	rs10892294
chr11	118798895	rs11217032_rs73005423	0.981454	rs73005423	rs11217032
chr11	118802996	rs11217033_rs73005423	0.987591	rs73005423	rs11217033
chr11	118805062	rs11217036_rs73005423	0.987591	rs73005423	rs11217036
chr11	118806376	rs11217037_rs73005423	0.981454	rs73005423	rs11217037
chr11	118806645	rs11217038_rs73005423	0.993813	rs73005423	rs11217038
chr11	118808594	rs28409215_rs73005423	0.993813	rs73005423	rs28409215	3.21764e-12	64	268	4.1875	13	{'CBX8', 'NFKB2', 'TBX21', 'KLF13', 'CBX2'}	{'ONECUT1', 'FOXO1::ELK1', 'POU4F2', 'ZNF768', 'FOXB1', 'ZNF418', 'ETV5::FOXO1', 'ETV2::FOXI1', 'PBX2', 'SPDEF', 'FOXF2', 'GABPA', 'ETS2', 'FOXC2', 'Hmx3', 'Lhx3', 'Foxl2', 'ETV5::FOXI1', 'PPARA::RXRA', 'CTCFL', 'FOXO1::FLI1', 'RARA', 'POU4F1', 'FOXD3', 'ONECUT3', 'FLI1::FOXI1', 'ETV1', 'NFKB2', 'FOXC1', 'Foxq1', 'NKX6-3', 'FOXO1::ELF1', 'FOXO1::ELK3', 'FOXE1', 'MEF2C', 'PLAG1', 'ERF::FOXO1', 'ER…	0.03	['ENSG00000255422', 'ENSG00000196655', 'ENSG00000095139', 'ENSG00000160683']	['AP002954.4', 'TRAPPC4', 'ARCN1', 'CXCR5']	['AP002954.4: 22.3', 'TRAPPC4: 11.0', 'ARCN1: 10.2', 'CXCR5: 6.8']	{'CXCR5'}	{'CXCR5'}	{'CXCR5'}
chr11	118809938	rs11217040_rs73005423	0.944491	rs73005423	rs11217040
chr11	118809992	rs59065116_rs73005423	0.981622	rs73005423	rs59065116
chr11	118810369	rs73005423_rs73005423	1	rs73005423	rs73005423
chr11	118810373	rs73005426_rs73005423	0.981622	rs73005423	rs73005426
chr11	118810754	rs7942535_rs73005423	0.981622	rs73005423	rs7942535
chr11	118811640	rs11217041_rs73005423	0.981622	rs73005423	rs11217041
chr11	118811711	rs148442524_rs73005423	0.981622	rs73005423	rs148442524
chr11	118811818	rs11217042_rs73005423	0.981622	rs73005423	rs11217042
chr11	118812617	rs76704408_rs73005423	0.981622	rs73005423	rs76704408
chr11	118812854	rs17122453_rs73005423	0.981622	rs73005423	rs17122453
chr11	118813900	rs715412_rs73005423	1	rs73005423	rs715412
chr11	118823837	rs7123726_rs73005423	0.901584	rs73005423	rs7123726
chr11	118825312	rs11217044_rs73005423	0.957151	rs73005423	rs11217044
chr11	118827155	rs11217045_rs73005423	0.91389	rs73005423	rs11217045
chr11	118827196	rs73005502_rs73005423	0.907836	rs73005423	rs73005502
chr11	118828197	rs11217046_rs73005423	0.91389	rs73005423	rs11217046
chr11	118830308	rs79504890_rs73005423	0.907839	rs73005423	rs79504890
chr11	118848019	rs10892296_rs73005423	0.823153	rs73005423	rs10892296
chr11	118850855	rs75249660_rs73005423	0.829125	rs73005423	rs75249660
chr11	118851439	rs11217058_rs73005423	0.847423	rs73005423	rs11217058
chr11	118853038	rs11217060_rs73005423	0.83516	rs73005423	rs11217060
chr11	128616245	rs10556591_rs10556591	1	rs10556591	rs10556591
chr12	45686508	rs11183166_rs1427749	0.806964	rs1427749	rs11183166
chr12	45696597	rs11613663_rs1427749	0.841502	rs1427749	rs11613663
chr12	45697110	rs12424874_rs1427749	0.851971	rs1427749	rs12424874
chr12	45697972	rs11610813_rs1427749	0.841502	rs1427749	rs11610813
chr12	45703485	rs10880841_rs1427749	0.841502	rs1427749	rs10880841
chr12	45703860	rs11183173_rs1427749	0.841502	rs1427749	rs11183173
chr12	45705927	rs11449255_rs1427749	0.841502	rs1427749	rs11449255
chr12	45706961	rs12320114_rs1427749	0.836335	rs1427749	rs12320114
chr12	45707020	rs12318735_rs1427749	0.836335	rs1427749	rs12318735
chr12	45707637	rs73095421_rs1427749	0.836335	rs1427749	rs73095421
chr12	45707645	rs73095422_rs1427749	0.836335	rs1427749	rs73095422
chr12	45708046	rs12427272_rs1427749	0.836335	rs1427749	rs12427272
chr12	45708099	rs11183178_rs1427749	0.836335	rs1427749	rs11183178
chr12	45708565	rs10880846_rs1427749	0.836335	rs1427749	rs10880846
chr12	45708679	rs10880847_rs1427749	0.836335	rs1427749	rs10880847
chr12	45708729	rs10880848_rs1427749	0.836335	rs1427749	rs10880848
chr12	45708804	rs10880849_rs1427749	0.836335	rs1427749	rs10880849
chr12	45709782	rs11183179_rs1427749	0.836335	rs1427749	rs11183179
chr12	45709831	rs11183180_rs1427749	0.836335	rs1427749	rs11183180
chr12	45709954	rs11183181_rs1427749	0.836335	rs1427749	rs11183181
chr12	45710136	rs3759404_rs1427749	0.836335	rs1427749	rs3759404
chr12	45710647	rs2111963_rs1427749	0.836335	rs1427749	rs2111963
chr12	45710790	rs2160983_rs1427749	0.846707	rs1427749	rs2160983
chr12	45710923	rs17712083_rs1427749	0.836335	rs1427749	rs17712083
chr12	45710977	rs17774089_rs1427749	0.836335	rs1427749	rs17774089
chr12	45711117	rs12367059_rs1427749	0.836335	rs1427749	rs12367059
chr12	45711360	rs7485654_rs1427749	0.836335	rs1427749	rs7485654
chr12	45711396	rs4512915_rs1427749	0.836335	rs1427749	rs4512915
chr12	45711457	rs4451783_rs1427749	0.836335	rs1427749	rs4451783
chr12	45711458	rs4514487_rs1427749	0.836335	rs1427749	rs4514487
chr12	45711902	rs2897910_rs1427749	0.829939	rs1427749	rs2897910
chr12	45711999	rs4285945_rs1427749	0.836335	rs1427749	rs4285945
chr12	45712364	rs10880850_rs1427749	0.846707	rs1427749	rs10880850
chr12	45712665	rs10880851_rs1427749	0.836335	rs1427749	rs10880851
chr12	45712930	rs10880852_rs1427749	0.831217	rs1427749	rs10880852
chr12	45714958	rs10880853_rs1427749	0.836335	rs1427749	rs10880853
chr12	45715886	rs11183182_rs1427749	0.829028	rs1427749	rs11183182
chr12	45716999	rs12427001_rs1427749	0.900129	rs1427749	rs12427001
chr12	45721565	rs4768659_rs1427749	0.901216	rs1427749	rs4768659
chr12	45741590	rs138543133_rs1427749	0.951473	rs1427749	rs138543133
chr12	45742852	rs4768660_rs1427749	0.945078	rs1427749	rs4768660
chr12	45746737	rs12426716_rs1427749	0.957331	rs1427749	rs12426716
chr12	45748343	rs12423797_rs1427749	0.957331	rs1427749	rs12423797
chr12	45748535	rs34203792_rs1427749	0.957331	rs1427749	rs34203792
chr12	45765813	rs73095489_rs1427749	0.957331	rs1427749	rs73095489
chr12	45781685	rs2059405_rs1427749	0.957331	rs1427749	rs2059405
chr12	45789067	rs17712809_rs1427749	0.957331	rs1427749	rs17712809
chr12	45805821	rs73097309_rs1427749	0.957331	rs1427749	rs73097309
chr12	45808315	rs2408436_rs1427749	0.945672	rs1427749	rs2408436
chr12	45817430	rs73097315_rs1427749	0.957331	rs1427749	rs73097315
chr12	45817612	rs17774927_rs1427749	0.945079	rs1427749	rs17774927
chr12	45822875	rs4768662_rs1427749	0.944577	rs1427749	rs4768662
chr12	45825734	rs73097319_rs1427749	0.957331	rs1427749	rs73097319
chr12	45844856	rs975444_rs1427749	0.938701	rs1427749	rs975444
chr12	45860715	rs10577231_rs1427749	0.956872	rs1427749	rs10577231
chr12	45879062	rs247927_rs1427749	0.956872	rs1427749	rs247927	0.805605	329	340	1.03343	29	{'SCRT1', 'YY1AP1', 'ESRRA', 'GATA4', 'PRDM6', 'ARID1A', 'DPF2', 'ZBTB1', 'SMARCB1', 'SPDEF', 'NBN', 'SMARCA5', 'HOXB13', 'STAT3', 'SMARCC2'}	{'SCRT1', 'MEF2B', 'SP4', 'LIN54', 'HSF1', 'Rhox11', 'SP1', 'DMRTA1', 'HSF2', 'GRHL2', 'RARA', 'MEF2A', 'ZKSCAN5', 'DMRT3', 'SCRT2', 'MEF2D', 'MEF2C', 'Prdm4', 'RARA::RXRG', 'SPIB', 'RARA::RXRA', 'DMRTA2', 'DMRTC2'}	0.04	['ENSG00000189079']	['ARID2']	['ARID2: 9.2']
chr12	45880098	rs183646_rs1427749	0.963246	rs1427749	rs183646
chr12	45885284	rs35124_rs1427749	0.956872	rs1427749	rs35124
chr12	45887812	rs35123_rs1427749	0.956872	rs1427749	rs35123
chr12	45899211	rs113452887_rs1427749	0.956872	rs1427749	rs113452887
chr12	45911512	rs875493_rs1427749	0.939927	rs1427749	rs875493
chr12	45913264	rs1291625_rs1427749	0.927817	rs1427749	rs1291625
chr12	45913957	rs7961085_rs1427749	0.945672	rs1427749	rs7961085
chr12	45916512	rs2188119_rs1427749	0.987502	rs1427749	rs2188119
chr12	45917456	rs11378461_rs1427749	0.981347	rs1427749	rs11378461
chr12	45932498	rs7309711_rs1427749	1	rs1427749	rs7309711
chr12	45932792	rs1291628_rs1427749	0.975006	rs1427749	rs1291628
chr12	45941340	rs6582578_rs1427749	0.981347	rs1427749	rs6582578
chr12	45944785	rs34591032_rs1427749	0.99372	rs1427749	rs34591032
chr12	45958779	rs4768671_rs1427749	1	rs1427749	rs4768671
chr12	45969243	rs764192_rs1427749	0.99372	rs1427749	rs764192
chr12	45976332	rs1427749_rs1427749	1	rs1427749	rs1427749
chr12	45986377	rs1366023_rs1427749	0.993696	rs1427749	rs1366023
chr12	45987422	rs7973329_rs1427749	0.99372	rs1427749	rs7973329		8	4	0.5	1	{'CEBPA', 'PRDM6', 'GATA2', 'SMARCA4', 'MED1', 'MEN1', 'IRF1', 'TARDBP', 'FOXA1', 'KAT7', 'FOXL2', 'ESR1', 'HNF1B', 'MLLT1', 'PHIP', 'STAT1', 'GATA3', 'SMAD2-3', 'CEBPG', 'HDGF'}	{'SOX18', 'SOX14', 'ZNF418', 'Msgn1', 'SOX13', 'TBX2', 'Sox3', 'Lhx3', 'SOX9', 'Bcl11B', 'Pax7', 'ZNF317', 'PAX3', 'GRHL2', 'SOX12', 'MAFF', 'HNF1A', 'Sox11', 'HNF1B', 'Sox5', 'BARHL1', 'SOX4', 'Sox17', 'FIGLA', 'SOX8', 'TFAP4::FLI1'}		['ENSG00000189079']	['ARID2']	['ARID2: 9.4']	{'SCAF11'}	{'SCAF11'}	{'SCAF11'}
chr12	45995576	rs144530822_rs1427749	1	rs1427749	rs144530822
chr12	45999377	rs2114844_rs1427749	0.968633	rs1427749	rs2114844
chr12	46000527	rs7299892_rs1427749	0.968633	rs1427749	rs7299892
chr12	46013979	rs141532723_rs1427749	0.88544	rs1427749	rs141532723
chr12	46016808	rs6582583_rs1427749	0.88544	rs1427749	rs6582583
chr12	55978773	rs35830890_rs705700	0.942563	rs705700	rs35830890
chr12	55985275	rs773114_rs705700	0.979282	rs705700	rs773114
chr12	55985642	rs1873914_rs705700	0.975174	rs705700	rs1873914
chr12	55991019	rs705699_rs705700	0.979365	rs705700	rs705699
chr12	55995508	rs705700_rs705700	1	rs705700	rs705700
chr12	55999552	rs1081975_rs705700	1	rs705700	rs1081975
chr12	56001169	rs773125_rs705700	0.966998	rs705700	rs773125
chr12	56007300	rs10876864_rs705700	0.879145	rs705700	rs10876864	0.818022	601	615	1.02329	43	{'RFX1', 'HMGXB4', 'KLF6', 'ZNF274', 'ZSCAN5A', 'PBX2', 'ZXDB', 'ARID4A', 'MRTFA', 'ATF7', 'KLF5', 'MAFK', 'MYOD1', 'ZNF264', 'ZNF444', 'GABPB1', 'NELFCD', 'ZNF574', 'GLIS3', 'ZHX2', 'MBD1', 'MAX', 'TAF1', 'POU5F1', 'ARRB1', 'ZBTB2', 'JUN', 'KDM3A', 'CBX1', 'CEBPA', 'GATA2', 'TFDP2', 'GABPA', 'ATF4', 'SKIL', 'GTF2B', 'ZSCAN4', 'NR3C1', 'ERF', 'OLIG2', 'IRF2', 'ZNF134', 'HOXA3', 'ATF3', 'EP300', '…	{'ZNF701', 'ZFP14', 'Hnf1A', 'Lef1', 'Gfi1B', 'LIN54'}	0.05	['ENSG00000197728', 'ENSG00000139531', 'ENSG00000065361', 'ENSG00000139613', 'ENSG00000196465', 'ENSG00000170581', 'ENSG00000135414', 'ENSG00000258311', 'ENSG00000111540']	['RPS26', 'SUOX', 'ERBB3', 'SMARCC2', 'MYL6B', 'STAT2', 'GDF11', 'RP11-644F5.10', 'RAB5B']	['RPS26: 309.5', 'SUOX: 309.5', 'ERBB3: 83.3', 'SMARCC2: 21.3', 'MYL6B: 16.7', 'STAT2: 10.4', 'GDF11: 8.6', 'RP11-644F5.10: 6.7', 'RAB5B: 5.2']
chr12	56013287	rs2017445_rs705700	0.893973	rs705700	rs2017445
chr12	56042144	rs1131017_rs705700	0.871168	rs705700	rs1131017	0.832393	6316	6943	1.09927	52	{'CCAR2', 'HMGXB4', 'KLF6', 'LMO1', 'ZNF274', 'ZSCAN5A', 'ZXDB', 'ARID4A', 'KLF5', 'ATF7', 'TAF9B', 'MLLT3', 'MYOD1', 'EED', 'ZNF444', 'GABPB1', 'EHMT2', 'NELFCD', 'MBD1', 'MAX', 'TAF1', 'CHD8', 'FOXO1', 'POU5F1', 'ZNF366', 'ARRB1', 'YY2', 'ZBTB2', 'JUN', 'FOXO1-PAX3', 'KDM3A', 'CBX1', 'CEBPA', 'GATA2', 'TFDP2', 'SNAPC1', 'GABPA', 'ZNF572', 'ZNF280D', 'ATF4', 'PBX1-2-3', 'SKIL', 'TCF25', 'GTF2B',…	{'KLF5', 'KLF9', 'KLF1', 'PATZ1', 'ZNF331', 'ZBED2', 'ZNF680', 'Bach1::Mafk', 'KLF4', 'Yy1', 'KLF10', 'KLF7', 'KLF2'}	0.04	['ENSG00000139531', 'ENSG00000197728', 'ENSG00000065361', 'ENSG00000139613', 'ENSG00000196465', 'ENSG00000170581', 'ENSG00000135414', 'ENSG00000258311']	['SUOX', 'RPS26', 'ERBB3', 'SMARCC2', 'MYL6B', 'STAT2', 'GDF11', 'RP11-644F5.10']	['SUOX: 309.5', 'RPS26: 309.5', 'ERBB3: 88.9', 'SMARCC2: 22.1', 'MYL6B: 16.7', 'STAT2: 10.7', 'GDF11: 9.2', 'RP11-644F5.10: 6.1']
chr12	56076840	rs11171739_rs705700	0.817331	rs705700	rs11171739
chr12	56080023	rs7297175_rs705700	0.820426	rs705700	rs7297175	0.806599	952	1192	1.2521	47	{'CCAR2', 'KLF6', 'PREB', 'ZSCAN5A', 'PRDM15', 'ZXDB', 'KLF5', 'ATF7', 'MYOD1', 'ZNF264', 'KLF12', 'ZNF444', 'GABPB1', 'NELFCD', 'GLIS3', 'ZHX2', 'MAX', 'TAF1', 'CHD8', 'FOXO1', 'POU5F1', 'ZNF366', 'SRSF7', 'YY2', 'ZBTB2', 'JUN', 'HEXIM1', 'KDM3A', 'CBX1', 'CEBPA', 'FOXP2', 'GATA2', 'SFMBT1', 'GABPA', 'ZNF280D', 'SMAD4', 'SKIL', 'SRSF3', 'SMARCC2', 'ZSCAN4', 'NR3C1', 'OLIG2', 'IRF2', 'ATF3', 'HOX…	{'ZNF701', 'KLF15', 'FOS::JUN', 'Jun', 'KLF6', 'MZF1', 'KLF1', 'SP4', 'ZBTB14', 'BACH2', 'BNC2', 'JDP2', 'ZNF257', 'INSM1', 'TFDP1', 'KLF13', 'SP9', 'MAZ', 'FOSL2', 'ZNF682', 'ZNF148', 'ZIC4', 'FOSL1::JUND', 'KLF5', 'FOS', 'NFE2', 'SP1', 'KLF11', 'FOSL2::JUNB', 'FOSL1::JUN', 'FOSL2::JUN', 'TCF12', 'KLF16', 'Wt1', 'SP2', 'KLF12', 'EGR1', 'BATF', 'SP3', 'ZIC5', 'ZNF281', 'CTCFL', 'FOSL1', 'SP8', 'K…	0.03	['ENSG00000197728', 'ENSG00000139531', 'ENSG00000065361', 'ENSG00000139613', 'ENSG00000196465', 'ENSG00000170581', 'ENSG00000135414', 'ENSG00000258311', 'ENSG00000176422', 'ENSG00000111540', 'ENSG00000092841']	['RPS26', 'SUOX', 'ERBB3', 'SMARCC2', 'MYL6B', 'STAT2', 'GDF11', 'RP11-644F5.10', 'SPRYD4', 'RAB5B', 'MYL6']	['RPS26: 309.5', 'SUOX: 309.5', 'ERBB3: 91.7', 'SMARCC2: 20.4', 'MYL6B: 18.5', 'STAT2: 11.0', 'GDF11: 8.9', 'RP11-644F5.10: 7.3', 'SPRYD4: 5.4', 'RAB5B: 4.8', 'MYL6: 4.8']
chr12	56083909	rs2271194_rs705700	0.807973	rs705700	rs2271194
chr12	56084217	rs10876870_rs705700	0.807973	rs705700	rs10876870
chr12	56084873	rs7971751_rs705700	0.807973	rs705700	rs7971751
chr12	57703761	rs371352775_rs1696466	0.94786	rs1696466	rs371352775
chr12	57712494	rs34653863_rs1696466	0.868282	rs1696466	rs34653863
chr12	57713052	rs701006_rs1696466	0.858046	rs1696466	rs701006
chr12	57714268	rs1633360_rs1696466	0.868282	rs1696466	rs1633360
chr12	57714418	rs1633361_rs1696466	0.858046	rs1696466	rs1633361
chr12	57722613	rs1696466_rs1696466	1	rs1696466	rs1696466
chr12	57723571	rs238516_rs1696466	1	rs1696466	rs238516
chr12	111388672	rs3062379_rs3184504	0.909707	rs3184504	rs3062379
chr12	111395983	rs10774624_rs3184504	0.882262	rs3184504	rs10774624
chr12	111427244	rs7310615_rs3184504	0.996012	rs3184504	rs7310615		16	16	1	2	{'SUPT16H'}	{'MEF2B', 'ZNF667', 'ZNF257', 'Mafg', 'Plagl1', 'ZNF135', 'MAFK', 'RHOXF1', 'PITX1', 'OTX2', 'PITX2', 'ZNF460', 'MEF2A', 'XBP1', 'MTF1', 'MEF2D', 'FOXE1', 'MEF2C', 'TFAP2A', 'ZNF354A', 'Crx', 'TFAP2C'}	0.03	['ENSG00000111252', 'ENSG00000234608', 'ENSG00000111275', 'ENSG00000111231', 'ENSG00000198324', 'ENSG00000198270', 'ENSG00000135148', 'ENSG00000257877', 'ENSG00000226469', 'ENSG00000204852', 'ENSG00000111237', 'ENSG00000204856', 'ENSG00000257595', 'ENSG00000111300', 'ENSG00000111271', 'ENSG00000270018', 'ENSG00000122986', 'ENSG00000196850', 'ENSG00000173064']	['SH2B3', 'MAPKAPK5-AS1', 'ALDH2', 'GPN3', 'FAM109A', 'TMEM116', 'TRAFD1', 'RP3-462E2.3', 'ADAM1B', 'TCTN1', 'VPS29', 'FAM216A', 'RP3-473L9.4', 'NAA25', 'ACAD10', 'RP3-462E2.5', 'HVCN1', 'PPTC7', 'HECTD4']	['SH2B3: 69.5', 'MAPKAPK5-AS1: 37.4', 'ALDH2: 27.2', 'GPN3: 27.2', 'FAM109A: 19.7', 'TMEM116: 19.1', 'TRAFD1: 15.7', 'RP3-462E2.3: 13.8', 'ADAM1B: 10.6', 'TCTN1: 10.0', 'VPS29: 8.5', 'FAM216A: 7.2', 'RP3-473L9.4: 7.1', 'NAA25: 6.4', 'ACAD10: 5.8', 'RP3-462E2.5: 5.4', 'HVCN1: 5.1', 'PPTC7: 5.0', 'HECTD4: 4.8']
chr12	111446803	rs3184504_rs3184504	1	rs3184504	rs3184504
chr12	111466566	rs4766578_rs3184504	0.949451	rs3184504	rs4766578
chr12	111469626	rs35350651_rs3184504	0.949451	rs3184504	rs35350651
chr12	111472414	rs10774625_rs3184504	0.949451	rs3184504	rs10774625
chr12	111494995	rs7137828_rs3184504	0.992015	rs3184504	rs7137828
chr12	111535553	rs597808_rs3184504	0.976123	rs3184504	rs597808
chr12	111569951	rs653178_rs3184504	0.984074	rs3184504	rs653178
chr12	111621752	rs11065979_rs3184504	0.888876	rs3184504	rs11065979
chr12	111634619	rs11065987_rs3184504	0.810903	rs3184504	rs11065987
chr12	111645357	rs11065991_rs3184504	0.810903	rs3184504	rs11065991
chr13	28017180	rs9319410_rs61944750	0.920745	rs61944750	rs9319410
chr13	28017635	rs9512977_rs61944750	0.920745	rs61944750	rs9512977
chr13	28019162	rs4265672_rs61944750	0.926091	rs61944750	rs4265672
chr13	28020449	rs112095409_rs61944750	0.931484	rs61944750	rs112095409
chr13	28020501	rs9581958_rs61944750	0.931484	rs61944750	rs9581958
chr13	28021065	rs9512979_rs61944750	0.931484	rs61944750	rs9512979
chr13	28023309	rs35829721_rs61944750	0.931484	rs61944750	rs35829721
chr13	28023701	rs9512982_rs61944750	0.931484	rs61944750	rs9512982
chr13	28027483	rs9512985_rs61944750	0.936925	rs61944750	rs9512985
chr13	28028934	rs12323019_rs61944750	0.931483	rs61944750	rs12323019
chr13	28029847	rs9512986_rs61944750	0.931483	rs61944750	rs9512986
chr13	28030238	rs9512987_rs61944750	0.931483	rs61944750	rs9512987
chr13	28031291	rs9512988_rs61944750	0.931483	rs61944750	rs9512988
chr13	28032131	rs9512989_rs61944750	0.931483	rs61944750	rs9512989		3	11	3.66667	1	{'BHLHE40', 'IKZF2', 'CEBPA', 'PHF19', 'MTA2', 'AFF1', 'BRD4', 'NFKB1', 'CDK9', 'BRD2', 'VDR', 'SMC1A', 'STAT3', 'RAD21', 'STAT1'}	{'ZNF768', 'TBX20', 'FOXB1', 'Rarb', 'Tbx6', 'TBX21', 'FOXC2', 'TBX2', 'EOMES', 'Nr2e1', 'NFIC', 'HOXD12::ELK1', 'Bcl11B', 'RARA', 'Nfat5', 'POU4F1', 'FOXD3', 'TBX18', 'FOXC1', 'HNF1A', 'HNF1B', 'ZNF282', 'Prdm4', 'RARA::RXRG', 'HIC2', 'TBX3', 'RARA::RXRA', 'ZNF680', 'TBR1', 'POU4F3', 'ZNF530'}	0.02				{'FLT3'}	{'FLT3'}	{'FLT3'}
chr13	28032277	rs9512990_rs61944750	0.936925	rs61944750	rs9512990
chr13	28044176	rs4771205_rs61944750	0.982289	rs61944750	rs4771205
chr13	28047042	rs9512998_rs61944750	0.920745	rs61944750	rs9512998
chr13	28047335	rs4771207_rs61944750	0.920745	rs61944750	rs4771207
chr13	28047383	rs4509870_rs61944750	0.910195	rs61944750	rs4509870
chr13	28047799	rs9513000_rs61944750	0.976435	rs61944750	rs9513000
chr13	28048218	rs2153000_rs61944750	0.910195	rs61944750	rs2153000
chr13	28048786	rs9507984_rs61944750	0.899831	rs61944750	rs9507984
chr13	28048854	rs9513001_rs61944750	0.982289	rs61944750	rs9513001
chr13	28049561	rs9507985_rs61944750	0.920745	rs61944750	rs9507985
chr13	28049621	rs9513004_rs61944750	0.982289	rs61944750	rs9513004
chr13	28049800	rs67491524_rs61944750	0.920107	rs61944750	rs67491524
chr13	28050449	rs4769589_rs61944750	0.904989	rs61944750	rs4769589
chr13	28050904	rs9507986_rs61944750	0.904989	rs61944750	rs9507986
chr13	28050920	rs9507987_rs61944750	0.910195	rs61944750	rs9507987
chr13	28050942	rs9513005_rs61944750	0.910195	rs61944750	rs9513005
chr13	28051139	rs9513006_rs61944750	0.916213	rs61944750	rs9513006
chr13	28051146	rs9507988_rs61944750	0.988193	rs61944750	rs9507988
chr13	28051161	rs9507989_rs61944750	0.916213	rs61944750	rs9507989
chr13	28051494	rs112405720_rs61944750	0.916213	rs61944750	rs112405720
chr13	28051499	rs112162122_rs61944750	0.916213	rs61944750	rs112162122
chr13	28051532	rs111918573_rs61944750	0.916213	rs61944750	rs111918573
chr13	28051637	rs113676020_rs61944750	0.916213	rs61944750	rs113676020
chr13	28051787	rs7991154_rs61944750	0.895688	rs61944750	rs7991154
chr13	28051844	rs61944745_rs61944750	0.988193	rs61944750	rs61944745
chr13	28051848	rs61944746_rs61944750	0.988193	rs61944750	rs61944746
chr13	28052011	rs73439151_rs61944750	0.916213	rs61944750	rs73439151
chr13	28052187	rs9581966_rs61944750	0.921459	rs61944750	rs9581966
chr13	28053354	rs4769590_rs61944750	0.926749	rs61944750	rs4769590
chr13	28053534	rs4769591_rs61944750	0.988193	rs61944750	rs4769591
chr13	28053686	rs4771208_rs61944750	0.916213	rs61944750	rs4771208
chr13	28055189	rs9581967_rs61944750	0.988193	rs61944750	rs9581967
chr13	28056402	rs9579149_rs61944750	0.994112	rs61944750	rs9579149
chr13	28056405	rs9579150_rs61944750	0.994112	rs61944750	rs9579150
chr13	28056553	rs9513011_rs61944750	0.926749	rs61944750	rs9513011
chr13	28056659	rs9513012_rs61944750	0.988193	rs61944750	rs9513012
chr13	28056691	rs9513013_rs61944750	0.916213	rs61944750	rs9513013
chr13	28057804	rs6491257_rs61944750	0.927485	rs61944750	rs6491257
chr13	28058911	rs6491259_rs61944750	0.927485	rs61944750	rs6491259
chr13	28059295	rs7319898_rs61944750	0.927485	rs61944750	rs7319898
chr13	28059658	rs4771209_rs61944750	0.906807	rs61944750	rs4771209
chr13	28060319	rs61944748_rs61944750	0.988278	rs61944750	rs61944748
chr13	28060689	rs28858374_rs61944750	1	rs61944750	rs28858374
chr13	28060751	rs9581968_rs61944750	1	rs61944750	rs9581968
chr13	28060795	rs61944750_rs61944750	1	rs61944750	rs61944750
chr13	28062174	rs1319107_rs61944750	0.918625	rs61944750	rs1319107
chr13	28062216	rs1319106_rs61944750	0.918625	rs61944750	rs1319106
chr13	28063075	rs11290476_rs61944750	0.927485	rs61944750	rs11290476
chr13	28073810	rs73156237_rs61944750	0.929701	rs61944750	rs73156237
chr13	28074013	rs9507991_rs61944750	0.864772	rs61944750	rs9507991
chr13	28074312	rs9513025_rs61944750	0.864772	rs61944750	rs9513025
chr13	28074399	rs9513026_rs61944750	0.864772	rs61944750	rs9513026
chr13	28074531	rs9513027_rs61944750	0.854613	rs61944750	rs9513027
chr13	28074764	rs9513028_rs61944750	0.854613	rs61944750	rs9513028
chr13	28074842	rs9513029_rs61944750	0.854613	rs61944750	rs9513029
chr13	28074880	rs7321811_rs61944750	0.864772	rs61944750	rs7321811
chr13	28074977	rs7326955_rs61944750	0.8496	rs61944750	rs7326955
chr13	28075062	rs9513032_rs61944750	0.8496	rs61944750	rs9513032
chr13	28075128	rs9513034_rs61944750	0.864772	rs61944750	rs9513034
chr13	28075319	rs2387351_rs61944750	0.8496	rs61944750	rs2387351
chr13	28075364	rs4399415_rs61944750	0.8496	rs61944750	rs4399415
chr13	28075648	rs7991620_rs61944750	0.8496	rs61944750	rs7991620
chr13	28075742	rs34275171_rs61944750	0.8496	rs61944750	rs34275171
chr13	28076027	rs11839568_rs61944750	0.8496	rs61944750	rs11839568
chr13	28076090	rs5020786_rs61944750	0.8496	rs61944750	rs5020786
chr13	28076096	rs5020785_rs61944750	0.8496	rs61944750	rs5020785
chr13	28076248	rs2185050_rs61944750	0.8496	rs61944750	rs2185050
chr13	28076411	rs8001973_rs61944750	0.864772	rs61944750	rs8001973
chr13	28076685	rs11617968_rs61944750	0.85967	rs61944750	rs11617968
chr13	28076940	rs9581978_rs61944750	0.84962	rs61944750	rs9581978
chr13	28077671	rs9513035_rs61944750	0.853714	rs61944750	rs9513035
chr13	28078238	rs2387352_rs61944750	0.848651	rs61944750	rs2387352
chr13	28079104	rs9551435_rs61944750	0.848651	rs61944750	rs9551435
chr13	28079834	rs4771217_rs61944750	0.853714	rs61944750	rs4771217
chr13	28080914	rs9507995_rs61944750	0.853714	rs61944750	rs9507995
chr13	28081096	rs9507996_rs61944750	0.906911	rs61944750	rs9507996
chr13	28081602	rs9507997_rs61944750	0.906911	rs61944750	rs9507997
chr13	28082075	rs9581983_rs61944750	0.853714	rs61944750	rs9581983
chr13	28082300	rs11840250_rs61944750	0.848651	rs61944750	rs11840250
chr13	28083701	rs2387354_rs61944750	0.848651	rs61944750	rs2387354
chr13	28085918	rs9581984_rs61944750	0.853714	rs61944750	rs9581984
chr13	28086022	rs9513036_rs61944750	0.848651	rs61944750	rs9513036
chr13	28086443	rs73156257_rs61944750	0.853714	rs61944750	rs73156257
chr13	28086830	rs9579155_rs61944750	0.853714	rs61944750	rs9579155
chr13	28087146	rs9579156_rs61944750	0.853714	rs61944750	rs9579156
chr13	28087475	rs9581986_rs61944750	0.906911	rs61944750	rs9581986
chr13	28087560	rs9581987_rs61944750	0.906911	rs61944750	rs9581987
chr13	28087600	rs12428707_rs61944750	0.906911	rs61944750	rs12428707
chr13	28087772	rs12429764_rs61944750	0.906911	rs61944750	rs12429764
chr13	28087869	rs12430855_rs61944750	0.853714	rs61944750	rs12430855
chr13	28087936	rs12428920_rs61944750	0.853714	rs61944750	rs12428920
chr13	28087995	rs9581988_rs61944750	0.853714	rs61944750	rs9581988
chr13	28088019	rs7319630_rs61944750	0.848651	rs61944750	rs7319630
chr13	28088653	rs7320820_rs61944750	0.853714	rs61944750	rs7320820
chr13	28088869	rs148170095_rs61944750	0.848651	rs61944750	rs148170095
chr13	28089771	rs4771221_rs61944750	0.853714	rs61944750	rs4771221
chr13	39688622	rs9548881_rs9532434	0.80644	rs9532434	rs9548881
chr13	39690098	rs200772217_rs9532434	0.80644	rs9532434	rs200772217
chr13	39691926	rs9548884_rs9532434	0.80644	rs9532434	rs9548884
chr13	39725704	rs35623045_rs9532434	0.956217	rs9532434	rs35623045
chr13	39726190	rs9603603_rs9532434	0.890523	rs9532434	rs9603603
chr13	39734169	rs9603605_rs9532434	0.964875	rs9532434	rs9603605
chr13	39744681	rs9603608_rs9532434	0.986805	rs9532434	rs9603608
chr13	39745087	rs144565908_rs9532434	0.991228	rs9532434	rs144565908
chr13	39745816	rs28635831_rs9532434	0.986805	rs9532434	rs28635831
chr13	39752144	rs9943_rs9532434	0.982448	rs9532434	rs9943
chr13	39759231	rs34394770_rs9532434	0.978026	rs9532434	rs34394770
chr13	39760714	rs9603612_rs9532434	0.991188	rs9532434	rs9603612
chr13	39762632	rs60120504_rs9532434	0.986787	rs9532434	rs60120504
chr13	39767410	rs35740791_rs9532434	0.978026	rs9532434	rs35740791
chr13	39768419	rs12875311_rs9532434	0.991188	rs9532434	rs12875311	0.549007	24	29	1.20833	3	{'SCRT1', 'ZBTB44', 'POU4F2', 'ZEB2', 'GATA2', 'GATA6', 'KLF1', 'SMAD3', 'SOX2', 'ZNF35', 'SP4', 'SMARCA4', 'SMAD2', 'BCL11B', 'ETS1', 'CTBP2', 'RAD21', 'EOMES', 'NFIC', 'SMARCC1', 'TCF12', 'ZBTB8A', 'JARID2', 'SMARCB1', 'SP7', 'SP2', 'ZNF189', 'EGR1', 'OSR2', 'MYBL2', 'STAT3', 'RARA', 'ZSCAN5C', 'T', 'EBF1', 'FEZF1', 'GLI2', 'ERG', 'NR3C1', 'NEUROD1', 'KDM4C', 'MAX', 'EBF3', 'ESR1', 'PHIP', 'WT1…	{'KLF15', 'FOXP2', 'RORC', 'ZNF667', 'TFDP1', 'FOXF2', 'Zic3', 'NR5A1', 'FOXC2', 'RORB', 'SRY', 'Gli1', 'KLF5', 'MAF', 'Zic2', 'Foxo3', 'EGR1', 'SP2', 'Wt1', 'PBX1', 'E2F6', 'EGR2', 'GCM1', 'Foxq1', 'GLI3', 'MAFA', 'Gli2', 'FOXE1', 'ELF3', 'KLF9', 'PRDM1', 'ZNF692', 'Zic1::Zic2', 'Foxj3', 'Erg', 'Hmx1'}	0.03
chr13	39771218	rs7319041_rs9532434	0.991188	rs9532434	rs7319041
chr13	39771328	rs7320598_rs9532434	0.986787	rs9532434	rs7320598
chr13	39776774	rs7993214_rs9532434	1	rs9532434	rs7993214		8	6	0.75	1	{'RELA', 'IKZF2', 'AR', 'SMAD3', 'SMAD1', 'FOSL2', 'TBX21', 'SMARCA4', 'TEAD1', 'MED1', 'BRD9', 'BMI1', 'SMARCA2', 'TARDBP', 'BCL11A', 'FOS', 'CHD7', 'MAF', 'ARID1A', 'NFIC', 'ATF7', 'SP1', 'NCAPH2', 'TP53', 'RAD51', 'VDR', 'BRD2', 'RXRA', 'SKIL', 'BRD4', 'GRHL2', 'FOSL1', 'HOXB8', 'FOXM1', 'MEF2A', 'NR3C1', 'JUNB', 'BCL3', 'RELB', 'FOXA2', 'TRIM22', 'MAX', 'MLLT1', 'JUND', 'EP300', 'PHIP', 'PROX…	{'RELA', 'FOS::JUN', 'Jun', 'MZF1', 'BNC2', 'Stat4', 'SOX15', 'BACH2', 'FOSL2', 'MAFG::NFE2L1', 'BATF3', 'FOSL1::JUND', 'ERF::HOXB13', 'FOS', 'FOSL2::JUNB', 'HOXD12::ELK1', 'FOSL1::JUN', 'FOSL2::JUN', 'MAFK', 'SIX2', 'BATF', 'STAT3', 'FOSL1', 'FOSL2::JUND', 'Rfx6', 'BACH1', 'MAF::NFE2', 'JUNB', 'RELB', 'NFKB2', 'Foxq1', 'JUND', 'FOSL1::JUNB', 'STAT1', 'SIX1', 'BATF::JUN', 'Foxj3', 'Atf3', 'Six4',…
chr13	39776926	rs7986796_rs9532434	0.889537	rs9532434	rs7986796
chr13	39776956	rs12876235_rs9532434	0.991188	rs9532434	rs12876235
chr13	39777203	rs9532430_rs9532434	1	rs9532434	rs9532430
chr13	39778533	rs9532433_rs9532434	1	rs9532434	rs9532433
chr13	39779092	rs9548932_rs9532434	1	rs9532434	rs9548932	0.310275	16	25	1.5625	3	{'HAND2', 'SMARCA4', 'NEUROD1'}	{'PAX6', 'CEBPA', 'POU5F1B', 'Nr1H2', 'NR2F2', 'NR5A1', 'LIN54', 'ZNF384', 'Nr1H4', 'POU2F2', 'Nr5A2', 'POU3F4', 'ZBTB32', 'OSR2', 'OSR1', 'NR2C2', 'POU2F1::SOX2', 'POU2F3', 'Esrrg', 'NR2C1', 'ESRRA', 'POU5F1', 'THRB', 'POU2F1', 'Prdm4', 'Rarg', 'ESRRB', 'RORA', 'POU3F2', 'CEBPD', 'POU3F1', 'PAX5', 'ZBTB6', 'POU3F3', 'HOXB13', 'RXRG'}	0.07
chr13	39779252	rs34270626_rs9532434	1	rs9532434	rs34270626
chr13	39780062	rs12872801_rs9532434	0.991204	rs9532434	rs12872801
chr13	39781775	rs9532434_rs9532434	1	rs9532434	rs9532434
chr13	39788091	rs8002731_rs9532434	0.986787	rs9532434	rs8002731
chr13	39793931	rs9603616_rs9532434	0.934373	rs9532434	rs9603616
chr13	39794306	rs11618582_rs9532434	0.934373	rs9532434	rs11618582
chr13	39794463	rs9594366_rs9532434	0.930057	rs9532434	rs9594366
chr13	42377312	rs9533090_rs2147161	0.902397	rs2147161	rs9533090
chr13	42378008	rs9594738_rs2147161	0.908811	rs2147161	rs9594738	0.77204	686	800	1.16618	46	{'MEF2B', 'KDM1A', 'CREM', 'ETS1', 'TERF1', 'BCL11A', 'TSC22D4', 'KLF5', 'KMT2B', 'ELF1', 'SRF', 'SMARCC1', 'MLLT3', 'TCF3', 'BATF', 'TBL1XR1', 'CREB1', 'FOXP1', 'HDAC2', 'SPI1', 'MAX', 'CBFB', 'STAT1', 'FOXO1', 'MEF2C', 'EZH2', 'AHR', 'FLI1', 'ZNF24', 'TCF4', 'ZBTB2', 'GATAD2B', 'JUN', 'GTF2F1', 'NFATC2', 'RELA', 'CEBPA', 'NCOR2', 'BACH2', 'SMARCA4', 'ZNF217', 'GABPA', 'IRF4', 'ATF4', 'SP1', 'PB…	{'FOS::JUN', 'Irf1', 'JDP2', 'FOSL2', 'GABPA', 'BATF3', 'IRF4', 'FOSL1::JUND', 'ATF4', 'ERF::HOXB13', 'FOS', 'Nfatc2', 'NFE2', 'ELF1', 'FOSL2::JUNB', 'FOS::JUND', 'FOSL2::JUN', 'Elf5', 'FOS::JUNB', 'FLI1::DRGX', 'NFATC4', 'BATF', 'IRF7', 'FOXO1::FLI1', 'ETV2::DRGX', 'FOSL1', 'FOSL2::JUND', 'ETV5::DRGX', 'BACH1', 'POU2F1::SOX2', 'JUNB', 'Pou5f1::Sox2', 'ETV1', 'IRF2', 'IRF8', 'JUND', 'FOSL1::JUNB'…	0.05	['ENSG00000023516']	['AKAP11']	['AKAP11: 10.0']	{'TNFSF11'}	FALSE	{'TNFSF11'}
chr13	42382326	rs11840862_rs2147161	0.908811	rs2147161	rs11840862
chr13	42384996	rs58973023_rs2147161	0.908811	rs2147161	rs58973023
chr13	42391557	rs8001611_rs2147161	0.908811	rs2147161	rs8001611
chr13	42391700	rs9533094_rs2147161	0.915264	rs2147161	rs9533094
chr13	42394912	rs9533095_rs2147161	0.915264	rs2147161	rs9533095	0.792042	422	502	1.18957	45	{'GATA3', 'NOTCH1', 'MAF', 'SPI1', 'CDK7', 'SMARCA4', 'MYB', 'TCF4', 'TAL1', 'BCL11B', 'ETS1', 'BRD4', 'NFATC2'}	{'Ptf1A', 'ZNF701', 'Jun', 'ZNF263', 'BNC2', 'ZNF341', 'SNAI3', 'Mafg', 'SNAI1', 'BATF3', 'Zic3', 'Rbpjl', 'SNAI2', 'FOS', 'Lhx1', 'Zic2', 'MAFK', 'MYOD1', 'Wt1', 'ZNF189', 'BATF', 'FOSL1', 'Nr1h3::Rxra', 'ZKSCAN5', 'Bach1::Mafk', 'ZNF708', 'BATF::JUN', 'ETV5::FIGLA', 'ZNF24', 'Zic1::Zic2', 'Atf3', 'TCF4'}		['ENSG00000023516']	['AKAP11']	['AKAP11: 10.2']	{'TNFSF11'}	{'TNFSF11'}	{'TNFSF11'}
chr13	42399146	rs60521551_rs2147161	0.878114	rs2147161	rs60521551
chr13	42408165	rs2147161_rs2147161	1	rs2147161	rs2147161
chr14	61442200	rs58569350_rs146492555	1	rs146492555	rs58569350
chr14	61443686	rs59644323_rs146492555	1	rs146492555	rs59644323
chr14	61447345	rs78789584_rs146492555	1	rs146492555	rs78789584
chr14	61452424	rs3825655_rs146492555	1	rs146492555	rs3825655
chr14	61452497	rs3783799_rs146492555	1	rs146492555	rs3783799
chr14	61452983	rs2296275_rs146492555	1	rs146492555	rs2296275
chr14	61453757	rs12372894_rs146492555	1	rs146492555	rs12372894
chr14	61453991	rs12372896_rs146492555	1	rs146492555	rs12372896
chr14	61454083	rs59965073_rs146492555	1	rs146492555	rs59965073
chr14	61454170	rs12372858_rs146492555	1	rs146492555	rs12372858
chr14	61454226	rs78915556_rs146492555	1	rs146492555	rs78915556
chr14	61454263	rs74665636_rs146492555	1	rs146492555	rs74665636
chr14	61454484	rs59857491_rs146492555	1	rs146492555	rs59857491
chr14	61454848	rs60681842_rs146492555	1	rs146492555	rs60681842
chr14	61454891	rs57355401_rs146492555	1	rs146492555	rs57355401
chr14	61454976	rs56781056_rs146492555	1	rs146492555	rs56781056
chr14	61455174	rs60490835_rs146492555	1	rs146492555	rs60490835
chr14	61455758	rs17098386_rs146492555	1	rs146492555	rs17098386
chr14	61456068	rs3783798_rs146492555	1	rs146492555	rs3783798
chr14	61457520	rs2230500_rs146492555	1	rs146492555	rs2230500
chr14	61457522	rs2230501_rs146492555	1	rs146492555	rs2230501
chr14	61457985	rs57887308_rs146492555	1	rs146492555	rs57887308
chr14	61457991	rs58360439_rs146492555	1	rs146492555	rs58360439
chr14	61458016	rs17098394_rs146492555	1	rs146492555	rs17098394
chr14	61458567	rs3783796_rs146492555	1	rs146492555	rs3783796
chr14	61458615	rs3783795_rs146492555	1	rs146492555	rs3783795
chr14	61458630	rs79882624_rs146492555	1	rs146492555	rs79882624
chr14	61458977	rs74450101_rs146492555	1	rs146492555	rs74450101
chr14	61459275	rs76199319_rs146492555	1	rs146492555	rs76199319
chr14	61459445	rs2031410_rs146492555	1	rs146492555	rs2031410
chr14	61459606	rs76644792_rs146492555	1	rs146492555	rs76644792
chr14	61460019	rs146492555_rs146492555	1	rs146492555	rs146492555
chr14	61460567	rs77812793_rs146492555	1	rs146492555	rs77812793
chr14	61461587	rs11158346_rs146492555	1	rs146492555	rs11158346	0.434661	35	48	1.37143	5	{'ZEB2', 'KLF6', 'SMAD3', 'LMO1', 'NR2F2', 'KLF8', 'EVI1', 'GATA2', 'GABPA', 'CREBBP', 'ASCL1', 'TARDBP', 'NOTCH1', 'FOS', 'MAF', 'HMGB2', 'NIPBL', 'RBPJ', 'ZNF317', 'DAXX', 'ESR2', 'NR2C2', 'TAL1', 'MYB', 'ZGPAT', 'SMC1', 'MGA', 'JUNB', 'ERG', 'ZBTB21', 'ZEB1', 'ATF3', 'ZNF554', 'TCF7L2', 'ELF3', 'NFKB1', 'SS18', 'MYCN', 'MYC', 'MAML1'}	{'SCRT1', 'MAX::MYC', 'BATF::JUN', 'NR4A1', 'Atf3', 'FIGLA', 'BATF', 'CTCF', 'BATF3'}	0.03	['ENSG00000100644']	['HIF1A']	['HIF1A: 6.3']	{'HIF1A', 'PRKCH', 'MNAT1', 'SNAPC1', 'TRMT5'}	{'HIF1A', 'PRKCH', 'SNAPC1'}	{'HIF1A', 'PRKCH', 'MNAT1', 'SNAPC1', 'TRMT5'}
chr14	61462812	rs17098411_rs146492555	1	rs146492555	rs17098411
chr14	61463216	rs17098413_rs146492555	1	rs146492555	rs17098413
chr14	61465289	rs12881922_rs146492555	1	rs146492555	rs12881922
chr14	61465347	rs57204506_rs146492555	1	rs146492555	rs57204506
chr14	61466580	rs12147749_rs146492555	0.887998	rs146492555	rs12147749
chr14	61466758	rs912616_rs146492555	1	rs146492555	rs912616
chr14	61466872	rs912618_rs146492555	1	rs146492555	rs912618
chr14	61470081	rs3783789_rs146492555	1	rs146492555	rs3783789
chr14	61470444	rs3783788_rs146492555	1	rs146492555	rs3783788
chr14	61470864	rs17098433_rs146492555	1	rs146492555	rs17098433
chr14	61473010	rs59149393_rs146492555	0.887998	rs146492555	rs59149393
chr14	61473956	rs3783782_rs146492555	0.887998	rs146492555	rs3783782
chr14	61477456	rs80049780_rs146492555	0.887998	rs146492555	rs80049780
chr14	61487280	rs76269868_rs146492555	0.887998	rs146492555	rs76269868
chr14	61490900	rs3783767_rs146492555	0.887998	rs146492555	rs3783767
chr14	61493314	rs7153815_rs146492555	0.887998	rs146492555	rs7153815
chr14	61493757	rs4902068_rs146492555	0.887998	rs146492555	rs4902068
chr14	61493773	rs4902069_rs146492555	0.887998	rs146492555	rs4902069
chr14	61494288	rs74574984_rs146492555	0.887998	rs146492555	rs74574984
chr14	61494425	rs7159886_rs146492555	0.887998	rs146492555	rs7159886
chr14	61494572	rs12896545_rs146492555	0.887998	rs146492555	rs12896545
chr14	61494620	rs12896975_rs146492555	0.887998	rs146492555	rs12896975
chr14	61496607	rs4243620_rs146492555	0.887998	rs146492555	rs4243620
chr14	61503154	rs75238045_rs146492555	0.887998	rs146492555	rs75238045
chr14	61506838	rs17098610_rs146492555	0.887998	rs146492555	rs17098610
chr14	61507248	rs57241692_rs146492555	0.887998	rs146492555	rs57241692
chr14	61510085	rs17098623_rs146492555	0.887998	rs146492555	rs17098623
chr14	61523255	rs141955104_rs146492555	0.887998	rs146492555	rs141955104
chr14	68261707	rs28498223_rs1885013	0.909023	rs1885013	rs28498223
chr14	68261761	rs17105278_rs1885013	0.913309	rs1885013	rs17105278
chr14	68262506	rs1957570_rs1885013	0.917608	rs1885013	rs1957570
chr14	68265587	rs10551501_rs1885013	0.904754	rs1885013	rs10551501
chr14	68272583	rs8015139_rs1885013	0.909023	rs1885013	rs8015139
chr14	68274206	rs7148882_rs1885013	0.909023	rs1885013	rs7148882
chr14	68276589	rs10131490_rs1885013	0.883584	rs1885013	rs10131490
chr14	68281150	rs7148416_rs1885013	0.913309	rs1885013	rs7148416
chr14	68283209	rs3784099_rs1885013	0.98258	rs1885013	rs3784099	0.832633	2443	2428	0.99386	56	{'RELA', 'IKZF2', 'NCOR2', 'MEF2B', 'SMAD1', 'DPF2', 'SMARCA4', 'CREM', 'CREBBP', 'IRF4', 'RAD21', 'FOXA1', 'BCL11A', 'KLF5', 'ATF7', 'NIPBL', 'SRF', 'ATF2', 'CD74', 'RBPJ', 'TCF12', 'ZNF597', 'ARID3A', 'OTX2', 'ZNF687', 'STAT3', 'BRD4', 'FOXM1', 'EBF1', 'JUNB', 'BCL3', 'RELB', 'NFKB2', 'FOXA2', 'ZEB1', 'NR2F1', 'ARNT', 'CBFB', 'BCL6', 'TAF1', 'NANOG', 'MTA2', 'ZBED1', 'CRX', 'AHR', 'NFKB1', 'SPI…	{'RELA', 'Nr1H2', 'MZF1', 'KLF1', 'SP4', 'REL', 'NR2F2', 'ZFP14', 'MAZ', 'CDX1', 'ZNF148', 'FOXA1', 'Nr1H4', 'KLF5', 'ERF::NHLH1', 'NR4A1', 'ZNF317', 'NRL', 'Lef1', 'SP2', 'HOXC11', 'STAT3', 'HOXC12', 'HOXA10', 'ZKSCAN5', 'HOXC10', 'Hnf1A', 'RELB', 'NFKB2', 'NR2F1', 'SP5', 'TCF7L2', 'FOXE1', 'CDX2', 'RORA', 'NFKB1', 'NR4A2', 'HOXD9', 'CDX4', 'HOXB13', 'ZNF610', 'TCF7'}	0.03
chr14	68285925	rs8008961_rs1885013	0.969653	rs1885013	rs8008961	0.728354	533	392	0.73546	40	{'IKZF2', 'CEBPA', 'NCOR2', 'MEF2B', 'GATA2', 'SMAD1', 'DPF2', 'TBX21', 'GABPA', 'CREBBP', 'LMO2', 'RNF2', 'RAD21', 'LDB1', 'POU2F2', 'ATF7', 'ZNF592', 'PBX1-2-3', 'NIPBL', 'ATF2', 'SMARCC1', 'RB1', 'SKIL', 'TCF3', 'SMC1A', 'ARID3A', 'PBX1', 'TAL1', 'ZNF687', 'MYB', 'FOXM1', 'PML', 'SMC1', 'JUNB', 'HDAC2', 'ERG', 'MEF2A', 'RUNX2', 'BCL3', 'RELB', 'CEBPB', 'RXR', 'JMJD1C', 'TRIM22', 'CDK7', 'YY1',…	{'RORC', 'NR1H4::RXRA', 'Hoxa13', 'ELK1::HOXA1', 'ZNF211', 'ZNF136', 'PBX2', 'ZBTB7B', 'ETV5::HOXA2', 'ETS2', 'RORB', 'ATF4', 'ERF::HOXB13', 'NR2F6', 'ELK1::HOXB13', 'Nr2e1', 'MEIS2', 'Bcl11B', 'Pax7', 'ZBTB7C', 'JUN', 'ELK3', 'FLI1::DRGX', 'ZNF85', 'PPARA::RXRA', 'PBX1', 'ETV2::DRGX', 'SATB1', 'ETV5::DRGX', 'NR2F1', 'SPIC', 'MEIS1', 'ETV2', 'CEBPG', 'RORA', 'FEV', 'NR4A2::RXRA', 'CDX4', 'HOXB2::…	0.06
chr14	68286569	rs2208397_rs1885013	0.969653	rs1885013	rs2208397
chr14	68286875	rs911263_rs1885013	0.991287	rs1885013	rs911263
chr14	68287699	rs2104047_rs1885013	1	rs1885013	rs2104047
chr14	68287977	rs1885013_rs1885013	1	rs1885013	rs1885013
chr14	68293423	rs1950897_rs1885013	0.978262	rs1885013	rs1950897	0.017999	202	104	0.514851	18	{'RELA', 'IKZF2', 'MEF2B', 'GATA2', 'GATA6', 'TBX21', 'SMARCA4', 'MED1', 'CREBBP', 'IRF4', 'KMT2A', 'RAD21', 'TARDBP', 'ATF7', 'BCOR', 'NFIC', 'STAG1', 'PKNOX1', 'STAT3', 'BRD4', 'SMC1', 'FOXP1', 'ERG', 'RELB', 'NCOR1', 'TRIM22', 'MLLT1', 'PHIP', 'RUNX1', 'BCL6', 'SMAD2-3', 'ZNF532', 'MTA2', 'IKZF1', 'HDGF', 'NUTM1', 'IKZF3', 'NBN', 'NFATC3', 'E2F8', 'JUN'}	{'ZNF263', 'ZNF384', 'SREBF1', 'Nfatc2', 'FOXO1::FLI1', 'ETV7', 'GRHL1', 'ZSCAN4', 'FOXD3', 'MAFF', 'FOXE1', 'TFCP2', 'CDX2', 'SPIB', 'ZNF24', 'FOXD2', 'HOXB13', 'ZSCAN29', 'Spi1'}	0.07
chr14	75515512	rs175714_rs175714	1	rs175714	rs175714	5.86339e-06	333	135	0.405405	24	{'ZNF407', 'KDM1A', 'CREM', 'BCL11A', 'MECOM', 'RB1', 'ATF7', 'KMT2B', 'TCF3', 'SUZ12', 'FOXP1', 'MAX', 'CBFB', 'FOXO1', 'POU5F1', 'EZH2', 'TEAD4', 'MITF', 'JUN', 'GTF2F1', 'NFATC2', 'ZNF143', 'GATA2', 'BACH2', 'GFI1B', 'SMARCA4', 'ZBTB7B', 'IRF4', 'ID3', 'BRD3', 'CTBP1', 'SNAI2', 'NFE2', 'STAG1', 'SP1', 'VDR', 'ZFP36', 'BRD4', 'MYB', 'SMC1', 'JUNB', 'TFAP2C', 'NR2F1', 'TRIM22', 'PGR', 'YY1', 'JU…	{'TFAP2B', 'ZNF418', 'MAFG::NFE2L1', 'GFI1', 'TFAP4::ETV1', 'ERF::FIGLA', 'Plagl1', 'MAFK', 'ZKSCAN1', 'BHLHE22', 'OSR2', 'Tfcp2l1', 'CTCFL', 'MAF::NFE2', 'ZNF449', 'Twist2', 'CTCF', 'TFAP2A', 'Runx1', 'ZNF680', 'TFAP2C', 'ETV2::FIGLA'}	0.04
chr14	104920173	rs3001423_rs3001423	1	rs3001423	rs3001423
chr14	104924796	rs2582530_rs3001423	1	rs3001423	rs2582530
chr14	104925559	rs2819464_rs3001423	1	rs3001423	rs2819464
chr14	104926499	rs2582532_rs3001423	1	rs3001423	rs2582532
chr14	104931638	rs75489301_rs3001423	1	rs3001423	rs75489301
chr14	104934842	rs74603289_rs3001423	0.899097	rs3001423	rs74603289
chr14	104949749	rs59117977_rs3001423	0.908178	rs3001423	rs59117977
chr15	38535938	rs8043085_rs6495979	0.80613	rs6495979	rs8043085
chr15	38541831	rs8032939_rs6495979	0.926904	rs6495979	rs8032939
chr15	38546062	rs8035957_rs6495979	0.973681	rs6495979	rs8035957
chr15	38546230	rs28536554_rs6495979	0.932244	rs6495979	rs28536554
chr15	38549659	rs148581441_rs6495979	0.937377	rs6495979	rs148581441
chr15	38551274	rs72727387_rs6495979	0.880748	rs6495979	rs72727387
chr15	38551492	rs72727388_rs6495979	0.880748	rs6495979	rs72727388
chr15	38551685	rs28582094_rs6495979	0.932244	rs6495979	rs28582094
chr15	38551904	rs12593201_rs6495979	0.932244	rs6495979	rs12593201		7	8	1.14286	1	{'EZH2', 'CBX8', 'NKX3-1', 'HOXB13', 'PDX1', 'RNF2'}	{'Irf1', 'FOXB1', 'Nr2e3', 'MAFG::NFE2L1', 'FOXC2', 'FOXA1', 'Foxl2', 'ZKSCAN1', 'ZBTB32', 'Nfe2l2', 'FOXD3', 'FOXC1', 'HNF1A', 'HNF1B', 'Spz1', 'FOXE1', 'ETV2', 'IKZF1', 'FOXD2', 'Foxj3', 'FOXJ2::ELF1'}	0.04	['ENSG00000172575']	['RASGRP1']	['RASGRP1: 12.7']	{'C15orf53', 'RASGRP1'}	{'C15orf53', 'RASGRP1'}	{'C15orf53', 'RASGRP1'}
chr15	38554140	rs35615287_rs6495979	0.952857	rs6495979	rs35615287
chr15	38554145	rs36027443_rs6495979	0.952857	rs6495979	rs36027443
chr15	38554476	rs7170151_rs6495979	1	rs6495979	rs7170151	0.139092	280	168	0.6	26	{'BHLHE40', 'RELA', 'NOTCH1', 'RB1', 'MAF', 'JUNB', 'ZNF687', 'NFKB1', 'RELB', 'NFKB2', 'MYOD1', 'TAL1', 'E2F8', 'MLLT1', 'CTCFL', 'IRF4', 'PKNOX1', 'BRD4'}	{'Zfx', 'MAF::NFE2', 'NFIC', 'Sox11', 'Gmeb1', 'ZSCAN4'}	0.03	['ENSG00000172575']	['RASGRP1']	['RASGRP1: 12.0']	{'C15orf53', 'RASGRP1'}	{'C15orf53', 'RASGRP1'}	{'C15orf53', 'RASGRP1'}
chr15	38554536	rs4924273_rs6495979	0.99474	rs6495979	rs4924273	0.00179574	1352	740	0.547337	48	{'RELA', 'MED1', 'IRF4', 'KMT2A', 'NOTCH1', 'RB1', 'MAF', 'MYOD1', 'ZNF597', 'TAL1', 'CTCFL', 'ZNF687', 'BRD4', 'BHLHE40', 'JUNB', 'BCL3', 'RELB', 'NFKB2', 'MLLT1', 'NFKB1', 'PAX5', 'MITF', 'E2F8', 'PKNOX1'}	{'Zfx', 'RELA', 'Nfat5', 'NFIC', 'MZF1', 'REL', 'ZKSCAN5', 'NFKB1', 'RELB', 'NFKB2', 'ZNF24', 'PRDM1', 'ZNF75D', 'Sox11', 'Spi1', 'PBX3', 'ZSCAN4'}	0.03	['ENSG00000172575']	['RASGRP1']	['RASGRP1: 11.6']	{'C15orf53', 'RASGRP1'}	{'C15orf53', 'RASGRP1'}	{'C15orf53', 'RASGRP1'}
chr15	38555157	rs6495979_rs6495979	1	rs6495979	rs6495979
chr15	38555561	rs11073337_rs6495979	0.932244	rs6495979	rs11073337	0.578323	37	45	1.21622	6		{'Rfx6', 'Prdm5', 'THRB', 'ZNF282', 'Plagl1', 'INSM1', 'ZNF189', 'Prdm15', 'OSR2', 'ZNF148', 'ZNF281', 'PRDM9'}	0.04	['ENSG00000172575']	['RASGRP1']	['RASGRP1: 13.4']	{'C15orf53', 'RASGRP1'}	{'C15orf53', 'RASGRP1'}	{'C15orf53', 'RASGRP1'}
chr15	38555675	rs11348849_rs6495979	0.989467	rs6495979	rs11348849
chr15	38558060	rs11631591_rs6495979	0.958178	rs6495979	rs11631591	0.76518	386	492	1.27461	40	{'RELA', 'ASH2L', 'MAF', 'CEBPB', 'CEBPD', 'TBX21', 'YY1', 'IRF1', 'BRD4', 'TARDBP', 'MYB'}	{'SCRT1', 'CEBPA', 'Irf1', 'IRF4', 'ZNF384', 'FOXA1', 'EOMES', 'SREBF1', 'ELK1::HOXB13', 'HLF', 'Elf5', 'CEBPE', 'FOXG1', 'GRHL1', 'GRHL2', 'EWSR1-FLI1', 'MYB', 'MGA', 'CEBPB', 'TBX18', 'SREBF2', 'SPIC', 'IRF2', 'IRF8', 'SCRT2', 'IRF3', 'ZIM3', 'CEBPG', 'Stat2', 'Foxj2', 'CEBPD', 'IKZF1'}	0.05	['ENSG00000172575']	['RASGRP1']	['RASGRP1: 14.0']
chr15	38558128	rs7173565_rs6495979	0.958178	rs6495979	rs7173565	0.788362	433	508	1.17321	39	{'RELA', 'ASH2L', 'CREB1', 'MAF', 'CEBPB', 'SPI1', 'RELB', 'TBX21', 'YY1', 'SREBP2', 'IRF2', 'NBN', 'IRF1', 'IRF4', 'BRD4', 'TARDBP', 'MYB'}	{'IRF3', 'ZIM3', 'ELF1', 'Stat2', 'Irf1', 'ELF3', 'ELF2', 'ETV1', 'IKZF1', 'FLI1::DRGX', 'SPIC', 'IRF2', 'IRF8', 'IRF4', 'ZNF384'}	0.05	['ENSG00000172575']	['RASGRP1']	['RASGRP1: 14.5']
chr15	69692122	rs16953656_rs8026898	0.905136	rs8026898	rs16953656
chr15	69693170	rs8043362_rs8026898	0.909757	rs8026898	rs8043362
chr15	69698447	rs919053_rs8026898	0.985526	rs8026898	rs919053
chr15	69699077	rs8026898_rs8026898	1	rs8026898	rs8026898
chr15	69714583	rs57021847_rs8026898	0.96602	rs8026898	rs57021847
chr15	69718307	rs7170107_rs8026898	0.956388	rs8026898	rs7170107
chr15	77028828	rs56103874_rs115284761	0.839861	rs115284761	rs56103874
chr15	77034494	rs115284761_rs115284761	1	rs115284761	rs115284761
chr15	90347345	rs112967663_rs7171617	0.917144	rs7171617	rs112967663
chr15	90347373	rs4261510_rs7171617	0.870267	rs7171617	rs4261510
chr15	90347431	rs1971899_rs7171617	0.917144	rs7171617	rs1971899
chr15	90347572	rs112941876_rs7171617	0.930691	rs7171617	rs112941876
chr15	90347572	rs199544216_rs7171617	0.910396	rs7171617	rs199544216
chr15	90347603	rs1971898_rs7171617	0.930691	rs7171617	rs1971898
chr15	90347884	rs1452408_rs7171617	0.930691	rs7171617	rs1452408
chr15	90348121	rs1839972_rs7171617	0.930691	rs7171617	rs1839972
chr15	90348382	rs6496665_rs7171617	0.930691	rs7171617	rs6496665
chr15	90348429	rs6496666_rs7171617	0.870267	rs7171617	rs6496666
chr15	90348538	rs3803538_rs7171617	0.930691	rs7171617	rs3803538
chr15	90348749	rs3803539_rs7171617	0.870267	rs7171617	rs3803539
chr15	90349352	rs7162211_rs7171617	0.930691	rs7171617	rs7162211
chr15	90349398	rs7162243_rs7171617	0.870267	rs7171617	rs7162243
chr15	90349995	rs8026533_rs7171617	0.930691	rs7171617	rs8026533	0.00385517	13	44	3.38462	3	{'RELA', 'ZNF577', 'REST', 'ZNF623', 'ZNF394', 'ZBTB33', 'ZNF34', 'ZNF518A', 'ZNF426', 'ZNF697', 'ZNF550', 'ZNF189', 'ESR1', 'CTCF', 'ZNF781', 'ZBTB11'}	{'SCRT1', 'FOXO1::ELK1', 'MLXIPL', 'KLF6', 'KLF1', 'SP4', 'ZNF341', 'Creb3l2', 'SP9', 'ZNF343', 'ZNF682', 'DUX4', 'KLF5', 'KLF11', 'KLF16', 'KLF12', 'SP3', 'PAX3', 'FOXO1::FLI1', 'SP8', 'KLF2', 'FOXO1::ELF1', 'KLF10', 'KLF7', 'SCRT2', 'FOXO1::ELK3', 'ARNT2', 'NFYA', 'NFYC', 'ERF::FOXO1', 'KLF9', 'EVX1', 'POU6F1', 'KLF3', 'MYCN', 'IKZF1', 'HES1', 'MYC', 'MLX'}		['ENSG00000140575', 'ENSG00000185043', 'ENSG00000140577', 'ENSG00000183208']	['IQGAP1', 'CIB1', 'CRTC3', 'GDPGP1']	['IQGAP1: 309.5', 'CIB1: 253.6', 'CRTC3: 38.2', 'GDPGP1: 6.0']
chr15	90350435	rs6496667_rs7171617	0.930691	rs7171617	rs6496667
chr15	90350471	rs6496668_rs7171617	0.870267	rs7171617	rs6496668
chr15	90351013	rs75444304_rs7171617	0.930691	rs7171617	rs75444304
chr15	90352032	rs6496669_rs7171617	0.870267	rs7171617	rs6496669	0.676249	39	42	1.07692	6	{'ZNF207', 'HMGXB4', 'RFX1', 'ZNF274', 'DPF2', 'E2F4', 'ZNF407', 'PBX2', 'NFYB', 'ZNF550', 'ZNF528', 'ZXDB', 'ETS1', 'CTBP2', 'TARDBP', 'PAX3-FOXO1', 'ZNF561', 'PHF8', 'KLF5', 'ATF7', 'RB1', 'DDX21', 'SMARCB1', 'MYOD1', 'TCF3', 'CHD2', 'EED', 'SUZ12', 'OGT', 'SP3', 'GLIS2', 'BAP1', 'GABPB1', 'MGA', 'ZNF574', 'INO80', 'TAF3', 'MBD1', 'L3MBTL2', 'MAX', 'DDX20', 'ZHX1', 'MEF2D', 'FOXO1', 'FOXK1', 'N…	{'TWIST1', 'ERF::FIGLA', 'RELB', 'HAND2', 'OSR1', 'ZBTB18', 'TFAP4::ETV1', 'ETV2::FIGLA', 'ZNF320', 'ZBTB7A'}	0.02	['ENSG00000140575', 'ENSG00000185043', 'ENSG00000140577', 'ENSG00000183208', 'ENSG00000166825']	['IQGAP1', 'CIB1', 'CRTC3', 'GDPGP1', 'ANPEP']	['IQGAP1: 309.5', 'CIB1: 264.2', 'CRTC3: 36.5', 'GDPGP1: 6.8', 'ANPEP: 5.6']
chr15	90352972	rs11431247_rs7171617	0.85166	rs7171617	rs11431247
chr15	90353726	rs7178496_rs7171617	0.930691	rs7171617	rs7178496
chr15	90353825	rs7178663_rs7171617	0.870267	rs7171617	rs7178663
chr15	90353876	rs7177486_rs7171617	0.857015	rs7171617	rs7177486
chr15	90354030	rs72445575_rs7171617	0.930691	rs7171617	rs72445575
chr15	90354074	rs11333989_rs7171617	0.930691	rs7171617	rs11333989
chr15	90354076	rs58182460_rs7171617	0.930691	rs7171617	rs58182460
chr15	90354077	rs201199869_rs7171617	0.917142	rs7171617	rs201199869
chr15	90354217	rs77731392_rs7171617	0.857015	rs7171617	rs77731392
chr15	90354218	rs13329288_rs7171617	0.930691	rs7171617	rs13329288
chr15	90354221	rs13329289_rs7171617	0.930691	rs7171617	rs13329289
chr15	90354240	rs7162175_rs7171617	0.870267	rs7171617	rs7162175
chr15	90354247	rs7182544_rs7171617	0.930691	rs7171617	rs7182544
chr15	90354652	rs8042825_rs7171617	0.930691	rs7171617	rs8042825
chr15	90354719	rs8023776_rs7171617	0.930691	rs7171617	rs8023776
chr15	90355294	rs16944254_rs7171617	0.930691	rs7171617	rs16944254
chr15	90355674	rs78560305_rs7171617	0.870267	rs7171617	rs78560305
chr15	90355826	rs113701037_rs7171617	0.930691	rs7171617	rs113701037
chr15	90357364	rs8039263_rs7171617	0.930691	rs7171617	rs8039263
chr15	90357400	rs58436485_rs7171617	0.863638	rs7171617	rs58436485
chr15	90357927	rs7181719_rs7171617	0.870267	rs7171617	rs7181719
chr15	90359317	rs62019311_rs7171617	0.870267	rs7171617	rs62019311
chr15	90361508	rs7171422_rs7171617	0.940534	rs7171617	rs7171422
chr15	90361625	rs7171617_rs7171617	1	rs7171617	rs7171617
chr15	90365548	rs10438436_rs7171617	0.940534	rs7171617	rs10438436
chr15	90365964	rs8035602_rs7171617	0.940534	rs7171617	rs8035602
chr15	90369665	rs62019344_rs7171617	0.940534	rs7171617	rs62019344
chr15	90372950	rs62019345_rs7171617	0.947078	rs7171617	rs62019345
chr15	90372952	rs28689045_rs7171617	0.947078	rs7171617	rs28689045
chr15	90374531	rs59755971_rs7171617	0.953495	rs7171617	rs59755971
chr15	90375767	rs28408607_rs7171617	0.960213	rs7171617	rs28408607
chr15	90375769	rs28459968_rs7171617	0.934006	rs7171617	rs28459968
chr15	90377776	rs74528922_rs7171617	0.940534	rs7171617	rs74528922
chr15	90378425	rs62019349_rs7171617	0.940534	rs7171617	rs62019349
chr15	90380344	rs62019350_rs7171617	0.940534	rs7171617	rs62019350
chr15	90381275	rs12593879_rs7171617	0.940534	rs7171617	rs12593879
chr15	90382957	rs12592226_rs7171617	0.920997	rs7171617	rs12592226
chr15	90383324	rs62019351_rs7171617	0.920997	rs7171617	rs62019351
chr15	90383566	rs7178103_rs7171617	0.920997	rs7171617	rs7178103
chr15	90384856	rs11387610_rs7171617	0.920997	rs7171617	rs11387610
chr15	90384857	rs11387611_rs7171617	0.920997	rs7171617	rs11387611
chr15	90385006	rs142635762_rs7171617	0.894775	rs7171617	rs142635762
chr15	90386114	rs141891780_rs7171617	0.874879	rs7171617	rs141891780
chr15	90388487	rs111592783_rs7171617	0.881576	rs7171617	rs111592783	0.826456	1242	1370	1.10306	36	{'RORC', 'HMGXB4', 'KLF6', 'ZNF274', 'ZBTB14', 'E2F4', 'ZNF407', 'AFF4', 'BRD9', 'PCBP1', 'ZXDB', 'SRSF1', 'ARID4A', 'ZNF561', 'HMGB1', 'PHF8', 'KLF5', 'RB1', 'KMT2B', 'ARID1A', 'ELF1', 'SMARCC1', 'MAF1', 'ZNF506', 'MLLT3', 'SMARCB1', 'MYOD1', 'TCF3', 'PDX1', 'ESR2', 'ZNF711', 'ATF1', 'ZNF273', 'GLIS2', 'EHMT2', 'SIN3A', 'NELFCD', 'ZNF398', 'INO80', 'SPI1', 'TAF3', 'ILF3', 'SREBP2', 'L3MBTL2', 'K…	{'THAP1', 'KLF15', 'GBX2', 'KLF1', 'ZNF740', 'ZNF341', 'SP4', 'ELF4', 'INSM1', 'Dlx5', 'ZNF682', 'ZNF148', 'EN1', 'Msx3', 'Dlx2', 'DLX1', 'E2F2', 'TLX2', 'SP1', 'ERF::NHLH1', 'TCF12', 'TCF3', 'PDX1', 'VAX2', 'MSX1', 'Wt1', 'ZNF93', 'ELK4', 'ZIC5', 'ISL2', 'ZBTB7A', 'EBF1', 'ZNF449', 'ZNF331', 'MSX2', 'KLF4', 'KLF7', 'HOXA6', 'HESX1', 'HOXD3', 'KLF9', 'HOXB2', 'HOXB7', 'PATZ1', 'ELF2', 'KLF3', 'ZN…	0.03	['ENSG00000140575', 'ENSG00000185043', 'ENSG00000140577', 'ENSG00000183208', 'ENSG00000166825']	['IQGAP1', 'CIB1', 'CRTC3', 'GDPGP1', 'ANPEP']	['IQGAP1: 309.5', 'CIB1: 257.9', 'CRTC3: 37.4', 'GDPGP1: 7.7', 'ANPEP: 5.5']
chr15	90388582	rs7170385_rs7171617	0.881576	rs7171617	rs7170385	0.653007	766	1140	1.48825	36	{'THAP1', 'RORC', 'HMGXB4', 'KLF6', 'ZNF274', 'DPF2', 'DMAP1', 'ZNF407', 'KDM1A', 'AFF4', 'BRD9', 'PCBP1', 'JMJD6', 'SRSF1', 'ARID4A', 'TARDBP', 'ZNF561', 'HMGB1', 'PHF8', 'MECOM', 'KLF5', 'RB1', 'KMT2B', 'ARID1A', 'ELF1', 'SMARCC1', 'MAF1', 'ZNF506', 'MLLT3', 'SMARCB1', 'MYOD1', 'TCF3', 'ZNF711', 'ATF1', 'GLIS2', 'EHMT2', 'SIN3A', 'NELFCD', 'ZNF398', 'HDAC2', 'INO80', 'RBM39', 'SPI1', 'TAF3', 'I…	{'KLF15', 'KLF1', 'SP4', 'TFDP1', 'ZBTB7B', 'ZNF148', 'SP1', 'Plagl1', 'ZBTB7C', 'KLF12', 'CTCFL', 'E2F6', 'ZIC5', 'ZNF281', 'Zfx', 'NFKB2', 'KLF4', 'KLF7', 'CTCF', 'SP5', 'PLAG1', 'ZNF454', 'PATZ1', 'NFKB1', 'ZNF610', 'Znf423', 'TFAP2C'}	0.03	['ENSG00000140575', 'ENSG00000185043', 'ENSG00000140577', 'ENSG00000183208', 'ENSG00000166825']	['IQGAP1', 'CIB1', 'CRTC3', 'GDPGP1', 'ANPEP']	['IQGAP1: 299.5', 'CIB1: 241.2', 'CRTC3: 34.5', 'GDPGP1: 6.5', 'ANPEP: 5.9']
chr15	90392110	rs149329176_rs7171617	0.8749	rs7171617	rs149329176
chr15	90396061	rs10220750_rs7171617	0.849173	rs7171617	rs10220750
chr15	90396915	rs77511793_rs7171617	0.849173	rs7171617	rs77511793
chr15	90397811	rs3826002_rs7171617	0.849173	rs7171617	rs3826002
chr15	90399832	rs7168898_rs7171617	0.823102	rs7171617	rs7168898
chr15	90401953	rs8032687_rs7171617	0.81677	rs7171617	rs8032687
chr15	90402074	rs8033512_rs7171617	0.823102	rs7171617	rs8033512	0.268304	25	40	1.6	5	{'UBN1', 'ZEB2', 'NR2F2', 'MED1', 'CREBBP', 'KMT2A', 'PAX3-FOXO1', 'SNAI2', 'FOS', 'ARID1A', 'NCAPH2', 'TBX5', 'SP7', 'HDAC2', 'PSIP1', 'ESRRG', 'PHIP', 'RUNX1', 'ESRRA', 'YY1AP1'}	{'Lhx3', 'MAF', 'NKX2-3', 'ZNF768', 'ELF3', 'CREB3L1', 'NKX2-8', 'ZNF416', 'ETV1', 'NKX2-4', 'RFX7', 'Nkx3-1', 'Nkx2-1', 'ATF6', 'Erg', 'ZNF214', 'CREB3'}	0.03	['ENSG00000140575', 'ENSG00000185043', 'ENSG00000140577', 'ENSG00000183208', 'ENSG00000228998', 'ENSG00000197299']	['IQGAP1', 'CIB1', 'CRTC3', 'GDPGP1', 'RP11-697E2.7', 'BLM']	['IQGAP1: 309.5', 'CIB1: 259.3', 'CRTC3: 43.2', 'GDPGP1: 9.9', 'RP11-697E2.7: 6.3', 'BLM: 5.4']	{'IQGAP1', 'IDH2'}	{'IQGAP1', 'IDH2'}	{'NGRN', 'IQGAP1', 'GDPGP1', 'IDH2', 'C15orf38-AP3S2'}
chr15	90403875	rs1963478_rs7171617	0.81051	rs7171617	rs1963478
chr15	90404220	rs8024110_rs7171617	0.823102	rs7171617	rs8024110
chr15	90404609	rs8033897_rs7171617	0.823102	rs7171617	rs8033897
chr15	90404666	rs8034045_rs7171617	0.81051	rs7171617	rs8034045
chr15	90406170	rs7175440_rs7171617	0.823102	rs7171617	rs7175440
chr15	90406247	rs6496670_rs7171617	0.823102	rs7171617	rs6496670
chr15	90407401	rs3215151_rs7171617	0.823102	rs7171617	rs3215151
chr15	90408406	rs7170480_rs7171617	0.823102	rs7171617	rs7170480	0.745365	182	155	0.851648	18	{'JUNB', 'LMO1', 'ELF3', 'EZH2', 'GATA2', 'CDK8', 'NBN', 'MLLT1', 'KMT2A'}	{'POU1F1', 'PRDM1', 'Pax7', 'DUXA', 'PHOX2B', 'Prdm14'}	0.07	['ENSG00000140575', 'ENSG00000185043', 'ENSG00000140577', 'ENSG00000183208', 'ENSG00000228998', 'ENSG00000197299']	['IQGAP1', 'CIB1', 'CRTC3', 'GDPGP1', 'RP11-697E2.7', 'BLM']	['IQGAP1: 309.5', 'CIB1: 259.5', 'CRTC3: 43.3', 'GDPGP1: 10.0', 'RP11-697E2.7: 5.9', 'BLM: 5.3']
chr15	90408816	rs7169914_rs7171617	0.823102	rs7171617	rs7169914		13	11	0.846154	2	{'SNAI2', 'ZNF121', 'ZNF664'}	{'ARGFX', 'NOTO', 'POU4F2', 'ONECUT1', 'LMX1B', 'Alx1', 'PHOX2B', 'LMX1A', 'Hmx3', 'PHOX2A', 'Lhx3', 'SHOX', 'ISX', 'ZNF416', 'Arid3b', 'Pax7', 'PROP1', 'Alx4', 'NR2C2', 'Nkx2-1', 'PAX3', 'mix-a', 'GSX1', 'POU4F1', 'ONECUT3', 'RAX2', 'HNF1A', 'HNF1B', 'NKX2-5', 'RAX', 'MEF2D', 'Ddit3::Cebpa', 'Nkx3-2', 'LHX6', 'NKX6-2', 'PRRX1', 'UNCX', 'Hmx2', 'NKX6-1', 'PRDM1', 'POU6F1', 'ZNF354A', 'Lhx4', 'POU…	0.07	['ENSG00000140575', 'ENSG00000185043', 'ENSG00000140577', 'ENSG00000183208', 'ENSG00000228998', 'ENSG00000197299']	['IQGAP1', 'CIB1', 'CRTC3', 'GDPGP1', 'RP11-697E2.7', 'BLM']	['IQGAP1: 309.5', 'CIB1: 259.9', 'CRTC3: 43.1', 'GDPGP1: 10.0', 'RP11-697E2.7: 6.0', 'BLM: 5.3']
chr15	90411163	rs62020687_rs7171617	0.823102	rs7171617	rs62020687
chr15	90415312	rs8041401_rs7171617	0.848967	rs7171617	rs8041401
chr15	90415351	rs8039719_rs7171617	0.842678	rs7171617	rs8039719
chr15	90416557	rs60792326_rs7171617	0.848967	rs7171617	rs60792326
chr15	90417060	rs113212493_rs7171617	0.823102	rs7171617	rs113212493
chr15	90418271	rs62020693_rs7171617	0.848967	rs7171617	rs62020693
chr15	90420972	rs55978751_rs7171617	0.823784	rs7171617	rs55978751
chr15	90422851	rs62020696_rs7171617	0.848967	rs7171617	rs62020696
chr15	90423285	rs7181256_rs7171617	0.836436	rs7171617	rs7181256
chr15	90424516	rs10520687_rs7171617	0.836436	rs7171617	rs10520687
chr15	90425031	rs8041764_rs7171617	0.848967	rs7171617	rs8041764
chr15	90425165	rs8027919_rs7171617	0.836436	rs7171617	rs8027919
chr15	90425962	rs2301827_rs7171617	0.836436	rs7171617	rs2301827
chr15	90427548	rs2283441_rs7171617	0.836436	rs7171617	rs2283441
chr15	90428245	rs2283442_rs7171617	0.836436	rs7171617	rs2283442
chr15	90428505	rs62020723_rs7171617	0.830275	rs7171617	rs62020723
chr15	90429208	rs2238320_rs7171617	0.848967	rs7171617	rs2238320
chr15	90431094	rs8035817_rs7171617	0.848967	rs7171617	rs8035817
chr15	90432873	rs6496673_rs7171617	0.848967	rs7171617	rs6496673
chr15	90433107	rs6496674_rs7171617	0.848967	rs7171617	rs6496674
chr15	90439165	rs10656792_rs7171617	0.879419	rs7171617	rs10656792
chr15	90440232	rs16944424_rs7171617	0.836436	rs7171617	rs16944424
chr15	90440473	rs8027211_rs7171617	0.848967	rs7171617	rs8027211
chr15	90442170	rs16944431_rs7171617	0.816678	rs7171617	rs16944431
chr15	90449454	rs2301829_rs7171617	0.848967	rs7171617	rs2301829
chr15	90454831	rs719473_rs7171617	0.848967	rs7171617	rs719473
chr15	90455197	rs62020734_rs7171617	0.848967	rs7171617	rs62020734
chr15	90455895	rs3213649_rs7171617	0.848967	rs7171617	rs3213649
chr15	90456923	rs145308728_rs7171617	0.844393	rs7171617	rs145308728
chr15	90457212	rs8039288_rs7171617	0.848967	rs7171617	rs8039288
chr15	90458067	rs2283443_rs7171617	0.848967	rs7171617	rs2283443
chr15	90460122	rs4031433_rs7171617	0.848967	rs7171617	rs4031433
chr15	90461132	rs2040808_rs7171617	0.830275	rs7171617	rs2040808
chr15	90461298	rs59043425_rs7171617	0.848967	rs7171617	rs59043425
chr15	90462505	rs59814752_rs7171617	0.848967	rs7171617	rs59814752
chr15	90463756	rs2238324_rs7171617	0.848967	rs7171617	rs2238324
chr15	90465914	rs2074581_rs7171617	0.848967	rs7171617	rs2074581
chr15	90465944	rs2074582_rs7171617	0.848967	rs7171617	rs2074582
chr15	90475396	rs78593480_rs7171617	0.848967	rs7171617	rs78593480
chr15	90478485	rs28651333_rs7171617	0.84248	rs7171617	rs28651333
chr15	90478902	rs10083670_rs7171617	0.84248	rs7171617	rs10083670
chr15	90478906	rs10083679_rs7171617	0.84248	rs7171617	rs10083679
chr15	90479914	rs8042913_rs7171617	0.836436	rs7171617	rs8042913
chr15	90481110	rs7169182_rs7171617	0.836436	rs7171617	rs7169182	0.409801	103	150	1.45631	16	{'NCOR2', 'EVI1', 'LMO1', 'GATA2', 'CDK8', 'KDM1A', 'SMARCA4', 'TBX21', 'MED1', 'LMO2', 'IRF4', 'RUNX1T1', 'KMT2A', 'ETS1', 'RAD21', 'LDB1', 'ZNF770', 'MYC', 'NOTCH1', 'MECOM', 'MAF', 'CD74', 'ZBTB1', 'TCF12', 'VDR', 'TCF3', 'ZNF189', 'TAL1', 'STAT3', 'BRD4', 'TRIM24', 'MYB', 'MED', 'JUNB', 'ERG', 'HDAC2', 'RUNX2', 'CEBPB', 'SPI1', 'JMJD1C', 'ZNF362', 'MAX', 'ESR1', 'CTCF', 'MLLT1', 'CBFB', 'RUNX…	{'BARX2', 'ZNF341', 'ZNF418', 'KLF13', 'SP9', 'Nfatc2', 'Nr2e1', 'Bcl11B', 'Zic2', 'ZNF135', 'KLF16', 'Nfatc1', 'SIX2', 'NFATC4', 'Dmrt1', 'SP3', 'SP8', 'ZNF331', 'Prdm4', 'NFATC3', 'KLF17'}	0.05	['ENSG00000140575', 'ENSG00000185043', 'ENSG00000140577', 'ENSG00000183208', 'ENSG00000228998', 'ENSG00000197299']	['IQGAP1', 'CIB1', 'CRTC3', 'GDPGP1', 'RP11-697E2.7', 'BLM']	['IQGAP1: 309.5', 'CIB1: 253.8', 'CRTC3: 43.8', 'GDPGP1: 10.3', 'RP11-697E2.7: 6.4', 'BLM: 5.0']	{'CRTC3'}	{'CRTC3'}	{'TTLL13P', 'IQGAP1', 'CRTC3'}
chr15	90483740	rs16944500_rs7171617	0.848967	rs7171617	rs16944500
chr15	90483951	rs7175476_rs7171617	0.848967	rs7171617	rs7175476
chr15	90488770	rs16944509_rs7171617	0.816678	rs7171617	rs16944509
chr15	90491851	rs16944518_rs7171617	0.842666	rs7171617	rs16944518
chr15	90494521	rs28516870_rs7171617	0.842666	rs7171617	rs28516870
chr15	90495387	rs7163560_rs7171617	0.842666	rs7171617	rs7163560
chr15	90495650	rs199894206_rs7171617	0.80866	rs7171617	rs199894206
chr15	90495787	rs7163632_rs7171617	0.836172	rs7171617	rs7163632
chr15	90496696	rs7169787_rs7171617	0.81677	rs7171617	rs7169787
chr15	90499688	rs2107436_rs7171617	0.836172	rs7171617	rs2107436
chr15	90499951	rs5814434_rs7171617	0.836172	rs7171617	rs5814434
chr15	90499955	rs5020807_rs7171617	0.836172	rs7171617	rs5020807
chr15	90502518	rs58438191_rs7171617	0.848967	rs7171617	rs58438191
chr15	90503498	rs56397130_rs7171617	0.848967	rs7171617	rs56397130
chr15	90505907	rs7176776_rs7171617	0.848967	rs7171617	rs7176776
chr15	90506727	rs8037260_rs7171617	0.848967	rs7171617	rs8037260
chr15	90507334	rs7182671_rs7171617	0.848967	rs7171617	rs7182671
chr15	90509698	rs143434559_rs7171617	0.816678	rs7171617	rs143434559
chr16	11673129	rs8191297_rs4584833	0.802699	rs4584833	rs8191297	0.65488	145	115	0.793103	18	{'ZNF143', 'RELA', 'IKZF2', 'PTBP1', 'HIVEP1', 'MEF2B', 'EVI1', 'NR2F2', 'SMC3', 'DPF2', 'ZNF341', 'SMAD1', 'TBX21', 'SMARCA4', 'MED1', 'CREBBP', 'IRF4', 'ETS1', 'RAD21', 'RUNX1T1', 'KMT2A', 'BCL11A', 'NOTCH1', 'RB1', 'ATF7', 'MAF', 'BCOR', 'SP1', 'FOS', 'RBPJ', 'BRD1', 'BRD2', 'VDR', 'MORC2', 'ZNF281', 'MED', 'GLIS2', 'BHLHE40', 'GABPB1', 'EBF1', 'SMC1', 'GLIS3', 'NR3C1', 'RELB', 'NR2F1', 'ZEB1'…	{'THAP1', 'ZNF143', 'ZFP14', 'ZNF768', 'ZNF257', 'ZNF148', 'Wt1', 'NR2C2', 'E2F6', 'ZNF460', 'ZKSCAN5', 'TBX18', 'Sox11', 'TP73', 'RREB1', 'SP5', 'ZNF708', 'PATZ1', 'ZSCAN29', 'Pparg::Rxra', 'PRDM9'}		['ENSG00000153066', 'ENSG00000122299']	['TXNDC11', 'ZC3H7A']	['TXNDC11: 27.6', 'ZC3H7A: 16.5']
chr16	11674121	rs4781136_rs4584833	0.814495	rs4584833	rs4781136
chr16	11674953	rs8049633_rs4584833	0.804554	rs4584833	rs8049633		8	6	0.75	1	{'SCRT1', 'NFIA', 'RELA', 'ZEB2', 'HIVEP1', 'AR', 'KLF6', 'HIC1', 'ZNF341', 'DPF2', 'SMC3', 'ZFP64', 'ZNF550', 'MAZ', 'SMARCA4', 'ZNF324', 'ETS1', 'RAD21', 'FOXA1', 'KDM5B', 'ZNF770', 'CTBP1', 'CDKN1B', 'ZNF335', 'MAF', 'NFIC', 'RBBP4', 'NCAPH2', 'RBPJ', 'TCF3', 'FOXL2', 'BRD4', 'GLIS2', 'ZBTB48', 'CREB1', 'ZNF398', 'HDAC2', 'ZNF574', 'ZNF76', 'NKX2-1', 'ZEB1', 'SREBF2', 'PGR', 'MAX', 'ESR1', 'CT…	{'ZNF460', 'Prdm5', 'Zfp335', 'ZNF324', 'ZNF257', 'ZNF135', 'Thap11', 'ZNF75D', 'SMAD2', 'ZNF281', 'PRDM9', 'SP5'}		['ENSG00000153066', 'ENSG00000122299']	['TXNDC11', 'ZC3H7A']	['TXNDC11: 28.4', 'ZC3H7A: 16.6']
chr16	11675319	rs12921129_rs4584833	0.808649	rs4584833	rs12921129	0.502026	19	25	1.31579	3	{'ZNF629', 'ZNF335', 'FOS', 'ZNF449', 'KLF6', 'JUNB', 'ZNF2', 'ATF2', 'ATF7', 'PATZ1', 'IKZF1', 'SP7', 'ZNF362', 'ZNF384'}	{'ZNF460', 'Rxra', 'THRB', 'ZNF574', 'Nr2f6', 'NR2F1', 'Gfi1B', 'PPARA::RXRA', 'NR2C2', 'RXRG', 'Pparg::Rxra', 'PPARD', 'ZNF384'}		['ENSG00000153066', 'ENSG00000122299']	['TXNDC11', 'ZC3H7A']	['TXNDC11: 28.2', 'ZC3H7A: 16.4']
chr16	11675409	rs8045300_rs4584833	0.804554	rs4584833	rs8045300		5	7	1.4	1	{'ZNF629', 'ZNF335', 'ZNF449', 'ATF7', 'ZNF2', 'PATZ1', 'IKZF1', 'ZFP3', 'SP7', 'ZNF362'}	{'MEOX1', 'NFIC::TLX1', 'GBX2', 'ZFP14', 'Alx1', 'SOX15', 'ESX1', 'MEOX2', 'VSX2', 'LBX1', 'POU6F2', 'EMX1', 'TBX19', 'HOXB4', 'ZNF416', 'ZNF135', 'VSX1', 'PDX1', 'PPARA::RXRA', 'Nobox', 'mix-a', 'ZNF460', 'MNX1', 'HOXB3', 'EVX2', 'RAX', 'TP73', 'EMX2', 'HESX1', 'Ddit3::Cebpa', 'HOXD3', 'LHX6', 'HIC2', 'EVX1', 'MXI1', 'POU6F1', 'PRRX2', 'Arx', 'LHX9', 'HOXD4', 'VAX1', 'TBXT'}		['ENSG00000153066', 'ENSG00000122299']	['TXNDC11', 'ZC3H7A']	['TXNDC11: 28.8', 'ZC3H7A: 16.4']
chr16	11676920	rs7194034_rs4584833	0.812209	rs4584833	rs7194034
chr16	11677237	rs7198518_rs4584833	0.816296	rs4584833	rs7198518
chr16	11677496	rs8191335_rs4584833	0.832814	rs4584833	rs8191335	0.0114595	45	16	0.355556	5	{'ZNF143', 'SMAD3', 'CDK8', 'DNMT3B', 'FOSL2', 'RPA2', 'FOXA1', 'MYC', 'MYNN', 'MAF', 'ELF1', 'NCAPH2', 'RBPJ', 'PAF1', 'TCF3', 'MYBL2', 'STAT3', 'FIP1L1', 'BHLHE40', 'NEUROD1', 'ZBTB33', 'NR3C1', 'RELB', 'MED26', 'ESR1', 'PHIP', 'BCL6', 'RUNX1', 'NRF1', 'APC', 'ESRRA', 'RBM22', 'IFNA1', 'TP63', 'PAX5', 'TCF4', 'E2F8'}	{'ZFP14', 'ZNF343', 'Arntl', 'MAFK', 'SOHLH2', 'Mlxip', 'ELK4', 'E2F6', 'ETV5::DRGX', 'ZSCAN4', 'ISL2', 'BHLHE40', 'EBF1', 'ZFP57', 'RELB', 'ETV1', 'ZNF75D', 'Ikzf3', 'ZNF320', 'ARNT2', 'TCFL5', 'Erg', 'HOXB2::ELK1', 'TEAD2'}	0.03	['ENSG00000153066', 'ENSG00000122299']	['TXNDC11', 'ZC3H7A']	['TXNDC11: 28.9', 'ZC3H7A: 16.2']	{'TNFRSF17', 'SNN', 'CIITA', 'TXNDC11'}	{'TNFRSF17', 'SNN', 'CIITA', 'TXNDC11'}	{'CLEC16A', 'NPIPB2', 'LITAF', 'SNN', 'PRM2', 'CIITA', 'TXNDC11', 'DEXI', 'TNFRSF17'}
chr16	11678743	rs111726209_rs4584833	0.80408	rs4584833	rs111726209
chr16	11679805	rs3190321_rs4584833	0.832814	rs4584833	rs3190321
chr16	11679886	rs7188511_rs4584833	0.836978	rs4584833	rs7188511
chr16	11686917	rs6498239_rs4584833	0.816296	rs4584833	rs6498239
chr16	11699246	rs34434416_rs4584833	0.819432	rs4584833	rs34434416
chr16	11699538	rs933573_rs4584833	0.848943	rs4584833	rs933573
chr16	11704901	rs4584833_rs4584833	1	rs4584833	rs4584833
chr16	11716083	rs4780395_rs4584833	0.967525	rs4584833	rs4780395
chr16	11716525	rs1592572_rs4584833	0.967525	rs4584833	rs1592572
chr16	11718434	rs7203803_rs4584833	0.975615	rs4584833	rs7203803
chr16	11721321	rs8058003_rs4584833	0.971563	rs4584833	rs8058003
chr16	11722814	rs4780396_rs4584833	0.967525	rs4584833	rs4780396
chr16	11723250	rs34774904_rs4584833	0.967525	rs4584833	rs34774904
chr16	11725712	rs12926451_rs4584833	0.975615	rs4584833	rs12926451
chr16	11729463	rs35082889_rs4584833	0.975682	rs4584833	rs35082889
chr16	11731046	rs1579258_rs4584833	0.967525	rs4584833	rs1579258
chr16	11732156	rs11075010_rs4584833	0.9635	rs4584833	rs11075010
chr16	11732984	rs4439779_rs4584833	0.955493	rs4584833	rs4439779
chr16	11733448	rs8061264_rs4584833	0.955493	rs4584833	rs8061264
chr16	11734425	rs11075011_rs4584833	0.951383	rs4584833	rs11075011
chr16	11737173	rs11075012_rs4584833	0.897545	rs4584833	rs11075012
chr16	11740029	rs7206670_rs4584833	0.904397	rs4584833	rs7206670
chr16	11745469	rs4780401_rs4584833	0.88433	rs4584833	rs4780401
chr16	11747682	rs7198151_rs4584833	0.869887	rs4584833	rs7198151
chr16	30655045	rs3747481_rs34480360	0.832902	rs34480360	rs3747481
chr16	30660210	rs35629860_rs34480360	0.86243	rs34480360	rs35629860	0.782635	276	253	0.916667	28	{'HMGXB4', 'MEF2B', 'KLF6', 'DPF2', 'AFF4', 'ZXDB', 'SRSF1', 'ETS1', 'KLF5', 'ARID1A', 'SMARCC1', 'ELF1', 'ETV4', 'MLLT3', 'SMARCB1', 'ZNF711', 'SP3', 'ZNF444', 'GLIS2', 'ZBTB48', 'SIN3A', 'ZNF398', 'RBM39', 'HDAC2', 'INO80', 'SREBP2', 'KDM4C', 'TAF1', 'POU5F1', 'EZH2', 'STAT5B', 'ZBTB20', 'TEAD4', 'SRSF7', 'HNRNPH1', 'JUN', 'ZNF143', 'ZNF534', 'KLF1', 'ZNF217', 'RPA2', 'VEZF1', 'TAF15', 'KDM5B',…	{'Prdm5', 'ZNF263', 'Nfatc1', 'NR4A1', 'KLF16', 'Wt1', 'PPARA::RXRA', 'E2F6', 'ZNF281', 'ZNF460', 'Nfat5', 'ZNF449', 'ZKSCAN5', 'TFAP2C', 'KLF4', 'RFX5', 'TFAP2A', 'KLF9', 'ELF3', 'PATZ1', 'NR4A2', 'SPIB', 'NFATC3', 'Znf423', 'Spi1'}		['ENSG00000103549', 'ENSG00000103496', 'ENSG00000103510', 'ENSG00000260911', 'ENSG00000140678', 'ENSG00000156858', 'ENSG00000167394', 'ENSG00000102882', 'ENSG00000103507', 'ENSG00000178226', 'ENSG00000099381', 'ENSG00000235560', 'ENSG00000156853', 'ENSG00000197162', 'ENSG00000261245', 'ENSG00000099377', 'ENSG00000156886', 'ENSG00000090238', 'ENSG00000169896', 'ENSG00000169592']	['RNF40', 'STX4', 'KAT8', 'RP11-196G11.2', 'ITGAX', 'PRR14', 'ZNF668', 'MAPK3', 'BCKDK', 'PRSS36', 'SETD1A', 'AC002310.12', 'ZNF689', 'ZNF785', 'RP11-120K18.3', 'HSD3B7', 'ITGAD', 'YPEL3', 'ITGAM', 'INO80E']	['RNF40: 83.5', 'STX4: 73.8', 'KAT8: 62.8', 'RP11-196G11.2: 62.8', 'ITGAX: 46.7', 'PRR14: 35.1', 'ZNF668: 33.7', 'MAPK3: 22.8', 'BCKDK: 21.4', 'PRSS36: 19.8', 'SETD1A: 14.0', 'AC002310.12: 13.6', 'ZNF689: 11.9', 'ZNF785: 11.7', 'RP11-120K18.3: 10.9', 'HSD3B7: 7.7', 'ITGAD: 6.5', 'YPEL3: 5.6', 'ITGAM: 5.1', 'INO80E: 5.0']
chr16	30660775	rs67128646_rs34480360	0.866837	rs34480360	rs67128646	0.811281	497	465	0.935614	35	{'RELA', 'EVI1', 'SMC3', 'ZBTB40', 'TBX21', 'SMARCA4', 'MED1', 'CREBBP', 'RNF2', 'ZNF148', 'ETS1', 'KMT2A', 'IRF4', 'RAD21', 'HSF1', 'TARDBP', 'NOTCH1', 'RB1', 'ATF7', 'MYNN', 'MAF', 'ELF1', 'SP1', 'NFIC', 'NCAPH2', 'RAD51', 'TCF12', 'RBFOX2', 'SKIL', 'ZFP36', 'TCF3', 'ZNF597', 'E2F8', 'STAT3', 'BRD4', 'MYB', 'BHLHE40', 'ZGPAT', 'PML', 'FOXP1', 'TFAP2C', 'HDAC2', 'RUNX2', 'SPI1', 'RELB', 'TRIM22'…	{'THAP1', 'ZIM3', 'Sox6', 'SOX10', 'CTCF', 'ZNF324', 'PRDM9'}		['ENSG00000103549', 'ENSG00000103496', 'ENSG00000260911', 'ENSG00000103510', 'ENSG00000140678', 'ENSG00000156858', 'ENSG00000167394', 'ENSG00000102882', 'ENSG00000103507', 'ENSG00000178226', 'ENSG00000235560', 'ENSG00000099381', 'ENSG00000197162', 'ENSG00000156853', 'ENSG00000261245', 'ENSG00000099377', 'ENSG00000156886', 'ENSG00000090238', 'ENSG00000169896', 'ENSG00000169592']	['RNF40', 'STX4', 'RP11-196G11.2', 'KAT8', 'ITGAX', 'PRR14', 'ZNF668', 'MAPK3', 'BCKDK', 'PRSS36', 'AC002310.12', 'SETD1A', 'ZNF785', 'ZNF689', 'RP11-120K18.3', 'HSD3B7', 'ITGAD', 'YPEL3', 'ITGAM', 'INO80E']	['RNF40: 81.5', 'STX4: 73.8', 'RP11-196G11.2: 63.7', 'KAT8: 63.3', 'ITGAX: 45.9', 'PRR14: 35.4', 'ZNF668: 34.3', 'MAPK3: 22.2', 'BCKDK: 21.4', 'PRSS36: 20.3', 'AC002310.12: 13.9', 'SETD1A: 13.9', 'ZNF785: 11.9', 'ZNF689: 11.5', 'RP11-120K18.3: 11.0', 'HSD3B7: 7.7', 'ITGAD: 6.5', 'YPEL3: 5.5', 'ITGAM: 4.9', 'INO80E: 4.8']
chr16	30661397	rs885107_rs34480360	0.823346	rs34480360	rs885107		9	14	1.55556	1	{'HIVEP1', 'ZNF274', 'MTF2', 'ZNF550', 'MED1', 'ZNF891', 'ZNF148', 'PHF8', 'NCAPH2', 'RBFOX2', 'BRD1', 'BRD4', 'HDAC1', 'YY1', 'ESR1', 'CTCF', 'PCBP2', 'POU2F1', 'KLF3', 'HDGF', 'PRDM14', 'JUN', 'KLF17'}	{'Gli2', 'Gli1', 'BATF::JUN', 'Jun', 'BNC2', 'Ebf2', 'EGR4', 'HOXC13', 'MAFK', 'FOSL2', 'Mafg', 'Atf3', 'BATF3', 'BATF', 'NKX2-5'}		['ENSG00000103549', 'ENSG00000103496', 'ENSG00000103510', 'ENSG00000260911', 'ENSG00000140678', 'ENSG00000156858', 'ENSG00000167394', 'ENSG00000103507', 'ENSG00000178226', 'ENSG00000102882', 'ENSG00000099381', 'ENSG00000235560', 'ENSG00000156853', 'ENSG00000197162', 'ENSG00000261245', 'ENSG00000099377', 'ENSG00000156886', 'ENSG00000090238', 'ENSG00000169592', 'ENSG00000169896']	['RNF40', 'STX4', 'KAT8', 'RP11-196G11.2', 'ITGAX', 'PRR14', 'ZNF668', 'BCKDK', 'PRSS36', 'MAPK3', 'SETD1A', 'AC002310.12', 'ZNF689', 'ZNF785', 'RP11-120K18.3', 'HSD3B7', 'ITGAD', 'YPEL3', 'INO80E', 'ITGAM']	['RNF40: 78.0', 'STX4: 72.4', 'KAT8: 66.8', 'RP11-196G11.2: 58.0', 'ITGAX: 39.0', 'PRR14: 33.6', 'ZNF668: 33.2', 'BCKDK: 19.4', 'PRSS36: 18.2', 'MAPK3: 17.4', 'SETD1A: 15.1', 'AC002310.12: 13.3', 'ZNF689: 10.8', 'ZNF785: 10.3', 'RP11-120K18.3: 8.8', 'HSD3B7: 7.8', 'ITGAD: 5.8', 'YPEL3: 5.3', 'INO80E: 5.0', 'ITGAM: 4.9']
chr16	30676587	rs8051050_rs34480360	0.814208	rs34480360	rs8051050
chr16	30677090	rs8055315_rs34480360	0.837381	rs34480360	rs8055315
chr16	30677262	rs8055661_rs34480360	0.832688	rs34480360	rs8055661
chr16	30680886	rs8048448_rs34480360	0.837015	rs34480360	rs8048448
chr16	30689536	rs13338946_rs34480360	0.818719	rs34480360	rs13338946
chr16	30691833	rs7187359_rs34480360	0.83699	rs34480360	rs7187359
chr16	30692990	rs8058928_rs34480360	0.818694	rs34480360	rs8058928
chr16	30695155	rs6565197_rs34480360	0.837003	rs34480360	rs6565197
chr16	30703095	rs35969813_rs34480360	0.875683	rs34480360	rs35969813
chr16	30703506	rs67456513_rs34480360	0.837003	rs34480360	rs67456513
chr16	30703895	rs11319708_rs34480360	0.841862	rs34480360	rs11319708
chr16	30704586	rs7197770_rs34480360	0.837003	rs34480360	rs7197770
chr16	30714926	rs8058578_rs34480360	0.846585	rs34480360	rs8058578
chr16	30718952	rs7204278_rs34480360	0.846345	rs34480360	rs7204278
chr16	30719357	rs4616297_rs34480360	0.846585	rs34480360	rs4616297
chr16	30728597	rs2289442_rs34480360	0.837163	rs34480360	rs2289442
chr16	30732200	rs9928572_rs34480360	0.832374	rs34480360	rs9928572
chr16	30735500	rs7198250_rs34480360	0.846355	rs34480360	rs7198250
chr16	30735869	rs6565201_rs34480360	0.841663	rs34480360	rs6565201
chr16	30745952	rs11862859_rs34480360	0.851071	rs34480360	rs11862859
chr16	30753039	rs71374033_rs34480360	0.841652	rs34480360	rs71374033
chr16	30760682	rs35446957_rs34480360	0.851071	rs34480360	rs35446957
chr16	30762283	rs3812999_rs34480360	0.846355	rs34480360	rs3812999	0.826629	3452	3237	0.937717	39	{'TWIST1', 'RFX1', 'HMGXB4', 'KLF6', 'LMO1', 'ZXDB', 'KLF5', 'ATF7', 'TAF9B', 'MYOD1', 'OTX2', 'GABPB1', 'EHMT2', 'NELFCD', 'ZNF574', 'ZHX2', 'MBD1', 'MAX', 'TAF1', 'CHD8', 'POU5F1', 'YY2', 'ZBTB2', 'JUN', 'KDM3A', 'CEBPA', 'FOXP2', 'CBX1', 'ZIC2', 'GATA2', 'TFDP2', 'GABPA', 'SMAD4', 'TCF25', 'GTF2B', 'NR3C1', 'OLIG2', 'IRF2', 'ATF3', 'EP300', 'SIX5', 'ZMIZ1', 'YY1AP1', 'CLOCK', 'ASH2L', 'POU2F1'…	{'ZNF701', 'Nrf1', 'ZBTB14', 'ZNF768', 'ETV3', 'ZNF740', 'ZNF418', 'SPDEF', 'SP9', 'Yy1', 'VEZF1', 'SP1', 'ETV4', 'TCF12', 'KLF16', 'CTCFL', 'ZNF417', 'ZNF281', 'GLIS2', 'SP8', 'ZBTB7A', 'ELK1::SREBF2', 'KLF9', 'PATZ1', 'FEV', 'YY2', 'E2F1', 'Znf423', 'ZFP42'}	0.03	['ENSG00000103549', 'ENSG00000103496', 'ENSG00000103510', 'ENSG00000260911', 'ENSG00000140678', 'ENSG00000156858', 'ENSG00000167394', 'ENSG00000102882', 'ENSG00000103507', 'ENSG00000178226', 'ENSG00000099381', 'ENSG00000235560', 'ENSG00000156853', 'ENSG00000197162', 'ENSG00000261245', 'ENSG00000099377', 'ENSG00000090238', 'ENSG00000156886', 'ENSG00000169592', 'ENSG00000169896', 'ENSG00000080603']	['RNF40', 'STX4', 'KAT8', 'RP11-196G11.2', 'ITGAX', 'PRR14', 'ZNF668', 'MAPK3', 'BCKDK', 'PRSS36', 'SETD1A', 'AC002310.12', 'ZNF689', 'ZNF785', 'RP11-120K18.3', 'HSD3B7', 'YPEL3', 'ITGAD', 'INO80E', 'ITGAM', 'SRCAP']	['RNF40: 83.9', 'STX4: 75.2', 'KAT8: 63.3', 'RP11-196G11.2: 59.2', 'ITGAX: 46.5', 'PRR14: 34.8', 'ZNF668: 33.4', 'MAPK3: 21.8', 'BCKDK: 21.5', 'PRSS36: 18.3', 'SETD1A: 15.2', 'AC002310.12: 13.8', 'ZNF689: 11.4', 'ZNF785: 10.5', 'RP11-120K18.3: 9.5', 'HSD3B7: 8.7', 'YPEL3: 5.8', 'ITGAD: 5.6', 'INO80E: 5.4', 'ITGAM: 5.2', 'SRCAP: 5.0']
chr16	30775605	rs3747486_rs34480360	0.842101	rs34480360	rs3747486	0.810653	736	641	0.870924	39	{'CCAR2', 'RFX1', 'HMGXB4', 'KLF6', 'ZNF274', 'PREB', 'PRDM15', 'ZSCAN5A', 'ZXDB', 'ARID4A', 'KLF5', 'MRTFA', 'MLLT3', 'MYOD1', 'ZNF264', 'ZNF444', 'GABPB1', 'NELFCD', 'ZNF574', 'ZNF41', 'ZHX2', 'MBD1', 'MAX', 'ZNF512B', 'TAF1', 'CHD8', 'POU5F1', 'SRSF7', 'YY2', 'JUN', 'HEXIM1', 'KDM3A', 'CBX1', 'FOXP2', 'CEBPA', 'GATA2', 'TFDP2', 'GABPA', 'ZNF572', 'PBX1-2-3', 'SKIL', 'GTF2B', 'TRIM25', 'ZSCAN4'…	{'ZNF669', 'THRB', 'Zic2', 'NKX2-8', 'NKX2-4', 'Wt1', 'ZNF610', 'ZNF93', 'NHLH1', 'ZNF343'}	0.03	['ENSG00000103549', 'ENSG00000103496', 'ENSG00000103510', 'ENSG00000260911', 'ENSG00000140678', 'ENSG00000156858', 'ENSG00000167394', 'ENSG00000103507', 'ENSG00000102882', 'ENSG00000178226', 'ENSG00000099381', 'ENSG00000235560', 'ENSG00000156853', 'ENSG00000197162', 'ENSG00000261245', 'ENSG00000099377', 'ENSG00000156886', 'ENSG00000090238', 'ENSG00000169592', 'ENSG00000169896']	['RNF40', 'STX4', 'KAT8', 'RP11-196G11.2', 'ITGAX', 'PRR14', 'ZNF668', 'BCKDK', 'MAPK3', 'PRSS36', 'SETD1A', 'AC002310.12', 'ZNF689', 'ZNF785', 'RP11-120K18.3', 'HSD3B7', 'ITGAD', 'YPEL3', 'INO80E', 'ITGAM']	['RNF40: 85.4', 'STX4: 75.3', 'KAT8: 65.0', 'RP11-196G11.2: 60.9', 'ITGAX: 45.5', 'PRR14: 37.3', 'ZNF668: 35.0', 'BCKDK: 21.5', 'MAPK3: 19.4', 'PRSS36: 18.8', 'SETD1A: 14.7', 'AC002310.12: 13.7', 'ZNF689: 12.3', 'ZNF785: 12.2', 'RP11-120K18.3: 9.9', 'HSD3B7: 7.6', 'ITGAD: 6.2', 'YPEL3: 5.7', 'INO80E: 5.0', 'ITGAM: 4.7']
chr16	30776375	rs146796144_rs34480360	0.842101	rs34480360	rs146796144
chr16	30777437	rs56656810_rs34480360	0.837639	rs34480360	rs56656810
chr16	30787367	rs34480360_rs34480360	1	rs34480360	rs34480360
chr16	30789705	rs28853644_rs34480360	0.972008	rs34480360	rs28853644
chr16	30797741	rs8058961_rs34480360	0.957836	rs34480360	rs8058961
chr16	30800569	rs9921835_rs34480360	0.957836	rs34480360	rs9921835
chr16	30811196	rs5816513_rs34480360	0.906638	rs34480360	rs5816513
chr16	30815614	rs112282032_rs34480360	0.957836	rs34480360	rs112282032
chr16	30820897	rs3833424_rs34480360	0.976292	rs34480360	rs3833424
chr16	30825326	rs8046391_rs34480360	0.935016	rs34480360	rs8046391
chr16	30826806	rs28421305_rs34480360	0.935016	rs34480360	rs28421305
chr16	30829555	rs7500719_rs34480360	0.935016	rs34480360	rs7500719
chr16	30850813	rs4889614_rs34480360	0.887356	rs34480360	rs4889614
chr16	30852525	rs2168834_rs34480360	0.882727	rs34480360	rs2168834
chr16	30852553	rs2125293_rs34480360	0.887356	rs34480360	rs2125293
chr16	30854118	rs4889534_rs34480360	0.887356	rs34480360	rs4889534
chr16	30857163	rs8059475_rs34480360	0.887356	rs34480360	rs8059475
chr16	30859635	rs4889622_rs34480360	0.887356	rs34480360	rs4889622
chr16	30860056	rs199837330_rs34480360	0.878144	rs34480360	rs199837330
chr16	30860193	rs34840035_rs34480360	0.887356	rs34480360	rs34840035
chr16	30860433	rs4889536_rs34480360	0.887356	rs34480360	rs4889536
chr16	30861149	rs11647697_rs34480360	0.887356	rs34480360	rs11647697
chr16	30862559	rs12929065_rs34480360	0.887356	rs34480360	rs12929065
chr16	30862753	rs12930944_rs34480360	0.887356	rs34480360	rs12930944
chr16	30862879	rs12931096_rs34480360	0.887356	rs34480360	rs12931096
chr16	30864886	rs9796842_rs34480360	0.887356	rs34480360	rs9796842
chr16	30866024	rs2335013_rs34480360	0.868901	rs34480360	rs2335013
chr16	30867044	rs2878304_rs34480360	0.818945	rs34480360	rs2878304
chr16	30868073	rs67264578_rs34480360	0.805027	rs34480360	rs67264578
chr16	30869976	rs56083427_rs34480360	0.805027	rs34480360	rs56083427
chr16	30872643	rs8063565_rs34480360	0.800557	rs34480360	rs8063565
chr16	30873230	rs57107118_rs34480360	0.800557	rs34480360	rs57107118
chr16	30873837	rs12928081_rs34480360	0.800557	rs34480360	rs12928081		14	4	0.285714	1	{'MLLT1', 'ZSCAN16', 'DDX5'}	{'Prdm5', 'KLF9', 'FOXB1', 'ZNF692', 'PRDM9', 'HINFP', 'ZNF384', 'ZSCAN4'}	0.05	['ENSG00000140678', 'ENSG00000103496', 'ENSG00000103510', 'ENSG00000167394', 'ENSG00000103549', 'ENSG00000103507', 'ENSG00000102882', 'ENSG00000156858', 'ENSG00000260911', 'ENSG00000099381', 'ENSG00000197162', 'ENSG00000151006', 'ENSG00000169896', 'ENSG00000167397', 'ENSG00000156886', 'ENSG00000261245', 'ENSG00000178226', 'ENSG00000149923', 'ENSG00000099377', 'ENSG00000156853', 'ENSG00000261840']	['ITGAX', 'STX4', 'KAT8', 'ZNF668', 'RNF40', 'BCKDK', 'MAPK3', 'PRR14', 'RP11-196G11.2', 'SETD1A', 'ZNF785', 'PRSS53', 'ITGAM', 'VKORC1', 'ITGAD', 'RP11-120K18.3', 'PRSS36', 'PPP4C', 'HSD3B7', 'ZNF689', 'RP11-146F11.1']	['ITGAX: 90.4', 'STX4: 80.8', 'KAT8: 53.3', 'ZNF668: 42.4', 'RNF40: 32.5', 'BCKDK: 28.4', 'MAPK3: 28.2', 'PRR14: 23.6', 'RP11-196G11.2: 23.4', 'SETD1A: 17.8', 'ZNF785: 15.5', 'PRSS53: 12.9', 'ITGAM: 11.1', 'VKORC1: 9.9', 'ITGAD: 9.4', 'RP11-120K18.3: 9.3', 'PRSS36: 9.2', 'PPP4C: 6.2', 'HSD3B7: 5.8', 'ZNF689: 5.8', 'RP11-146F11.1: 5.0']
chr16	30873931	rs140558875_rs34480360	0.800557	rs34480360	rs140558875
chr16	30876973	rs67456613_rs34480360	0.805027	rs34480360	rs67456613	0.536771	51	65	1.27451	8	{'HMGXB4', 'ZNF274', 'DMAP1', 'ZNF407', 'PCBP1', 'ZXDB', 'ARID4A', 'TARDBP', 'PHF8', 'RB1', 'ELF1', 'ATF1', 'ZBTB48', 'RBM39', 'TAF3', 'MAX', 'CBFB', 'TAF1', 'SIN3B', 'ZNF652', 'GTF2F1', 'ZNF341', 'SUPT5H', 'SMARCA4', 'ZNF217', 'ZNF770', 'STAG1', 'PAF1', 'HNRNPK', 'CUX1', 'BRD4', 'MYB', 'NR3C1', 'YY1', 'ATF3', 'CHD1', 'ASH2L', 'PATZ1', 'IKZF1', 'HDGF', 'PTBP1', 'ZFP64', 'PPARG', 'RBBP4', 'TP53', …	{'THAP1', 'Prdm5', 'ZNF263', 'GABPA', 'Gli1', 'ELF1', 'ZNF135', 'Zfx', 'ZKSCAN5', 'Ikzf3', 'Gli2', 'ZNF530', 'ZNF454', 'ELF3', 'Rarg', 'EHF', 'SPIB', 'MXI1', 'MYCN', 'Spi1', 'Pparg::Rxra', 'PRDM9'}		['ENSG00000103496', 'ENSG00000140678', 'ENSG00000260911', 'ENSG00000103510', 'ENSG00000103549', 'ENSG00000167394', 'ENSG00000103507', 'ENSG00000102882', 'ENSG00000156858', 'ENSG00000178226', 'ENSG00000099381', 'ENSG00000261245', 'ENSG00000151006', 'ENSG00000156886', 'ENSG00000099377', 'ENSG00000167397', 'ENSG00000197162', 'ENSG00000235560', 'ENSG00000169896', 'ENSG00000090238', 'ENSG00000149923',…	['STX4', 'ITGAX', 'RP11-196G11.2', 'KAT8', 'RNF40', 'ZNF668', 'BCKDK', 'MAPK3', 'PRR14', 'PRSS36', 'SETD1A', 'RP11-120K18.3', 'PRSS53', 'ITGAD', 'HSD3B7', 'VKORC1', 'ZNF785', 'AC002310.12', 'ITGAM', 'YPEL3', 'PPP4C', 'INO80E', 'ZNF689', 'SRCAP']	['STX4: 134.5', 'ITGAX: 115.5', 'RP11-196G11.2: 104.6', 'KAT8: 80.4', 'RNF40: 66.7', 'ZNF668: 63.9', 'BCKDK: 39.9', 'MAPK3: 28.5', 'PRR14: 26.2', 'PRSS36: 25.8', 'SETD1A: 22.0', 'RP11-120K18.3: 16.8', 'PRSS53: 15.1', 'ITGAD: 13.7', 'HSD3B7: 11.3', 'VKORC1: 11.2', 'ZNF785: 10.0', 'AC002310.12: 9.7', 'ITGAM: 8.7', 'YPEL3: 7.2', 'PPP4C: 6.6', 'INO80E: 6.4', 'ZNF689: 6.0', 'SRCAP: 5.1']
chr16	85971265	rs3036160_rs9927316	0.839325	rs9927316	rs3036160
chr16	85972231	rs68143182_rs9927316	0.844609	rs9927316	rs68143182
chr16	85972326	rs72807051_rs9927316	0.844609	rs9927316	rs72807051
chr16	85974023	rs9941286_rs9927316	0.808348	rs9927316	rs9941286
chr16	85976153	rs12232384_rs9927316	0.865915	rs9927316	rs12232384
chr16	85977426	rs13333054_rs9927316	0.865915	rs9927316	rs13333054
chr16	85982419	rs9933582_rs9927316	0.945931	rs9927316	rs9933582
chr16	85982484	rs9939427_rs9927316	0.946138	rs9927316	rs9939427
chr16	85982794	rs9927316_rs9927316	1	rs9927316	rs9927316		17	10	0.588235	2	{'RORC', 'DNMT3B', 'KDM1A', 'BRD9', 'KMT2B', 'TCF3', 'SUZ12', 'ZBTB48', 'CBFA2T3', 'SREBP2', 'MAX', 'ESR1', 'CBFB', 'STAT1', 'FOXO1', 'EZH2', 'FLI1', 'TCF4', 'RELA', 'CEBPA', 'HEXIM1', 'NCOR2', 'GATA2', 'MEN1', 'NFE2', 'STAG1', 'VDR', 'BRD4', 'RARA', 'MYB', 'SS18-SSX', 'EBF1', 'JMJD1C', 'CHD1', 'EP300', 'OGG1', 'STAG2', 'POU2F1', 'TP63', 'PAX5', 'MYC', 'CDK8', 'RAD21', 'AGO1', 'BHLHE22', 'PML', '…	{'ZNF701', 'KLF15', 'CEBPA', 'THAP1', 'KLF6', 'ZBTB14', 'KLF1', 'ZNF740', 'SP4', 'SP9', 'ZNF682', 'ASCL1', 'Tcf12', 'KLF5', 'Ascl2', 'TCF12', 'MYOD1', 'EGR1', 'SP2', 'KLF12', 'BHLHE22', 'NHLH1', 'Neurod2', 'SP3', 'MYF5', 'KLF2', 'ZSCAN4', 'NHLH2', 'MYOG', 'KLF4', 'Twist2', 'KLF10', 'KLF7', 'Zfp335', 'CEBPG', 'HIC2', 'PATZ1', 'CEBPD', 'KLF14', 'ZNF610', 'TCF4', 'Olig2', 'RXRB'}	0.03	['ENSG00000269667']	['RP11-542M13.2']	['RP11-542M13.2: 12.9']	{'IRF8'}	{'IRF8'}	{'IRF8'}
chr16	85985480	rs13330176_rs9927316	0.989106	rs9927316	rs13330176
chr16	85988017	rs2139493_rs9927316	0.806355	rs9927316	rs2139493
chr17	5231987	rs79129533_rs8073171	0.858435	rs8073171	rs79129533
chr17	5243943	rs8073171_rs8073171	1	rs8073171	rs8073171
chr17	5247357	rs6502851_rs8073171	0.994405	rs8073171	rs6502851
chr17	27577047	rs11375064_rs11375064	1	rs11375064	rs11375064
chr17	39756123	rs12946510_rs56750287	0.824736	rs56750287	rs12946510	0.81826	1812	1541	0.850442	74	{'ZNF207', 'MEF2B', 'CREM', 'ETS1', 'BCL11A', 'RB1', 'ATF7', 'ELF1', 'MAFK', 'TCF3', 'CHD2', 'TBL1XR1', 'GLIS3', 'HDAC2', 'MAX', 'ESR1', 'CBFB', 'TAF1', 'FOXO1', 'MEF2C', 'EZH2', 'AHR', 'FLI1', 'TCF4', 'GATAD2B', 'ZNF652', 'NFATC2', 'ZNF143', 'RELA', 'NCOR2', 'REL', 'ZNF341', 'SUPT5H', 'IRF4', 'SP1', 'PBX1-2-3', 'ATF2', 'JARID2', 'SKIL', 'ZFP36', 'VDR', 'MTA3', 'E2F8', 'BRD4', 'MYB', 'EBF1', 'JUN…	{'RELA', 'SOX15', 'REL', 'TBX20', 'TBX21', 'Gfi1B', 'ASCL1', 'TBX2', 'ZNF652', 'Nfatc2', 'TBX1', 'Bcl11B', 'Ascl2', 'Elf5', 'Nfatc1', 'TBX5', 'BHLHE22', 'Neurod2', 'NHLH1', 'RUNX3', 'Nfat5', 'TBX15', 'NHLH2', 'MYOG', 'RUNX2', 'TBX18', 'TBX4', 'Twist2', 'MEF2C', 'ETV5::FIGLA', 'Runx1', 'RARA::RXRG', 'TBX3', 'NFATC3', 'TCF4', 'Olig2', 'ETV2::FIGLA', 'PRDM9'}		['ENSG00000172057', 'ENSG00000073605', 'ENSG00000161405', 'ENSG00000161395', 'ENSG00000167914', 'ENSG00000264198', 'ENSG00000131748', 'ENSG00000141736', 'ENSG00000125686', 'ENSG00000073584', 'ENSG00000141741', 'ENSG00000188895', 'ENSG00000167258', 'ENSG00000131771', 'ENSG00000141744']	['ORMDL3', 'GSDMB', 'IKZF3', 'PGAP3', 'GSDMA', 'RP11-94L15.2', 'STARD3', 'ERBB2', 'MED1', 'SMARCE1', 'MIEN1', 'MSL1', 'CDK12', 'PPP1R1B', 'PNMT']	['ORMDL3: 309.5', 'GSDMB: 309.5', 'IKZF3: 242.8', 'PGAP3: 127.5', 'GSDMA: 63.4', 'RP11-94L15.2: 47.4', 'STARD3: 17.6', 'ERBB2: 14.4', 'MED1: 12.7', 'SMARCE1: 9.4', 'MIEN1: 9.3', 'MSL1: 7.3', 'CDK12: 6.9', 'PPP1R1B: 6.5', 'PNMT: 5.2']
chr17	39766005	rs907092_rs56750287	0.89402	rs56750287	rs907092
chr17	39781793	rs10445308_rs56750287	0.895471	rs56750287	rs10445308
chr17	39783585	rs12942330_rs56750287	0.895471	rs56750287	rs12942330
chr17	39784554	rs11658993_rs56750287	0.917818	rs56750287	rs11658993
chr17	39806733	rs4795395_rs56750287	0.895471	rs56750287	rs4795395
chr17	39813895	rs9909593_rs56750287	0.899557	rs56750287	rs9909593	0.82695	6713	7344	1.094	77	{'AR', 'MZF1', 'LMO1', 'GATA2', 'ARID5B', 'NR2F2', 'ZNF341', 'KDM1A', 'TBX21', 'SMARCA4', 'MED1', 'RNF2', 'BCL11B', 'IRF4', 'KMT2A', 'ETS1', 'RAD21', 'ATF4', 'HSF1', 'NOTCH1', 'ZFP69B', 'MAF', 'ARID1A', 'ZBTB1', 'RBPJ', 'TCF12', 'TAL1', 'STAT3', 'BRD4', 'MYB', 'RUNX1-3', 'NOTCH3', 'ERG', 'ZBTB33', 'RUNX2', 'TFAP2C', 'SPI1', 'CDK7', 'PGR', 'ESR1', 'NFATC1', 'CTCF', 'BCL6', 'RUNX1', 'GATA3', 'ZMIZ1…	{'FOXO1::ELK1', 'ETV2::FOXI1', 'TFDP1', 'GABPA', 'PHOX2B', 'ATF4', 'ELF1', 'Elf5', 'FOXO1::FLI1', 'ETV7', 'Arid5a', 'ZBTB33', 'FLI1::FOXI1', 'ETV1', 'BHLHE23', 'Ikzf3', 'FOXO1::ELK3', 'ELF3', 'ERF::FOXI1', 'SPIB', 'EHF', 'IKZF1', 'Erg', 'FOXJ2::ELF1', 'Spi1'}	0.03	['ENSG00000073605', 'ENSG00000172057', 'ENSG00000161405', 'ENSG00000161395', 'ENSG00000167914', 'ENSG00000264198', 'ENSG00000131748', 'ENSG00000141736', 'ENSG00000125686', 'ENSG00000073584', 'ENSG00000188895', 'ENSG00000141741', 'ENSG00000167258', 'ENSG00000131771', 'ENSG00000141744']	['GSDMB', 'ORMDL3', 'IKZF3', 'PGAP3', 'GSDMA', 'RP11-94L15.2', 'STARD3', 'ERBB2', 'MED1', 'SMARCE1', 'MSL1', 'MIEN1', 'CDK12', 'PPP1R1B', 'PNMT']	['GSDMB: 309.5', 'ORMDL3: 309.5', 'IKZF3: 261.0', 'PGAP3: 122.8', 'GSDMA: 65.1', 'RP11-94L15.2: 57.7', 'STARD3: 16.1', 'ERBB2: 12.7', 'MED1: 11.7', 'SMARCE1: 9.6', 'MSL1: 9.0', 'MIEN1: 8.8', 'CDK12: 7.5', 'PPP1R1B: 7.0', 'PNMT: 5.2']
chr17	39848675	rs34233420_rs56750287	0.911441	rs56750287	rs34233420
chr17	39850513	rs202126107_rs56750287	0.895891	rs56750287	rs202126107
chr17	39863804	rs35564481_rs56750287	0.809792	rs56750287	rs35564481
chr17	39864165	rs1453559_rs56750287	0.809792	rs56750287	rs1453559	0.749675	1540	2252	1.46234	72	{'HMGXB4', 'KLF6', 'ZNF274', 'PREB', 'PRDM15', 'ZXDB', 'ARID4A', 'KLF5', 'MYOD1', 'ZNF264', 'EED', 'GABPB1', 'EHMT2', 'GLIS3', 'ZNF574', 'MBD1', 'ZHX2', 'MAX', 'TAF1', 'CHD8', 'MEF2C', 'ZNF708', 'POU5F1', 'ZNF479', 'JUN', 'NFATC2', 'HEXIM1', 'KDM3A', 'CBX1', 'ZIC2', 'GATA2', 'TFDP2', 'GABPA', 'ZNF572', 'SMAD4', 'SKIL', 'TCF25', 'TRIM25', 'ZSCAN4', 'NR3C1', 'TRIM22', 'IRF2', 'ATF3', 'HOXA3', 'EP30…	{'ZFP14', 'Zic3', 'ASCL1', 'MYC', 'HIF1A', 'ERF::NHLH1', 'ZNF135', 'SOHLH2', 'Mlxip', 'TCF3', 'BHLHE22', 'ZNF93', 'NHLH1', 'Tfcp2l1', 'Neurod2', 'E2F6', 'Npas2', 'MNT', 'NFKB2', 'Twist2', 'MAX', 'CLOCK', 'ZNF708', 'MAX::MYC', 'ETV5::FIGLA', 'Runx1', 'MYCN', 'Olig2', 'E2F8', 'Bhlha15'}	0.04	['ENSG00000161405', 'ENSG00000073605', 'ENSG00000172057', 'ENSG00000161395', 'ENSG00000264198', 'ENSG00000131748', 'ENSG00000141736', 'ENSG00000167914', 'ENSG00000167258', 'ENSG00000125686', 'ENSG00000073584', 'ENSG00000131771', 'ENSG00000188895', 'ENSG00000141744', 'ENSG00000108344', 'ENSG00000141753']	['IKZF3', 'GSDMB', 'ORMDL3', 'PGAP3', 'RP11-94L15.2', 'STARD3', 'ERBB2', 'GSDMA', 'CDK12', 'MED1', 'SMARCE1', 'PPP1R1B', 'MSL1', 'PNMT', 'PSMD3', 'IGFBP4']	['IKZF3: 309.5', 'GSDMB: 309.5', 'ORMDL3: 309.5', 'PGAP3: 159.1', 'RP11-94L15.2: 71.8', 'STARD3: 17.6', 'ERBB2: 14.6', 'GSDMA: 13.6', 'CDK12: 12.5', 'MED1: 12.4', 'SMARCE1: 8.5', 'PPP1R1B: 7.9', 'MSL1: 6.5', 'PNMT: 5.7', 'PSMD3: 5.3', 'IGFBP4: 5.1']
chr17	39867491	rs4795397_rs56750287	0.953263	rs56750287	rs4795397	0.801946	318	304	0.955975	36	{'IKZF2', 'ZNF207', 'MEF2B', 'SMAD1', 'MZF1', 'DPF2', 'ZNF341', 'GATAD2B', 'CREM', 'MED1', 'CREBBP', 'IRF4', 'TERF1', 'RAD21', 'TARDBP', 'BCL11A', 'KLF5', 'ATF7', 'MAF', 'NFIC', 'NIPBL', 'ATF2', 'SP1', 'BCOR', 'ELF1', 'TCF12', 'JUN', 'SKIL', 'TCF3', 'MTA3', 'SUZ12', 'ZNF687', 'BRD4', 'MYB', 'FOXM1', 'BHLHE40', 'PML', 'JUNB', 'MEF2A', 'TFAP2C', 'RB1', 'RELB', 'TRIM28', 'NR2F1', 'TRIM22', 'SMARCA5'…	{'ZNF701', 'NFYA', 'NFYC', 'NR4A2', 'NR4A1', 'ZNF692', 'NFYB'}	0.04	['ENSG00000073605', 'ENSG00000172057', 'ENSG00000161405', 'ENSG00000161395', 'ENSG00000167914', 'ENSG00000264198', 'ENSG00000131748', 'ENSG00000141736', 'ENSG00000125686', 'ENSG00000167258', 'ENSG00000073584', 'ENSG00000188895', 'ENSG00000141741', 'ENSG00000131771']	['GSDMB', 'ORMDL3', 'IKZF3', 'PGAP3', 'GSDMA', 'RP11-94L15.2', 'STARD3', 'ERBB2', 'MED1', 'CDK12', 'SMARCE1', 'MSL1', 'MIEN1', 'PPP1R1B']	['GSDMB: 309.5', 'ORMDL3: 309.5', 'IKZF3: 240.8', 'PGAP3: 113.0', 'GSDMA: 52.7', 'RP11-94L15.2: 48.1', 'STARD3: 15.4', 'ERBB2: 12.9', 'MED1: 11.1', 'CDK12: 8.7', 'SMARCE1: 8.6', 'MSL1: 8.3', 'MIEN1: 8.0', 'PPP1R1B: 5.7']
chr17	39868372	rs11557466_rs56750287	0.976336	rs56750287	rs11557466	0.754863	434	570	1.31336	49	{'ZNF143', 'RORC', 'ZNF207', 'HEXIM1', 'RELA', 'AR', 'ZNF263', 'SOX2', 'DPF2', 'ZBTB40', 'TEAD1', 'ZNF217', 'ZNF891', 'RNF2', 'WDR5', 'HIF1A', 'RB1', 'MAF1', 'NCAPH2', 'RAD51', 'TP53', 'JARID2', 'TCF3', 'SUZ12', 'E2F6', 'ZNF687', 'STAT3', 'ZBTB48', 'TRIM25', 'BACH1', 'ZBTB33', 'ERG', 'MNX1', 'OLIG2', 'FOXA2', 'RXR', 'SMARCA5', 'SREBP2', 'ESR1', 'CBFB', 'CTCF', 'CHD8', 'GATA3', 'OGG1', 'MYOCD', 'F…	{'ZNF701', 'ZNF454', 'ZNF449', 'ELF1', 'ELF3', 'ZKSCAN5', 'Zic2', 'ETV1', 'PATZ1', 'KLF16', 'KLF4', 'Erg', 'GABPA', 'Zic3', 'Ikzf3', 'ZNF281'}		['ENSG00000073605', 'ENSG00000172057', 'ENSG00000161405', 'ENSG00000161395', 'ENSG00000167914', 'ENSG00000264198', 'ENSG00000131748', 'ENSG00000141736', 'ENSG00000125686', 'ENSG00000073584', 'ENSG00000167258', 'ENSG00000188895', 'ENSG00000141741', 'ENSG00000131771']	['GSDMB', 'ORMDL3', 'IKZF3', 'PGAP3', 'GSDMA', 'RP11-94L15.2', 'STARD3', 'ERBB2', 'MED1', 'SMARCE1', 'CDK12', 'MSL1', 'MIEN1', 'PPP1R1B']	['GSDMB: 309.5', 'ORMDL3: 309.5', 'IKZF3: 241.7', 'PGAP3: 115.6', 'GSDMA: 66.5', 'RP11-94L15.2: 55.8', 'STARD3: 16.3', 'ERBB2: 13.7', 'MED1: 10.7', 'SMARCE1: 9.1', 'CDK12: 9.0', 'MSL1: 8.0', 'MIEN1: 7.5', 'PPP1R1B: 6.5']
chr17	39868954	rs11078925_rs56750287	0.976336	rs56750287	rs11078925
chr17	39869781	rs34120102_rs56750287	0.976336	rs56750287	rs34120102
chr17	39869915	rs11655198_rs56750287	0.846024	rs56750287	rs11655198
chr17	39870032	rs11650661_rs56750287	0.846024	rs56750287	rs11650661
chr17	39870107	rs11655292_rs56750287	0.846024	rs56750287	rs11655292
chr17	39871146	rs12709365_rs56750287	0.976336	rs56750287	rs12709365
chr17	39871329	rs13380815_rs56750287	0.976336	rs56750287	rs13380815
chr17	39872380	rs11557467_rs56750287	0.846024	rs56750287	rs11557467
chr17	39872866	rs12936231_rs56750287	0.822789	rs56750287	rs12936231
chr17	39873951	rs11870965_rs56750287	0.976336	rs56750287	rs11870965
chr17	39874776	rs9903250_rs56750287	0.846024	rs56750287	rs9903250
chr17	39874884	rs9905959_rs56750287	0.976336	rs56750287	rs9905959
chr17	39874910	rs11658278_rs56750287	0.846024	rs56750287	rs11658278
chr17	39875420	rs10852935_rs56750287	0.976336	rs56750287	rs10852935
chr17	39875460	rs10852936_rs56750287	0.976336	rs56750287	rs10852936
chr17	39875548	rs9891174_rs56750287	0.972302	rs56750287	rs9891174
chr17	39875603	rs59716545_rs56750287	0.968283	rs56750287	rs59716545
chr17	39875611	rs36095411_rs56750287	0.930758	rs56750287	rs36095411
chr17	39875934	rs12939457_rs56750287	0.968409	rs56750287	rs12939457
chr17	39875946	rs367998020_rs56750287	0.968409	rs56750287	rs367998020
chr17	39876206	rs34189114_rs56750287	0.976336	rs56750287	rs34189114
chr17	39876426	rs35736272_rs56750287	0.976336	rs56750287	rs35736272
chr17	39877023	rs1054609_rs56750287	0.976336	rs56750287	rs1054609
chr17	39878862	rs9907088_rs56750287	0.976336	rs56750287	rs9907088
chr17	39879116	rs36038753_rs56750287	0.976336	rs56750287	rs36038753
chr17	39879370	rs35569035_rs56750287	0.976336	rs56750287	rs35569035
chr17	39879394	rs9910826_rs56750287	0.976336	rs56750287	rs9910826
chr17	39879512	rs71355426_rs56750287	0.976336	rs56750287	rs71355426
chr17	39880332	rs9904624_rs56750287	0.976336	rs56750287	rs9904624
chr17	39881925	rs4795398_rs56750287	0.976336	rs56750287	rs4795398
chr17	39882135	rs12939565_rs56750287	0.846024	rs56750287	rs12939565
chr17	39882136	rs12939566_rs56750287	0.976336	rs56750287	rs12939566
chr17	39882137	rs62067029_rs56750287	0.902793	rs56750287	rs62067029
chr17	39883307	rs71152620_rs56750287	0.846024	rs56750287	rs71152620
chr17	39883865	rs12232497_rs56750287	0.976336	rs56750287	rs12232497
chr17	39884109	rs12232498_rs56750287	0.976336	rs56750287	rs12232498
chr17	39884280	rs12941333_rs56750287	0.976336	rs56750287	rs12941333
chr17	39884509	rs2872507_rs56750287	0.976336	rs56750287	rs2872507
chr17	39886523	rs9908132_rs56750287	0.846024	rs56750287	rs9908132
chr17	39887089	rs9901146_rs56750287	0.846024	rs56750287	rs9901146
chr17	39887395	rs12936409_rs56750287	0.976336	rs56750287	rs12936409
chr17	39888639	rs33938760_rs56750287	0.806551	rs56750287	rs33938760
chr17	39889471	rs12103884_rs56750287	0.846024	rs56750287	rs12103884
chr17	39891990	rs9906951_rs56750287	0.846024	rs56750287	rs9906951
chr17	39892848	rs12950209_rs56750287	0.846024	rs56750287	rs12950209
chr17	39892979	rs12950743_rs56750287	0.846024	rs56750287	rs12950743
chr17	39893335	rs7359623_rs56750287	0.828988	rs56750287	rs7359623
chr17	39893838	rs68122720_rs56750287	0.976336	rs56750287	rs68122720
chr17	39895094	rs8067378_rs56750287	0.822789	rs56750287	rs8067378
chr17	39896953	rs12453507_rs56750287	0.83499	rs56750287	rs12453507
chr17	39899667	rs34170568_rs56750287	0.945499	rs56750287	rs34170568
chr17	39899862	rs11651596_rs56750287	0.996014	rs56750287	rs11651596
chr17	39900935	rs12949100_rs56750287	0.988039	rs56750287	rs12949100
chr17	39900943	rs8069176_rs56750287	0.988042	rs56750287	rs8069176
chr17	39905185	rs4795399_rs56750287	1	rs56750287	rs4795399
chr17	39905942	rs2305480_rs56750287	1	rs56750287	rs2305480
chr17	39905963	rs2305479_rs56750287	0.866453	rs56750287	rs2305479
chr17	39906688	rs35196450_rs56750287	1	rs56750287	rs35196450
chr17	39906690	rs56750287_rs56750287	1	rs56750287	rs56750287
chr17	39906722	rs11078926_rs56750287	1	rs56750287	rs11078926
chr17	39907127	rs883770_rs56750287	0.866453	rs56750287	rs883770
chr17	39907484	rs62067034_rs56750287	0.866453	rs56750287	rs62067034
chr17	39907675	rs36000226_rs56750287	0.866453	rs56750287	rs36000226
chr17	39907726	rs36084703_rs56750287	0.866453	rs56750287	rs36084703
chr17	39908151	rs11078927_rs56750287	0.996013	rs56750287	rs11078927
chr17	39908215	rs11078928_rs56750287	0.996013	rs56750287	rs11078928
chr17	39908622	rs12939832_rs56750287	0.972399	rs56750287	rs12939832
chr17	39909986	rs2290400_rs56750287	0.827386	rs56750287	rs2290400
chr17	39910013	rs1008723_rs56750287	0.854519	rs56750287	rs1008723
chr17	39910118	rs56380902_rs56750287	0.830732	rs56750287	rs56380902
chr17	39910766	rs4795400_rs56750287	0.972146	rs56750287	rs4795400
chr17	39911279	rs4795401_rs56750287	0.85108	rs56750287	rs4795401
chr17	39911789	rs869402_rs56750287	0.804343	rs56750287	rs869402
chr17	39912260	rs1011082_rs56750287	0.801103	rs56750287	rs1011082
chr17	39912822	rs921650_rs56750287	0.804343	rs56750287	rs921650
chr17	39913020	rs921649_rs56750287	0.804343	rs56750287	rs921649
chr17	39913110	rs141758348_rs56750287	0.922171	rs56750287	rs141758348
chr17	39913555	rs6503524_rs56750287	0.804343	rs56750287	rs6503524
chr17	39913695	rs7216389_rs56750287	0.804343	rs56750287	rs7216389
chr17	39916473	rs2872516_rs56750287	0.882009	rs56750287	rs2872516
chr17	39917588	rs58989791_rs56750287	0.804343	rs56750287	rs58989791
chr17	39917714	rs9303279_rs56750287	0.918101	rs56750287	rs9303279
chr17	39924658	rs8076131_rs56750287	0.894213	rs56750287	rs8076131
chr17	39932163	rs4795405_rs56750287	0.828228	rs56750287	rs4795405
chr18	3542248	rs591549_rs591549	1	rs591549	rs591549
chr18	12821903	rs16939895_rs7241016	0.967159	rs7241016	rs16939895
chr18	12823056	rs547268_rs7241016	0.975193	rs7241016	rs547268
chr18	12823402	rs658158_rs7241016	0.975193	rs7241016	rs658158
chr18	12826385	rs8091566_rs7241016	0.951427	rs7241016	rs8091566
chr18	12827394	rs74221641_rs7241016	0.951427	rs7241016	rs74221641
chr18	12843137	rs11875687_rs7241016	0.974875	rs7241016	rs11875687
chr18	12847136	rs657555_rs7241016	0.983156	rs7241016	rs657555
chr18	12850211	rs612058_rs7241016	0.983156	rs7241016	rs612058
chr18	12853458	rs487273_rs7241016	0.983156	rs7241016	rs487273
chr18	12854072	rs514000_rs7241016	0.958666	rs7241016	rs514000
chr18	12855440	rs484020_rs7241016	0.958666	rs7241016	rs484020
chr18	12855646	rs482160_rs7241016	0.958666	rs7241016	rs482160
chr18	12857335	rs534911_rs7241016	0.958666	rs7241016	rs534911
chr18	12858610	rs579052_rs7241016	0.983156	rs7241016	rs579052
chr18	12860798	rs11376832_rs7241016	0.983156	rs7241016	rs11376832
chr18	12860934	rs515151_rs7241016	0.983156	rs7241016	rs515151
chr18	12864975	rs34735114_rs7241016	0.983156	rs7241016	rs34735114
chr18	12867028	rs71174146_rs7241016	0.942914	rs7241016	rs71174146
chr18	12868506	rs9959425_rs7241016	0.99156	rs7241016	rs9959425
chr18	12870401	rs150994010_rs7241016	0.833587	rs7241016	rs150994010
chr18	12871562	rs34563645_rs7241016	1	rs7241016	rs34563645
chr18	12875524	rs11398183_rs7241016	0.99156	rs7241016	rs11398183
chr18	12875975	rs34846641_rs7241016	1	rs7241016	rs34846641
chr18	12877060	rs7234029_rs7241016	1	rs7241016	rs7234029
chr18	12880206	rs7241016_rs7241016	1	rs7241016	rs7241016		7	5	0.714286	1	{'RELA', 'IKZF2', 'CEBPA', 'NCOR2', 'MEF2B', 'AR', 'CDK8', 'ZBTB40', 'TBX21', 'MED1', 'CREBBP', 'IRF1', 'IRF4', 'KMT2A', 'TARDBP', 'FOXA1', 'MYC', 'FOS', 'ATF7', 'BCOR', 'NIPBL', 'ATF2', 'SKIL', 'VDR', 'EGR1', 'SMC1A', 'STAT3', 'BRD4', 'BHLHE40', 'SMC1', 'ERG', 'CEBPB', 'NR3C1', 'SPI1', 'RELB', 'JMJD1C', 'RXR', 'PSIP1', 'TRIM22', 'SREBP2', 'MAX', 'ESR1', 'IRF8', 'MLLT1', 'STAT1', 'GATA3', 'REST',…	{'ZNF701', 'NFIA', 'ZNF143', 'TFAP2B', 'Stat4', 'Stat5b', 'Stat5a', 'NFIC', 'E2F6', 'STAT3', 'ZSCAN4', 'NFIX', 'ZNF76', 'TFAP2C', 'STAT1', 'MEF2C', 'IRF3', 'Stat5a::Stat5b', 'Stat2', 'TFAP2A', 'KLF9', 'ZNF530', 'STAT1::STAT2'}		['ENSG00000260302', 'ENSG00000134278', 'ENSG00000267654']	['RP11-973H7.1', 'SPIRE1', 'RP11-973H7.4']	['RP11-973H7.1: 18.7', 'SPIRE1: 5.8', 'RP11-973H7.4: 5.2']
chr18	12881361	rs8083786_rs7241016	1	rs7241016	rs8083786
chr18	62342400	rs371734407_rs371734407	1	rs371734407	rs371734407
chr18	69878287	rs71302797_rs143107126	0.995948	rs143107126	rs71302797
chr18	69879548	rs35976258_rs143107126	1	rs143107126	rs35976258
chr18	69879551	rs34024807_rs143107126	1	rs143107126	rs34024807
chr18	69879605	rs1790966_rs143107126	1	rs143107126	rs1790966
chr18	69880202	rs143107126_rs143107126	1	rs143107126	rs143107126
chr19	936697	rs150478674_rs10415976	0.822787	rs10415976	rs150478674
chr19	937135	rs10414086_rs10415976	0.923272	rs10415976	rs10414086
chr19	937158	rs28768802_rs10415976	0.822787	rs10415976	rs28768802		6	8	1.33333	1	{'YY1', 'ZNF217', 'BRD4', 'ZBTB33'}	{'MEF2B', 'KLF6', 'KLF1', 'MAZ', 'ZNF148', 'KLF5', 'ZNF135', 'SP2', 'RHOXF1', 'PITX1', 'SP3', 'E2F6', 'OTX2', 'PITX2', 'SP8', 'ZNF460', 'KLF2', 'MEF2A', 'KLF4', 'MEF2D', 'SP5', 'NR1I2', 'FOXE1', 'MEF2C', 'KLF9', 'HIC2', 'PATZ1', 'ZNF354A', 'KLF3', 'Crx', 'E2F8'}	0.04	['ENSG00000116014', 'ENSG00000175221', 'ENSG00000197766']	['KISS1R', 'MED16', 'CFD']	['KISS1R: 13.6', 'MED16: 11.9', 'CFD: 9.2']
chr19	939278	rs10402860_rs10415976	0.835269	rs10415976	rs10402860
chr19	941422	rs60224169_rs10415976	0.835269	rs10415976	rs60224169	0.770038	193	215	1.11399	14	{'ZNF143', 'HEXIM1', 'RELA', 'HNRNPL', 'AATF', 'KLF6', 'PARP1', 'HIC1', 'DNMT3B', 'ELL2', 'FOSL2', 'ZNF550', 'DEK', 'MED1', 'GABPA', 'CREBBP', 'ZNF891', 'BRD3', 'KDM5B', 'HIF1A', 'PHF8', 'SNAI2', 'STAG1', 'KAT7', 'TP53', 'RBFOX2', 'TCF3', 'SUZ12', 'TRIM25', 'ZBTB48', 'KDM6B', 'EHMT2', 'SIN3A', 'SMC1', 'ZBTB33', 'JUNB', 'MAFF', 'HDAC1', 'MED26', 'ZEB1', 'SREBF2', 'SREBP2', 'ARNT', 'ZNF750', 'HOXA3…	{'SCRT1', 'Nrf1', 'ZNF768', 'SNAI3', 'SNAI1', 'Zic3', 'ASCL1', 'SNAI2', 'Plagl1', 'ERF::NHLH1', 'Ascl2', 'TCF12', 'TCF3', 'EGR1', 'ZNF85', 'ZEB1', 'KLF4', 'MTF1', 'KLF9', 'FOXD2', 'Zic1::Zic2', 'TCFL5', 'TCF4', 'ZNF816'}	0.05	['ENSG00000175221', 'ENSG00000116014', 'ENSG00000197766']	['MED16', 'KISS1R', 'CFD']	['MED16: 14.4', 'KISS1R: 10.1', 'CFD: 6.8']
chr19	941602	rs10415976_rs10415976	1	rs10415976	rs10415976		19	9	0.473684	1	{'RELA', 'DDX5', 'PHIP', 'ARID1A', 'ZHX1', 'HIC1', 'KLF8', 'JMJD1C', 'DNMT3B', 'RBFOX2', 'FOSL2', 'TCF3', 'MED1', 'GABPA', 'MLLT1', 'SUZ12', 'EP300', 'KMT2A'}	{'THAP1', 'Smad4', 'SREBF1', 'ZNF669', 'SMAD5', 'SMAD3', 'SREBF2', 'SOX10', 'TBP', 'RXRG', 'RXRB', 'ZNF384', 'ZSCAN4'}	0.05	['ENSG00000175221', 'ENSG00000116014', 'ENSG00000197766']	['MED16', 'KISS1R', 'CFD']	['MED16: 11.4', 'KISS1R: 9.1', 'CFD: 8.0']
chr19	941824	rs375489216_rs10415976	0.835269	rs10415976	rs375489216
chr19	941986	rs10411830_rs10415976	0.835269	rs10415976	rs10411830		6	7	1.16667	1	{'RELA', 'HEXIM1', 'HNRNPL', 'AATF', 'MBD2', 'AR', 'HIC1', 'DNMT3B', 'ZNF891', 'TARDBP', 'TAF15', 'KDM5B', 'BCL11A', 'NCAPH2', 'SMARCB1', 'RBFOX2', 'TCF3', 'AGO1', 'ZBTB48', 'SREBP2', 'ESR1', 'HOXA3', 'RBM22', 'IFNA1', 'EZH2', 'MYOCD', 'TP63', 'SRSF7', 'MYCN', 'MTA1', 'JUN'}	{'Zfx', 'BARX2', 'TFAP2B', 'Zfp335', 'ZNF574', 'TFAP2A', 'RARA::RXRG', 'PATZ1', 'ZNF135', 'HNF4A', 'VENTX', 'TFAP2C', 'Isl1', 'GLIS2'}		['ENSG00000175221', 'ENSG00000116014', 'ENSG00000197766']	['MED16', 'KISS1R', 'CFD']	['MED16: 14.2', 'KISS1R: 10.0', 'CFD: 6.2']
chr19	10317044	rs74956615_rs34536443	0.832871	rs34536443	rs74956615
chr19	10352441	rs34536443_rs34536443	1	rs34536443	rs34536443
chr19	10381597	rs144309607_rs34536443	0.804942	rs34536443	rs144309607
chr19	19246802	rs111492783_rs55762233	0.943103	rs55762233	rs111492783
chr19	19247276	rs112219496_rs55762233	0.914655	rs55762233	rs112219496
chr19	19247397	rs111444407_rs55762233	0.921636	rs55762233	rs111444407
chr19	19248009	rs4808932_rs55762233	0.957261	rs55762233	rs4808932
chr19	19248248	rs8108777_rs55762233	0.957261	rs55762233	rs8108777
chr19	19248690	rs10423874_rs55762233	0.957261	rs55762233	rs10423874
chr19	19250925	rs1064395_rs55762233	0.957261	rs55762233	rs1064395
chr19	19252820	rs10401714_rs55762233	0.957261	rs55762233	rs10401714
chr19	19253002	rs4808933_rs55762233	0.957261	rs55762233	rs4808933
chr19	19253430	rs72999030_rs55762233	0.957261	rs55762233	rs72999030
chr19	19253509	rs10407933_rs55762233	0.957261	rs55762233	rs10407933
chr19	19253536	rs113899601_rs55762233	0.807238	rs55762233	rs113899601
chr19	19254201	rs56184550_rs55762233	0.943497	rs55762233	rs56184550
chr19	19255833	rs17216041_rs55762233	0.992829	rs55762233	rs17216041
chr19	19256117	rs56044734_rs55762233	1	rs55762233	rs56044734
chr19	19256380	rs56278919_rs55762233	0.992829	rs55762233	rs56278919		8	6	0.75	1	{'RFX1', 'HIVEP1', 'PARP1', 'SMARCA4', 'BMI1', 'RAD21', 'FOXA1', 'LDB1', 'MYNN', 'SAP30', 'SMARCC1', 'TCF12', 'ZNF317', 'MXD4', 'TCF3', 'CUX1', 'SUZ12', 'BRD4', 'TRIM24', 'MYB', 'NFKBIZ', 'SKI', 'TFAP4', 'SREBF2', 'HAND2', 'RFX5', 'CTCF', 'EP300', 'RUNX1', 'STAT5A', 'EZH2', 'FLI1', 'RFX3', 'IKZF1', 'TEAD4', 'MTF2', 'FOXO1-PAX3'}	{'Pparg::Rxra', 'ZNF282', 'ZNF768', 'ZKSCAN1', 'Stat6', 'PPARA::RXRA', 'SMAD2', 'ZFP42', 'ZNF148', 'ZNF281'}		['ENSG00000064547', 'ENSG00000167491', 'ENSG00000250067', 'ENSG00000178093', 'ENSG00000129933', 'ENSG00000186010', 'ENSG00000064490', 'ENSG00000181896', 'ENSG00000259242', 'ENSG00000105705', 'ENSG00000254901', 'ENSG00000181035', 'ENSG00000089639']	['LPAR2', 'GATAD2A', 'YJEFN3', 'TSSK6', 'MAU2', 'NDUFA13', 'RFXANK', 'ZNF101', 'AC002306.1', 'SUGP1', 'MEF2BNB', 'SLC25A42', 'GMIP']	['LPAR2: 309.5', 'GATAD2A: 309.5', 'YJEFN3: 80.7', 'TSSK6: 53.2', 'MAU2: 41.7', 'NDUFA13: 37.6', 'RFXANK: 37.1', 'ZNF101: 29.7', 'AC002306.1: 11.7', 'SUGP1: 7.9', 'MEF2BNB: 7.2', 'SLC25A42: 7.0', 'GMIP: 6.0']
chr19	19256509	rs55762233_rs55762233	1	rs55762233	rs55762233
chr19	19257454	rs55765017_rs55762233	0.992829	rs55762233	rs55765017
chr19	19257500	rs56144632_rs55762233	0.992829	rs55762233	rs56144632
chr19	19260107	rs4808934_rs55762233	0.97884	rs55762233	rs4808934
chr19	19260560	rs56135441_rs55762233	1	rs55762233	rs56135441
chr19	19261340	rs7257875_rs55762233	0.97884	rs55762233	rs7257875		18	16	0.888889	2	{'INTS13', 'RORC', 'RELA', 'EVI1', 'GATA2', 'NR2F2', 'CDK8', 'SMARCA4', 'RNF2', 'RUNX1T1', 'LDB1', 'PHF8', 'MECOM', 'FOS', 'BCOR', 'KMT2B', 'SAP30', 'TCF12', 'JARID2', 'BRD1', 'RBFOX2', 'MLLT3', 'TCF3', 'SUZ12', 'E2F6', 'BRD4', 'MED', 'ZBTB7A', 'GABPB1', 'BHLHE40', 'RYBP', 'ZBTB33', 'HDAC2', 'CEBPB', 'MNT', 'INO80', 'SKI', 'SPI1', 'JMJD1C', 'ERG', 'NR3C1', 'TFAP2C', 'SREBP2', 'L3MBTL2', 'CHD1', '…	{'MZF1', 'KLF1', 'SP4', 'INSM1', 'ZNF148', 'KLF5', 'KLF16', 'KLF12', 'SP3', 'HINFP', 'ZNF281', 'SP8', 'NEUROG2', 'KLF10', 'RREB1', 'ZNF454', 'RARA::RXRG', 'RARA::RXRA', 'KLF3', 'ZBTB6', 'KLF14', 'ZNF610', 'ZNF530', 'ZNF816', 'PRDM9', 'RXRA::VDR'}	0.02	['ENSG00000167491', 'ENSG00000064547', 'ENSG00000250067', 'ENSG00000178093', 'ENSG00000129933', 'ENSG00000186010', 'ENSG00000064490', 'ENSG00000181896', 'ENSG00000259242', 'ENSG00000105705', 'ENSG00000089639', 'ENSG00000254901', 'ENSG00000181035']	['GATAD2A', 'LPAR2', 'YJEFN3', 'TSSK6', 'MAU2', 'NDUFA13', 'RFXANK', 'ZNF101', 'AC002306.1', 'SUGP1', 'GMIP', 'MEF2BNB', 'SLC25A42']	['GATAD2A: 309.5', 'LPAR2: 273.2', 'YJEFN3: 78.6', 'TSSK6: 47.7', 'MAU2: 43.9', 'NDUFA13: 34.0', 'RFXANK: 32.8', 'ZNF101: 23.2', 'AC002306.1: 10.7', 'SUGP1: 7.7', 'GMIP: 6.0', 'MEF2BNB: 5.6', 'SLC25A42: 4.9']
chr19	19261375	rs10422893_rs55762233	0.97884	rs55762233	rs10422893	0.643453	31	34	1.09677	4	{'RORC', 'PCBP1', 'SRSF1', 'CTBP2', 'PHF8', 'MECOM', 'KMT2B', 'ELF1', 'MLLT3', 'TCF3', 'SUZ12', 'GABPB1', 'HDAC2', 'INO80', 'SPI1', 'SREBP2', 'L3MBTL2', 'MAX', 'CBFB', 'STAT1', 'TAF1', 'FOXO1', 'FLI1', 'PCGF1', 'INTS11', 'JUN', 'RELA', 'CEBPA', 'GATA2', 'CTBP1', 'SAP30', 'JARID2', 'HNRNPK', 'BRD4', 'MYB', 'JUNB', 'ZBTB33', 'NR3C1', 'JMJD1C', 'YY1', 'HOXA3', 'CHD1', 'EP300', 'SPIB', 'SS18', 'MYC',…	{'MZF1', 'KLF1', 'SP4', 'INSM1', 'ZNF148', 'KLF5', 'KLF16', 'KLF12', 'SP3', 'HINFP', 'SP8', 'NEUROG2', 'KLF10', 'RREB1', 'ZNF530', 'ZNF454', 'SPIB', 'KLF3', 'KLF14', 'ZNF610', 'FOXJ2::ELF1', 'Spi1', 'ZNF816', 'PRDM9'}	0.02	['ENSG00000167491', 'ENSG00000064547', 'ENSG00000250067', 'ENSG00000178093', 'ENSG00000129933', 'ENSG00000186010', 'ENSG00000064490', 'ENSG00000181896', 'ENSG00000259242', 'ENSG00000105705', 'ENSG00000089639', 'ENSG00000254901', 'ENSG00000181035']	['GATAD2A', 'LPAR2', 'YJEFN3', 'TSSK6', 'MAU2', 'NDUFA13', 'RFXANK', 'ZNF101', 'AC002306.1', 'SUGP1', 'GMIP', 'MEF2BNB', 'SLC25A42']	['GATAD2A: 309.5', 'LPAR2: 273.1', 'YJEFN3: 78.5', 'TSSK6: 47.5', 'MAU2: 44.0', 'NDUFA13: 33.9', 'RFXANK: 32.8', 'ZNF101: 23.1', 'AC002306.1: 10.7', 'SUGP1: 7.7', 'GMIP: 6.0', 'MEF2BNB: 5.6', 'SLC25A42: 4.9']
chr19	19262158	rs10403273_rs55762233	0.965144	rs55762233	rs10403273
chr19	19264562	rs72999053_rs55762233	0.978612	rs55762233	rs72999053
chr19	19265410	rs200962751_rs55762233	0.851652	rs55762233	rs200962751
chr19	19267435	rs72999059_rs55762233	0.978612	rs55762233	rs72999059
chr19	19267861	rs998732_rs55762233	0.978612	rs55762233	rs998732
chr19	19269786	rs72999063_rs55762233	0.98581	rs55762233	rs72999063
chr19	19269875	rs72999068_rs55762233	0.978612	rs55762233	rs72999068
chr19	19270918	rs2074302_rs55762233	0.98581	rs55762233	rs2074302
chr19	19272488	rs55822665_rs55762233	0.978612	rs55762233	rs55822665
chr19	19276546	rs2010506_rs55762233	0.978612	rs55762233	rs2010506
chr19	19279375	rs11555053_rs55762233	0.978612	rs55762233	rs11555053
chr19	19281041	rs6511027_rs55762233	0.98581	rs55762233	rs6511027
chr19	19282843	rs8113794_rs55762233	0.97163	rs55762233	rs8113794
chr19	19282847	rs8100713_rs55762233	0.97163	rs55762233	rs8100713
chr19	19282873	rs8100097_rs55762233	0.957261	rs55762233	rs8100097
chr19	19283830	rs56212061_rs55762233	0.928703	rs55762233	rs56212061
chr19	19302282	rs17751061_rs55762233	0.957121	rs55762233	rs17751061
chr19	19302583	rs2315023_rs55762233	0.971431	rs55762233	rs2315023		6	7	1.16667	1	{'PLAG1', 'MYOD1', 'YY1', 'MITF', 'ZNF300', 'CTCF', 'RUNX1'}	{'TWIST1', 'KLF15', 'KLF1', 'SP4', 'ZBTB7B', 'SP9', 'MAZ', 'SOX10', 'Nr2F6', 'ZNF148', 'Nr1H4', 'KLF5', 'SP1', 'KLF11', 'ERF::NHLH1', 'ZNF135', 'KLF16', 'ZBTB7C', 'TBX5', 'SP2', 'KLF12', 'Neurod2', 'ESR2', 'NR2C2', 'ZNF281', 'RUNX3', 'KLF2', 'SP8', 'RARA', 'NEUROD1', 'NEUROG2', 'Atoh1', 'Sox6', 'NR2F1', 'HAND2', 'KLF4', 'Sox11', 'ESR1', 'KLF10', 'KLF7', 'RREB1', 'ZNF320', 'PLAG1', 'THRB', 'KLF9',…		['ENSG00000064547', 'ENSG00000167491', 'ENSG00000250067', 'ENSG00000178093', 'ENSG00000186010', 'ENSG00000129933', 'ENSG00000064490', 'ENSG00000181896', 'ENSG00000259242', 'ENSG00000105705', 'ENSG00000254901', 'ENSG00000181035', 'ENSG00000089639']	['LPAR2', 'GATAD2A', 'YJEFN3', 'TSSK6', 'NDUFA13', 'MAU2', 'RFXANK', 'ZNF101', 'AC002306.1', 'SUGP1', 'MEF2BNB', 'SLC25A42', 'GMIP']	['LPAR2: 309.5', 'GATAD2A: 309.5', 'YJEFN3: 78.8', 'TSSK6: 53.3', 'NDUFA13: 39.9', 'MAU2: 36.9', 'RFXANK: 33.2', 'ZNF101: 29.6', 'AC002306.1: 11.6', 'SUGP1: 8.8', 'MEF2BNB: 7.8', 'SLC25A42: 7.2', 'GMIP: 6.4']
chr19	19306702	rs76944848_rs55762233	0.957121	rs55762233	rs76944848
chr19	19309174	rs113145184_rs55762233	0.971431	rs55762233	rs113145184
chr19	19314335	rs112253053_rs55762233	0.971431	rs55762233	rs112253053
chr19	19315507	rs80146298_rs55762233	0.957121	rs55762233	rs80146298
chr19	19315803	rs4808944_rs55762233	0.971431	rs55762233	rs4808944
chr19	19319039	rs111834969_rs55762233	0.964438	rs55762233	rs111834969
chr19	19319105	rs57436187_rs55762233	0.971431	rs55762233	rs57436187
chr19	19325066	rs4239639_rs55762233	0.924156	rs55762233	rs4239639
chr19	19326690	rs12972691_rs55762233	0.924156	rs55762233	rs12972691
chr19	19332223	rs1557723_rs55762233	0.903236	rs55762233	rs1557723
chr19	19333176	rs2011503_rs55762233	0.910464	rs55762233	rs2011503
chr19	19336660	rs1989867_rs55762233	0.910464	rs55762233	rs1989867		6	7	1.16667	1	{'HSF1', 'SNAI2', 'PLAG1', 'TP63', 'FLI1', 'DNMT3B', 'SMARCA4', 'BHLHE22', 'ETS1'}	{'ZNF701', 'TFAP2B', 'ZNF675', 'SNAI3', 'SNAI1', 'ZNF682', 'ASCL1', 'TFAP4::ETV1', 'ERF::FIGLA', 'SREBF1', 'Elf5', 'TCF12', 'TCF3', 'ZNF189', 'Pou5f1::Sox2', 'TFAP4::FLI1', 'ZEB1', 'SREBF2', 'ZNF454', 'ETV5::FIGLA', 'TFAP2A', 'IKZF1', 'TCF4', 'Ar', 'TFAP2C', 'PBX3', 'ETV2::FIGLA', 'STAT1::STAT2'}	0.02	['ENSG00000167491', 'ENSG00000064547', 'ENSG00000250067', 'ENSG00000178093', 'ENSG00000186010', 'ENSG00000129933', 'ENSG00000181896', 'ENSG00000064490', 'ENSG00000259242', 'ENSG00000105705', 'ENSG00000089639', 'ENSG00000254901', 'ENSG00000181035']	['GATAD2A', 'LPAR2', 'YJEFN3', 'TSSK6', 'NDUFA13', 'MAU2', 'ZNF101', 'RFXANK', 'AC002306.1', 'SUGP1', 'GMIP', 'MEF2BNB', 'SLC25A42']	['GATAD2A: 309.5', 'LPAR2: 309.5', 'YJEFN3: 84.7', 'TSSK6: 55.8', 'NDUFA13: 41.2', 'MAU2: 40.8', 'ZNF101: 31.7', 'RFXANK: 29.2', 'AC002306.1: 13.2', 'SUGP1: 8.6', 'GMIP: 7.1', 'MEF2BNB: 6.7', 'SLC25A42: 5.9']	FALSE	FALSE	{'BORCS8-MEF2B', 'AC011448.1', 'BORCS8', 'ATP13A1'}
chr19	19337390	rs756999_rs55762233	0.910464	rs55762233	rs756999
chr19	19340781	rs2965190_rs55762233	0.910464	rs55762233	rs2965190
chr19	19349892	rs2965194_rs55762233	0.910464	rs55762233	rs2965194
chr19	19349893	rs2905422_rs55762233	0.888833	rs55762233	rs2905422
chr19	19350682	rs11085260_rs55762233	0.910464	rs55762233	rs11085260
chr19	19352222	rs2965195_rs55762233	0.910464	rs55762233	rs2965195
chr19	19356275	rs756997_rs55762233	0.910464	rs55762233	rs756997
chr19	19359097	rs1985109_rs55762233	0.829168	rs55762233	rs1985109
chr19	19359616	rs2860494_rs55762233	0.910464	rs55762233	rs2860494
chr19	19360109	rs71170675_rs55762233	0.800516	rs55762233	rs71170675
chr19	19360609	rs6511029_rs55762233	0.911341	rs55762233	rs6511029
chr19	19360696	rs6511031_rs55762233	0.910464	rs55762233	rs6511031
chr19	19366246	rs146758447_rs55762233	0.882416	rs55762233	rs146758447
chr19	19366401	rs57260911_rs55762233	0.84549	rs55762233	rs57260911
chr19	19366410	rs10423147_rs55762233	0.84549	rs55762233	rs10423147
chr19	19366415	rs199883614_rs55762233	0.876085	rs55762233	rs199883614
chr19	19367241	rs2965201_rs55762233	0.882416	rs55762233	rs2965201	0.630047	77	97	1.25974	12	{'ZNF207', 'HMGXB4', 'DPF2', 'ZNF407', 'KDM1A', 'BCL11A', 'ATF7', 'ARID1A', 'ATF1', 'L3MBTL2', 'SREBP2', 'ESR1', 'CBFB', 'WT1', 'BRCA1', 'EZH2', 'ARRB1', 'GATAD2B', 'ZNF652', 'GTF2F1', 'MLX', 'ZEB2', 'GATA2', 'PTTG1', 'ZBTB7B', 'ZNF217', 'IRF4', 'ID3', 'BRD3', 'CTBP1', 'SMC1', 'TRIM22', 'SREBF2', 'KLF4', 'CHD1', 'ZNF3', 'MRTFB', 'ZNF883', 'ZNF2', 'NCOA1', 'IKZF1', 'XRCC5', 'NBN', 'HDGF', 'PRDM14'…	{'Nr1H2', 'SOX15', 'NR2F2', 'TBX20', 'SOX2', 'Tbx6', 'SOX13', 'NR5A1', 'TBX2', 'Sox3', 'Nr5A2', 'Zic2', 'NR4A1', 'ZKSCAN1', 'E2F6', 'NFIX', 'MGA', 'POU4F1', 'Sox6', 'TBX18', 'Esrrg', 'ESR1', 'JUND', 'Sox5', 'ZNF707', 'ESRRA', 'THRB', 'ESRRB', 'RORA', 'NR4A2', 'TBX3', 'Zic1::Zic2', 'TBR1', 'Sox17'}	0.03	['ENSG00000167491', 'ENSG00000064547', 'ENSG00000250067', 'ENSG00000178093', 'ENSG00000186010', 'ENSG00000129933', 'ENSG00000064490', 'ENSG00000181896', 'ENSG00000259242', 'ENSG00000254901', 'ENSG00000105705', 'ENSG00000089639', 'ENSG00000181035']	['GATAD2A', 'LPAR2', 'YJEFN3', 'TSSK6', 'NDUFA13', 'MAU2', 'RFXANK', 'ZNF101', 'AC002306.1', 'MEF2BNB', 'SUGP1', 'GMIP', 'SLC25A42']	['GATAD2A: 309.5', 'LPAR2: 309.5', 'YJEFN3: 101.9', 'TSSK6: 61.8', 'NDUFA13: 47.6', 'MAU2: 44.6', 'RFXANK: 30.5', 'ZNF101: 30.5', 'AC002306.1: 13.8', 'MEF2BNB: 9.7', 'SUGP1: 9.2', 'GMIP: 8.2', 'SLC25A42: 5.8']
chr19	19367644	rs2965202_rs55762233	0.888821	rs55762233	rs2965202
chr19	19369728	rs2315282_rs55762233	0.888821	rs55762233	rs2315282
chr19	19370013	rs3031859_rs55762233	0.874485	rs55762233	rs3031859
chr19	19371748	rs2905429_rs55762233	0.888821	rs55762233	rs2905429
chr19	19372055	rs11364903_rs55762233	0.888821	rs55762233	rs11364903
chr19	19372101	rs2965178_rs55762233	0.888821	rs55762233	rs2965178
chr19	19378318	rs59285366_rs55762233	0.869826	rs55762233	rs59285366
chr19	19379393	rs2905433_rs55762233	0.888821	rs55762233	rs2905433
chr19	19380243	rs2905434_rs55762233	0.888821	rs55762233	rs2905434
chr19	19383915	rs10406278_rs55762233	0.888821	rs55762233	rs10406278
chr19	19386385	rs2965186_rs55762233	0.888821	rs55762233	rs2965186	0.811658	726	638	0.878788	40	{'MEF2B', 'DPF2', 'AFF4', 'ZXDB', 'TARDBP', 'PHF8', 'ARID1A', 'SMARCC1', 'MLLT3', 'SMARCB1', 'ZNF281', 'ZBTB48', 'ZNF398', 'RBM39', 'HDAC2', 'INO80', 'GLIS3', 'TAF3', 'ILF3', 'KDM4C', 'FOXO1', 'EZH2', 'PCGF1', 'ZBTB2', 'GATAD2B', 'RELA', 'ZBTB7B', 'MEN1', 'ZNF572', 'BRD3', 'ZNF335', 'SNAI2', 'SAP30', 'ZBTB8A', 'SKIL', 'MTA3', 'MBD3', 'MYB', 'EBF1', 'MED26', 'NR2F1', 'CHD1', 'ZNF3', 'APC', 'CLOCK'…	{'EBF1', 'ZNF574', 'KLF9', 'Prdm14', 'Ebf2', 'ZNF257', 'PATZ1', 'EBF3', 'E2F6', 'PRDM9', 'SP5'}	0.02	['ENSG00000167491', 'ENSG00000064547', 'ENSG00000250067', 'ENSG00000178093', 'ENSG00000186010', 'ENSG00000129933', 'ENSG00000181896', 'ENSG00000064490', 'ENSG00000259242', 'ENSG00000254901', 'ENSG00000105705', 'ENSG00000089639', 'ENSG00000181035']	['GATAD2A', 'LPAR2', 'YJEFN3', 'TSSK6', 'NDUFA13', 'MAU2', 'ZNF101', 'RFXANK', 'AC002306.1', 'MEF2BNB', 'SUGP1', 'GMIP', 'SLC25A42']	['GATAD2A: 309.5', 'LPAR2: 309.5', 'YJEFN3: 99.1', 'TSSK6: 60.9', 'NDUFA13: 48.5', 'MAU2: 40.2', 'ZNF101: 29.9', 'RFXANK: 27.5', 'AC002306.1: 13.5', 'MEF2BNB: 9.8', 'SUGP1: 9.2', 'GMIP: 8.1', 'SLC25A42: 6.5']
chr19	19388055	rs137895996_rs55762233	0.863638	rs55762233	rs137895996
chr19	19394738	rs8111093_rs55762233	0.888821	rs55762233	rs8111093
chr19	19398294	rs56291054_rs55762233	0.888821	rs55762233	rs56291054
chr19	19398891	rs34487417_rs55762233	0.882416	rs55762233	rs34487417
chr19	19401507	rs2965181_rs55762233	0.888821	rs55762233	rs2965181
chr19	19401945	rs2965179_rs55762233	0.888821	rs55762233	rs2965179
chr19	19404672	rs56218506_rs55762233	0.888821	rs55762233	rs56218506
chr19	19406515	rs1529745_rs55762233	0.827953	rs55762233	rs1529745	0.560601	1106	730	0.660036	41	{'RORC', 'HMGXB4', 'ZNF274', 'DPF2', 'DMAP1', 'ZNF407', 'ELL2', 'CREM', 'AFF4', 'ARID4A', 'ETS1', 'TARDBP', 'HMGB1', 'KLF5', 'RB1', 'ATF7', 'ARID1A', 'SMARCC1', 'ELF1', 'MAF1', 'MLLT3', 'SMARCB1', 'MYOD1', 'TCF3', 'PDX1', 'GLIS2', 'ISL2', 'GABPB1', 'EHMT2', 'CREB1', 'SIN3A', 'GLIS3', 'INO80', 'SPI1', 'SP140L', 'SREBP2', 'KDM4C', 'STAT1', 'TAF1', 'FOXK1', 'POU5F1', 'GATA4', 'FLI1', 'ZNF660', 'ZBTB…	{'KLF15', 'TFAP2B', 'ZBTB14', 'MAZ', 'GABPA', 'ZNF148', 'EGR3', 'ELF1', 'EGR4', 'EGR1', 'SP2', 'Wt1', 'ZNF93', 'ZNF281', 'ZBTB7A', 'Zfx', 'EGR2', 'ETV1', 'Ikzf3', 'SP5', 'ZNF530', 'TFAP2A', 'PATZ1', 'TCFL5', 'Erg', 'HES1', 'ZNF610', 'TFAP2C', 'PRDM9'}		['ENSG00000167491', 'ENSG00000064547', 'ENSG00000250067', 'ENSG00000178093', 'ENSG00000186010', 'ENSG00000129933', 'ENSG00000181896', 'ENSG00000064490', 'ENSG00000259242', 'ENSG00000105705', 'ENSG00000089639', 'ENSG00000254901', 'ENSG00000181035']	['GATAD2A', 'LPAR2', 'YJEFN3', 'TSSK6', 'NDUFA13', 'MAU2', 'ZNF101', 'RFXANK', 'AC002306.1', 'SUGP1', 'GMIP', 'MEF2BNB', 'SLC25A42']	['GATAD2A: 309.5', 'LPAR2: 309.5', 'YJEFN3: 81.1', 'TSSK6: 57.3', 'NDUFA13: 40.7', 'MAU2: 37.4', 'ZNF101: 32.2', 'RFXANK: 25.6', 'AC002306.1: 14.0', 'SUGP1: 8.2', 'GMIP: 7.6', 'MEF2BNB: 6.6', 'SLC25A42: 5.4']
chr19	19409723	rs35494426_rs55762233	0.874485	rs55762233	rs35494426
chr19	19411667	rs138179252_rs55762233	0.868074	rs55762233	rs138179252
chr19	19411681	rs2060276_rs55762233	0.867344	rs55762233	rs2060276
chr19	19413295	rs2916070_rs55762233	0.888821	rs55762233	rs2916070
chr19	19414902	rs2916072_rs55762233	0.881637	rs55762233	rs2916072
chr19	19419780	rs2916075_rs55762233	0.888821	rs55762233	rs2916075
chr19	19420560	rs11668203_rs55762233	0.888821	rs55762233	rs11668203	0.762535	156	174	1.11538	14	{'ATF7', 'ZBTB33', 'RELB', 'TCF3', 'MLLT1', 'KMT2A'}	{'Prdm5', 'MEF2B', 'ZFP14', 'Nr2F6', 'ZNF324', 'ZNF384', 'Nr1H4', 'SREBF1', 'SNAI2', 'Rbpjl', 'ZNF135', 'ZNF85', 'ZNF460', 'NR1D1', 'Zfx', 'MEF2A', 'NR2F1', 'NR2C1', 'MEF2D', 'NR1D2', 'MEF2C', 'Six3', 'PLAG1', 'HOXB13', 'PRDM9'}	0.05	['ENSG00000167491', 'ENSG00000064547', 'ENSG00000250067', 'ENSG00000178093', 'ENSG00000129933', 'ENSG00000186010', 'ENSG00000181896', 'ENSG00000064490', 'ENSG00000259242', 'ENSG00000105705', 'ENSG00000089639', 'ENSG00000181035', 'ENSG00000254901', 'ENSG00000267419']	['GATAD2A', 'LPAR2', 'YJEFN3', 'TSSK6', 'MAU2', 'NDUFA13', 'ZNF101', 'RFXANK', 'AC002306.1', 'SUGP1', 'GMIP', 'SLC25A42', 'MEF2BNB', 'CTC-559E9.6']	['GATAD2A: 309.5', 'LPAR2: 309.5', 'YJEFN3: 78.7', 'TSSK6: 52.7', 'MAU2: 43.3', 'NDUFA13: 39.2', 'ZNF101: 31.5', 'RFXANK: 26.8', 'AC002306.1: 13.7', 'SUGP1: 8.1', 'GMIP: 7.0', 'SLC25A42: 6.2', 'MEF2BNB: 5.0', 'CTC-559E9.6: 4.8']
chr19	19425398	rs2060275_rs55762233	0.882416	rs55762233	rs2060275
chr19	19429294	rs111492959_rs55762233	0.874485	rs55762233	rs111492959
chr19	19432461	rs2060274_rs55762233	0.888821	rs55762233	rs2060274
chr19	19434618	rs2965184_rs55762233	0.882416	rs55762233	rs2965184
chr19	19439496	rs4808951_rs55762233	0.888821	rs55762233	rs4808951
chr19	19443915	rs80200208_rs55762233	0.888821	rs55762233	rs80200208
chr19	19447658	rs8105642_rs55762233	0.888821	rs55762233	rs8105642	0.799661	1093	861	0.78774	38	{'CDKN1B', 'POU5F1', 'ERG', 'ZNF263', 'RUNX1T1', 'KLF3', 'SMARCA4', 'KLF4', 'TCF3', 'CBFA2T2', 'MYB', 'LMO2', 'TAL1', 'RUNX1', 'FOXO1', 'SRSF3'}	{'ZNF701', 'ZFP14', 'Runx1', 'ZNF263', 'CEBPG', 'Zic2', 'ZNF317', 'Zic1::Zic2', 'Dmrt1', 'Zic3', 'ATF4'}	0.03	['ENSG00000167491', 'ENSG00000064547', 'ENSG00000250067', 'ENSG00000178093', 'ENSG00000129933', 'ENSG00000186010', 'ENSG00000181896', 'ENSG00000064490', 'ENSG00000259242', 'ENSG00000105705', 'ENSG00000089639', 'ENSG00000254901', 'ENSG00000181035']	['GATAD2A', 'LPAR2', 'YJEFN3', 'TSSK6', 'MAU2', 'NDUFA13', 'ZNF101', 'RFXANK', 'AC002306.1', 'SUGP1', 'GMIP', 'MEF2BNB', 'SLC25A42']	['GATAD2A: 309.5', 'LPAR2: 309.5', 'YJEFN3: 87.1', 'TSSK6: 59.9', 'MAU2: 44.7', 'NDUFA13: 42.8', 'ZNF101: 31.3', 'RFXANK: 27.1', 'AC002306.1: 13.8', 'SUGP1: 9.1', 'GMIP: 7.7', 'MEF2BNB: 7.1', 'SLC25A42: 6.1']	{'ZNF101', 'GMIP', 'TSSK6', 'PBX4'}	{'ZNF101', 'MAU2', 'PBX4', 'GMIP', 'RFXANK', 'TSSK6'}	{'BORCS8-MEF2B', 'MEF2B', 'LPAR2', 'GATAD2A', 'ZNF101', 'FKBP8', 'MAU2', 'REX1BD', 'PBX4', 'UPF1', 'NDUFA13', 'SUGP1', 'GMIP', 'RFXANK', 'BORCS8', 'ATP13A1', 'TSSK6'}
chr19	19449179	rs8110250_rs55762233	0.888821	rs55762233	rs8110250
chr19	19449253	rs8110171_rs55762233	0.888821	rs55762233	rs8110171
chr19	19452092	rs1560687_rs55762233	0.888821	rs55762233	rs1560687	0.192505	598	369	0.617057	29	{'GATA3', 'CEBPA', 'SMC1', 'CEBPB', 'NR3C1', 'GATA6', 'RBPJ', 'SND1', 'TRIM22', 'EGR1', 'ZNF300', 'ESR1', 'MLLT1'}	{'Nrf1', 'ZNF148', 'ETV5::FIGLA', 'ZKSCAN5', 'ZNF263', 'PATZ1', 'ZNF281', 'HMBOX1', 'LBX1', 'MAZ', 'SP2', 'TFAP4::ETV1', 'ETV2::FIGLA', 'PRDM9'}	0.05	['ENSG00000167491', 'ENSG00000064547', 'ENSG00000250067', 'ENSG00000178093', 'ENSG00000129933', 'ENSG00000186010', 'ENSG00000181896', 'ENSG00000064490', 'ENSG00000259242', 'ENSG00000105705', 'ENSG00000089639', 'ENSG00000254901', 'ENSG00000181035']	['GATAD2A', 'LPAR2', 'YJEFN3', 'TSSK6', 'MAU2', 'NDUFA13', 'ZNF101', 'RFXANK', 'AC002306.1', 'SUGP1', 'GMIP', 'MEF2BNB', 'SLC25A42']	['GATAD2A: 309.5', 'LPAR2: 309.5', 'YJEFN3: 86.6', 'TSSK6: 59.6', 'MAU2: 44.8', 'NDUFA13: 42.9', 'ZNF101: 31.2', 'RFXANK: 27.2', 'AC002306.1: 13.6', 'SUGP1: 9.1', 'GMIP: 7.6', 'MEF2BNB: 7.2', 'SLC25A42: 6.1']	{'ZNF101', 'GMIP', 'TSSK6'}	{'ZNF101', 'GMIP', 'PBX4'}	{'LPAR2', 'GATAD2A', 'ZNF101', 'SLC25A42', 'MAU2', 'NDUFA13', 'SUGP1', 'GMIP', 'PBX4', 'BORCS8', 'ATP13A1', 'TSSK6'}
chr19	19453863	rs147292290_rs55762233	0.888821	rs55762233	rs147292290
chr19	19454547	rs113980591_rs55762233	0.874485	rs55762233	rs113980591
chr19	19454672	rs113841472_rs55762233	0.888821	rs55762233	rs113841472
chr19	19458213	rs75582668_rs55762233	0.888821	rs55762233	rs75582668
chr19	19459745	rs58074958_rs55762233	0.888821	rs55762233	rs58074958	0.799734	243	245	1.00823	28	{'NFIA', 'EVI1', 'PBX2', 'BRD9', 'MED1', 'IRF4', 'KMT2A', 'RAD21', 'CDKN1B', 'BCOR', 'HMGB2', 'NFIC', 'MEIS2', 'RBPJ', 'SMARCB1', 'BRD2', 'MYBL2', 'BRD4', 'GABPB1', 'SMC1', 'JUNB', 'TFAP4', 'ESRRA', 'MRTFB', 'SUPT16H', 'EHF', 'ETV6', 'HDGF', 'ZBTB6', 'MYC', 'PBX3', 'PKNOX1'}	{'Yy1', 'NFIC', 'MEIS2', 'Bcl11B', 'OSR2', 'OSR1', 'PBX1', 'NR2C2', 'ZSCAN4', 'NFIX', 'ZNF574', 'ZKSCAN5', 'MEIS1', 'ESRRA', 'Runx1', 'NFIB', 'PBX3', 'Pparg::Rxra', 'PKNOX1'}		['ENSG00000167491', 'ENSG00000064547', 'ENSG00000250067', 'ENSG00000178093', 'ENSG00000129933', 'ENSG00000186010', 'ENSG00000181896', 'ENSG00000064490', 'ENSG00000259242', 'ENSG00000105705', 'ENSG00000089639', 'ENSG00000254901', 'ENSG00000181035']	['GATAD2A', 'LPAR2', 'YJEFN3', 'TSSK6', 'MAU2', 'NDUFA13', 'ZNF101', 'RFXANK', 'AC002306.1', 'SUGP1', 'GMIP', 'MEF2BNB', 'SLC25A42']	['GATAD2A: 309.5', 'LPAR2: 309.5', 'YJEFN3: 87.5', 'TSSK6: 60.1', 'MAU2: 44.7', 'NDUFA13: 42.7', 'ZNF101: 31.4', 'RFXANK: 27.3', 'AC002306.1: 13.8', 'SUGP1: 9.0', 'GMIP: 7.8', 'MEF2BNB: 6.9', 'SLC25A42: 6.1']
chr19	19460942	rs4808958_rs55762233	0.846013	rs55762233	rs4808958	0.835286	2484	3007	1.21055	42	{'TWIST1', 'NCOA3', 'MEF2B', 'LMO1', 'ETS1', 'TARDBP', 'ATF7', 'ELF1', 'MYOD1', 'GABPB1', 'SIN3A', 'MGA', 'SREBP2', 'MAX', 'STAT1', 'POU5F1', 'FLI1', 'ZBTB20', 'ARRB1', 'TEAD4', 'MITF', 'JUN', 'RELA', 'FOXP2', 'TCF21', 'KLF1', 'ZNF341', 'BACH2', 'SMARCA4', 'GABPA', 'IRF4', 'ZNF335', 'NFE2', 'ZBTB8A', 'TBX5', 'BRD4', 'MYB', 'SMC1', 'JUNB', 'JMJD1C', 'CDK7', 'CHD1', 'EP300', 'ZNF3', 'CLOCK', 'ASH2L…	{'ZNF701', 'ZNF768', 'ETV3', 'MAZ', 'ETS2', 'ZNF148', 'ELK1', 'ETS1', 'Gli1', 'Plagl1', 'ETV4', 'KLF16', 'ELK3', 'ELK4', 'CTCFL', 'ZNF281', 'ZBTB7A', 'ERF', 'MAX::MYC', 'ETV2', 'ZNF708', 'FLI1', 'ETV5', 'FEV', 'ZNF530', 'KLF17'}	0.03	['ENSG00000167491', 'ENSG00000064547', 'ENSG00000250067', 'ENSG00000178093', 'ENSG00000129933', 'ENSG00000186010', 'ENSG00000181896', 'ENSG00000064490', 'ENSG00000259242', 'ENSG00000105705', 'ENSG00000089639', 'ENSG00000181035', 'ENSG00000254901']	['GATAD2A', 'LPAR2', 'YJEFN3', 'TSSK6', 'MAU2', 'NDUFA13', 'ZNF101', 'RFXANK', 'AC002306.1', 'SUGP1', 'GMIP', 'SLC25A42', 'MEF2BNB']	['GATAD2A: 309.5', 'LPAR2: 309.5', 'YJEFN3: 82.8', 'TSSK6: 56.9', 'MAU2: 44.1', 'NDUFA13: 39.5', 'ZNF101: 28.6', 'RFXANK: 26.3', 'AC002306.1: 12.4', 'SUGP1: 9.0', 'GMIP: 7.5', 'SLC25A42: 6.0', 'MEF2BNB: 5.3']
chr19	19467781	rs754256_rs55762233	0.888821	rs55762233	rs754256
chr19	19468747	rs4808962_rs55762233	0.888821	rs55762233	rs4808962
chr19	19469946	rs112539183_rs55762233	0.812038	rs55762233	rs112539183
chr19	19474978	rs56280531_rs55762233	0.888821	rs55762233	rs56280531
chr19	19479911	rs4808204_rs55762233	0.888821	rs55762233	rs4808204
chr19	19481422	rs75667002_rs55762233	0.888821	rs55762233	rs75667002
chr19	19492063	rs751857_rs55762233	0.891007	rs55762233	rs751857
chr19	19493396	rs11671253_rs55762233	0.888821	rs55762233	rs11671253
chr19	19495671	rs113249403_rs55762233	0.888821	rs55762233	rs113249403
chr19	19503479	rs79370636_rs55762233	0.888821	rs55762233	rs79370636
chr19	19505095	rs78010159_rs55762233	0.888821	rs55762233	rs78010159
chr19	19505171	rs111762799_rs55762233	0.876085	rs55762233	rs111762799
chr19	19506207	rs34667451_rs55762233	0.888821	rs55762233	rs34667451
chr19	19509646	rs34918704_rs55762233	0.888821	rs55762233	rs34918704
chr19	19510942	rs11670687_rs55762233	0.888821	rs55762233	rs11670687
chr19	19510970	rs11085264_rs55762233	0.888821	rs55762233	rs11085264
chr19	19515924	rs80007081_rs55762233	0.888821	rs55762233	rs80007081	0.784315	693	547	0.789322	38	{'ZNF207', 'HMGXB4', 'KLF6', 'ZNF274', 'DPF2', 'DMAP1', 'ZNF407', 'NFYB', 'ZNF550', 'ZNF528', 'ZXDB', 'SRSF1', 'ETS1', 'ARID4A', 'LIN54', 'PAX3-FOXO1', 'ZNF561', 'BCL11A', 'PHF8', 'RB1', 'ARID1A', 'ELF1', 'ETV4', 'SMARCB1', 'KLF16', 'MYOD1', 'PHF20', 'CHD2', 'TCF3', 'ZNF711', 'ATF1', 'ZNF444', 'ZNF281', 'ZBTB48', 'FOXL2', 'GABPB1', 'SIN3A', 'CREB1', 'NELFCD', 'RBM39', 'INO80', 'TAF3', 'ILF3', 'L3…	{'RORC', 'KLF6', 'ZNF257', 'ASCL1', 'ERF::FIGLA', 'SNAI2', 'MYOD1', 'FOXO1::FLI1', 'FLI1::FOXI1', 'ZEB1', 'FOXO1::ELF1', 'FOXO1::ELK3', 'NFYA', 'PLAG1', 'ETV5::FIGLA', 'NFYC', 'ERF::FOXO1', 'RARA::RXRG', 'ERF::FOXI1', 'FOXJ2::ELF1', 'TCF4', 'Spi1', 'ETV2::FIGLA'}	0.03	['ENSG00000167491', 'ENSG00000064547', 'ENSG00000250067', 'ENSG00000178093', 'ENSG00000186010', 'ENSG00000129933', 'ENSG00000181896', 'ENSG00000064490', 'ENSG00000259242', 'ENSG00000105705', 'ENSG00000254901', 'ENSG00000089639', 'ENSG00000181035']	['GATAD2A', 'LPAR2', 'YJEFN3', 'TSSK6', 'NDUFA13', 'MAU2', 'ZNF101', 'RFXANK', 'AC002306.1', 'SUGP1', 'MEF2BNB', 'GMIP', 'SLC25A42']	['GATAD2A: 309.5', 'LPAR2: 309.5', 'YJEFN3: 101.6', 'TSSK6: 63.0', 'NDUFA13: 49.8', 'MAU2: 46.7', 'ZNF101: 32.8', 'RFXANK: 28.5', 'AC002306.1: 14.2', 'SUGP1: 9.8', 'MEF2BNB: 9.4', 'GMIP: 8.9', 'SLC25A42: 6.3']
chr19	19515959	rs17684164_rs55762233	0.888821	rs55762233	rs17684164	0.835287	2208	1932	0.875	42	{'ZNF207', 'HMGXB4', 'KLF6', 'ZNF274', 'DPF2', 'DMAP1', 'ZNF257', 'ZNF407', 'PRDM15', 'NFYB', 'ZNF550', 'AFF4', 'ZNF528', 'ZXDB', 'SRSF1', 'ETS1', 'ARID4A', 'LIN54', 'PAX3-FOXO1', 'ZNF561', 'PHF8', 'RB1', 'KLF5', 'ATF7', 'ARID1A', 'ELF1', 'SMARCC1', 'ETV4', 'SMARCB1', 'KLF16', 'MAFK', 'MYOD1', 'PHF20', 'TCF3', 'RXRA', 'ZNF711', 'ATF1', 'ZNF444', 'FOXL2', 'ZBTB48', 'OGT', 'GABPB1', 'CREB1', 'MGA',…	{'RORC', 'ERF::FIGLA', 'NFYA', 'SNAI2', 'ETV5::FIGLA', 'NFYC', 'KLF6', 'ZNF768', 'RARA::RXRG', 'ETV2::FIGLA', 'ZNF257', 'ZEB1', 'MYOD1', 'PAX5', 'TCF4', 'ASCL1', 'Npas4', 'TP73'}	0.03	['ENSG00000167491', 'ENSG00000064547', 'ENSG00000250067', 'ENSG00000178093', 'ENSG00000186010', 'ENSG00000129933', 'ENSG00000181896', 'ENSG00000064490', 'ENSG00000259242', 'ENSG00000254901', 'ENSG00000105705', 'ENSG00000089639', 'ENSG00000181035']	['GATAD2A', 'LPAR2', 'YJEFN3', 'TSSK6', 'NDUFA13', 'MAU2', 'ZNF101', 'RFXANK', 'AC002306.1', 'MEF2BNB', 'SUGP1', 'GMIP', 'SLC25A42']	['GATAD2A: 309.5', 'LPAR2: 309.5', 'YJEFN3: 101.8', 'TSSK6: 62.9', 'NDUFA13: 49.6', 'MAU2: 46.5', 'ZNF101: 32.9', 'RFXANK: 28.8', 'AC002306.1: 13.8', 'MEF2BNB: 9.7', 'SUGP1: 9.6', 'GMIP: 8.8', 'SLC25A42: 6.4']
chr19	19515971	rs77254326_rs55762233	0.888821	rs55762233	rs77254326	0.835289	2534	2264	0.893449	42	{'ZNF207', 'HMGXB4', 'KLF6', 'ZNF274', 'LMO1', 'DPF2', 'DMAP1', 'ZNF257', 'ZNF407', 'PRDM15', 'NFYB', 'ZNF550', 'AFF4', 'TFDP1', 'ZNF528', 'BRD9', 'ZXDB', 'SRSF1', 'ARID4A', 'LIN54', 'PAX3-FOXO1', 'ETS1', 'ZNF561', 'PHF8', 'RB1', 'KLF5', 'ATF7', 'ARID1A', 'ELF1', 'SMARCC1', 'ETV4', 'DDX21', 'MLLT3', 'SMARCB1', 'KLF16', 'MAFK', 'MYOD1', 'PHF20', 'TCF3', 'RXRA', 'PDX1', 'ZNF711', 'ATF1', 'ZNF444', …	{'ERF::FIGLA', 'NFYA', 'NFYC', 'ETV5::FIGLA', 'KLF6', 'ZNF768', 'ETV2::FIGLA', 'RARA::RXRG', 'ZNF416', 'ZNF257', 'PAX5', 'SMAD2', 'Npas4', 'TP73'}	0.03	['ENSG00000167491', 'ENSG00000064547', 'ENSG00000250067', 'ENSG00000178093', 'ENSG00000129933', 'ENSG00000186010', 'ENSG00000181896', 'ENSG00000064490', 'ENSG00000259242', 'ENSG00000254901', 'ENSG00000089639', 'ENSG00000105705', 'ENSG00000181035']	['GATAD2A', 'LPAR2', 'YJEFN3', 'TSSK6', 'MAU2', 'NDUFA13', 'ZNF101', 'RFXANK', 'AC002306.1', 'MEF2BNB', 'GMIP', 'SUGP1', 'SLC25A42']	['GATAD2A: 309.5', 'LPAR2: 309.5', 'YJEFN3: 100.1', 'TSSK6: 65.7', 'MAU2: 52.3', 'NDUFA13: 49.1', 'ZNF101: 33.9', 'RFXANK: 29.9', 'AC002306.1: 14.0', 'MEF2BNB: 9.7', 'GMIP: 9.5', 'SUGP1: 8.8', 'SLC25A42: 6.7']
chr19	19516500	rs16996127_rs55762233	0.888821	rs55762233	rs16996127	0.77404	341	418	1.22581	34	{'HMGXB4', 'KLF6', 'DMAP1', 'ZNF407', 'KDM1A', 'AFF4', 'ARID4A', 'ETS1', 'PHF8', 'KMT2B', 'ELF1', 'ARID1A', 'ETV4', 'MLLT3', 'SMARCB1', 'PHF20', 'ZNF711', 'ATF1', 'ZNF444', 'BAP1', 'GABPB1', 'SIN3A', 'NELFCD', 'HDAC2', 'INO80', 'TAF3', 'ILF3', 'SPI1', 'SP140L', 'L3MBTL2', 'KDM4C', 'SREBP2', 'MAX', 'ZHX1', 'TAF1', 'ZNF232', 'ZBTB20', 'E4F1', 'PCGF1', 'JUN', 'ZNF143', 'ZBTB7B', 'GABPA', 'ID3', 'BRD…	{'ZNF701', 'Stat4', 'ZNF341', 'Spi1', 'RBPJ', 'Elf5', 'OSR2', 'RUNX3', 'ISL2', 'FOXD3', 'Nkx3-1', 'Ikzf3', 'NR1I2', 'ELF3', 'SPIB', 'EHF', 'Foxj3', 'Erg', 'ZNF530'}	0.03	['ENSG00000167491', 'ENSG00000064547', 'ENSG00000250067', 'ENSG00000178093', 'ENSG00000186010', 'ENSG00000129933', 'ENSG00000181896', 'ENSG00000064490', 'ENSG00000259242', 'ENSG00000089639', 'ENSG00000254901', 'ENSG00000105705', 'ENSG00000181035', 'ENSG00000105708']	['GATAD2A', 'LPAR2', 'YJEFN3', 'TSSK6', 'NDUFA13', 'MAU2', 'ZNF101', 'RFXANK', 'AC002306.1', 'GMIP', 'MEF2BNB', 'SUGP1', 'SLC25A42', 'ZNF14']	['GATAD2A: 309.5', 'LPAR2: 309.5', 'YJEFN3: 96.9', 'TSSK6: 64.3', 'NDUFA13: 48.7', 'MAU2: 48.4', 'ZNF101: 33.4', 'RFXANK: 30.1', 'AC002306.1: 14.1', 'GMIP: 10.0', 'MEF2BNB: 9.3', 'SUGP1: 8.1', 'SLC25A42: 6.5', 'ZNF14: 5.1']
chr19	19516843	rs56330647_rs55762233	0.888821	rs55762233	rs56330647	0.501407	20	16	0.8	3	{'BCOR', 'RUNX2', 'ZBTB20', 'ZNF711', 'ZNF579', 'BRD4'}	{'ZNF460', 'Nfat5', 'E2F2', 'Irf1', 'Stat2', 'E2F4', 'ZNF135', 'CTCFL', 'ZNF354A', 'YY2', 'SP2', 'E2F1', 'ZNF384', 'IRF7', 'HINFP', 'ZNF417', 'ZFP42', 'Ddit3::Cebpa'}	0.03	['ENSG00000167491', 'ENSG00000064547', 'ENSG00000250067', 'ENSG00000178093', 'ENSG00000186010', 'ENSG00000129933', 'ENSG00000181896', 'ENSG00000064490', 'ENSG00000259242', 'ENSG00000105705', 'ENSG00000254901', 'ENSG00000089639', 'ENSG00000181035']	['GATAD2A', 'LPAR2', 'YJEFN3', 'TSSK6', 'NDUFA13', 'MAU2', 'ZNF101', 'RFXANK', 'AC002306.1', 'SUGP1', 'MEF2BNB', 'GMIP', 'SLC25A42']	['GATAD2A: 309.5', 'LPAR2: 309.5', 'YJEFN3: 101.4', 'TSSK6: 62.9', 'NDUFA13: 49.9', 'MAU2: 46.5', 'ZNF101: 32.9', 'RFXANK: 28.6', 'AC002306.1: 14.1', 'SUGP1: 9.6', 'MEF2BNB: 9.2', 'GMIP: 8.9', 'SLC25A42: 6.2']
chr19	19517243	rs139291704_rs55762233	0.817903	rs55762233	rs139291704
chr19	19517430	rs7256028_rs55762233	0.888821	rs55762233	rs7256028
chr19	19518720	rs7245689_rs55762233	0.888821	rs55762233	rs7245689
chr19	19519192	rs78883953_rs55762233	0.882416	rs55762233	rs78883953
chr19	19519764	rs138951922_rs55762233	0.881637	rs55762233	rs138951922
chr19	19520138	rs7250233_rs55762233	0.888821	rs55762233	rs7250233
chr19	19522160	rs148001625_rs55762233	0.888821	rs55762233	rs148001625
chr19	19523098	rs76095338_rs55762233	0.888821	rs55762233	rs76095338
chr19	19523441	rs139366686_rs55762233	0.863638	rs55762233	rs139366686
chr19	19525761	rs142175758_rs55762233	0.874485	rs55762233	rs142175758
chr19	19525892	rs78176666_rs55762233	0.888821	rs55762233	rs78176666
chr19	19526627	rs111406321_rs55762233	0.888821	rs55762233	rs111406321
chr19	19526971	rs75453386_rs55762233	0.882416	rs55762233	rs75453386
chr19	19527408	rs75525243_rs55762233	0.882416	rs55762233	rs75525243
chr19	19527933	rs45631651_rs55762233	0.882416	rs55762233	rs45631651		4	8	2	1	{'SMAD2-3', 'HIF1A', 'FOS', 'RBM22', 'IFNA1', 'AR', 'TP63', 'TRIM28', 'DNMT3B', 'ARNT', 'AFF4', 'YY1', 'ARID2', 'CHD1', 'KMT2A', 'BRD4', 'ZBTB48'}	{'ZNF143', 'NR1H4::RXRA', 'NR2F6', 'ZNF708', 'Plagl1', 'KLF9', 'ZNF341', 'Ebf2', 'NR2F1', 'EBF3', 'PBX3', 'ZNF417', 'ZNF281', 'PRDM9'}		['ENSG00000167491', 'ENSG00000064547', 'ENSG00000250067', 'ENSG00000178093', 'ENSG00000129933', 'ENSG00000186010', 'ENSG00000181896', 'ENSG00000064490', 'ENSG00000259242', 'ENSG00000105705', 'ENSG00000089639', 'ENSG00000181035', 'ENSG00000254901']	['GATAD2A', 'LPAR2', 'YJEFN3', 'TSSK6', 'MAU2', 'NDUFA13', 'ZNF101', 'RFXANK', 'AC002306.1', 'SUGP1', 'GMIP', 'SLC25A42', 'MEF2BNB']	['GATAD2A: 309.5', 'LPAR2: 309.5', 'YJEFN3: 90.6', 'TSSK6: 59.5', 'MAU2: 43.5', 'NDUFA13: 42.9', 'ZNF101: 32.6', 'RFXANK: 24.4', 'AC002306.1: 14.2', 'SUGP1: 8.9', 'GMIP: 7.5', 'SLC25A42: 5.7', 'MEF2BNB: 5.0']	{'YJEFN3', 'LPAR2', 'CILP2', 'ATP13A1', 'TSSK6'}	{'YJEFN3'}	{'YJEFN3', 'LPAR2', 'GATAD2A', 'ZNF101', 'AC011448.1', 'MAU2', 'NDUFA13', 'SUGP1', 'GMIP', 'PBX4', 'CILP2', 'BORCS8', 'ATP13A1', 'TSSK6', 'COPE'}
chr19	19528638	rs74950305_rs55762233	0.888821	rs55762233	rs74950305
chr19	19531222	rs55927782_rs55762233	0.888821	rs55762233	rs55927782
chr19	19532533	rs113527843_rs55762233	0.881644	rs55762233	rs113527843	0.7363	138	163	1.18116	21	{'ZNF207', 'HMGXB4', 'ZNF583', 'ZNF274', 'HIC1', 'E2F4', 'ZNF407', 'NFYB', 'ZNF550', 'AFF4', 'DEK', 'BRD9', 'PCBP1', 'SRSF1', 'ARID4A', 'LIN54', 'TARDBP', 'RB1', 'SMARCC1', 'SMARCB1', 'MAFK', 'MYOD1', 'TCF3', 'ZNF711', 'SUZ12', 'ATF1', 'ZNF444', 'GABPB1', 'ZNF654', 'RBM39', 'HDAC2', 'INO80', 'ILF3', 'L3MBTL2', 'SREBP2', 'ESR1', 'MEF2D', 'POU5F1', 'EZH2', 'FLI1', 'PCGF1', 'GATAD2B', 'JUN', 'HEXIM1…	{'MZF1', 'ZNF768', 'PATZ1', 'KLF17', 'KLF16', 'KLF4', 'ZBTB6', 'EGR1', 'KLF14', 'KLF10', 'OSR2', 'Hic1', 'Tfcp2l1', 'NR2C2', 'Nr2e3', 'E2F6', 'PRDM9', 'SP5'}	0.04	['ENSG00000167491', 'ENSG00000064547', 'ENSG00000250067', 'ENSG00000178093', 'ENSG00000186010', 'ENSG00000129933', 'ENSG00000181896', 'ENSG00000064490', 'ENSG00000259242', 'ENSG00000105705', 'ENSG00000089639', 'ENSG00000181035', 'ENSG00000254901']	['GATAD2A', 'LPAR2', 'YJEFN3', 'TSSK6', 'NDUFA13', 'MAU2', 'ZNF101', 'RFXANK', 'AC002306.1', 'SUGP1', 'GMIP', 'SLC25A42', 'MEF2BNB']	['GATAD2A: 309.5', 'LPAR2: 309.5', 'YJEFN3: 90.7', 'TSSK6: 59.3', 'NDUFA13: 43.6', 'MAU2: 43.4', 'ZNF101: 32.7', 'RFXANK: 24.0', 'AC002306.1: 14.2', 'SUGP1: 9.3', 'GMIP: 7.8', 'SLC25A42: 5.8', 'MEF2BNB: 5.2']
chr19	19532826	rs8100927_rs55762233	0.881644	rs55762233	rs8100927	0.768788	137	131	0.956204	17	{'RELA', 'HNRNPL', 'SMAD3', 'NR2F2', 'DPF2', 'AFF4', 'MEN1', 'GABPA', 'BCL11B', 'ID3', 'HIF1A', 'NR2F6', 'NCAPH2', 'PAF1', 'RBFOX2', 'BRD1', 'AGO1', 'CHD2', 'KLF17', 'ZNF711', 'ZNF444', 'ZBTB7A', 'NR3C1', 'INO80', 'NR2F1', 'YY1', 'NR2C1', 'GATA3', 'REST', 'MRTFB', 'PLAG1', 'RBM22', 'IFNA1', 'ZNF282', 'HDAC8', 'SIRT6', 'NFATC3', 'TFAP2C', 'PRDM14', 'GTF2F1', 'SRSF3'}	{'TGIF2', 'NR2F6', 'ZNF449', 'ZNF274', 'FERD3L', 'TGIF1', 'TGIF2LX', 'PKNOX2', 'ZNF317', 'NR4A2::RXRA', 'PAX3', 'ZNF324'}	0.04	['ENSG00000167491', 'ENSG00000064547', 'ENSG00000250067', 'ENSG00000178093', 'ENSG00000186010', 'ENSG00000129933', 'ENSG00000181896', 'ENSG00000064490', 'ENSG00000259242', 'ENSG00000105705', 'ENSG00000089639', 'ENSG00000181035', 'ENSG00000254901']	['GATAD2A', 'LPAR2', 'YJEFN3', 'TSSK6', 'NDUFA13', 'MAU2', 'ZNF101', 'RFXANK', 'AC002306.1', 'SUGP1', 'GMIP', 'SLC25A42', 'MEF2BNB']	['GATAD2A: 309.5', 'LPAR2: 309.5', 'YJEFN3: 90.1', 'TSSK6: 59.5', 'NDUFA13: 44.0', 'MAU2: 43.4', 'ZNF101: 32.8', 'RFXANK: 24.0', 'AC002306.1: 14.3', 'SUGP1: 9.1', 'GMIP: 7.6', 'SLC25A42: 5.8', 'MEF2BNB: 5.1']
chr19	19532905	rs8101219_rs55762233	0.881644	rs55762233	rs8101219
chr19	19533592	rs4808968_rs55762233	0.881644	rs55762233	rs4808968
chr19	19534683	rs4808205_rs55762233	0.86022	rs55762233	rs4808205
chr19	19534835	rs4808206_rs55762233	0.867344	rs55762233	rs4808206
chr19	19536650	rs4808969_rs55762233	0.867344	rs55762233	rs4808969
chr19	19537903	rs11669730_rs55762233	0.867344	rs55762233	rs11669730		10	9	0.9	1	{'NCOR2', 'ZEB2', 'ZNF263', 'DPF2', 'KDM1A', 'IRF4', 'ZNF770', 'ZFP69B', 'BCOR', 'PAF1', 'SP7', 'ZNF711', 'TRIM24', 'HDAC2', 'NR3C1', 'ZNF524', 'NCOR1', 'MLLT1', 'ZNF121', 'NANOG', 'EZH2', 'ARID2', 'GATAD2B', 'GTF2F1'}	{'TCF7L2', 'KLF5', 'Stat2', 'ZNF418', 'ZNF680', 'KLF4', 'Sox11', 'Sox17', 'SMAD2'}		['ENSG00000167491', 'ENSG00000064547', 'ENSG00000250067', 'ENSG00000178093', 'ENSG00000186010', 'ENSG00000129933', 'ENSG00000181896', 'ENSG00000064490', 'ENSG00000259242', 'ENSG00000105705', 'ENSG00000089639', 'ENSG00000181035', 'ENSG00000254901']	['GATAD2A', 'LPAR2', 'YJEFN3', 'TSSK6', 'NDUFA13', 'MAU2', 'ZNF101', 'RFXANK', 'AC002306.1', 'SUGP1', 'GMIP', 'SLC25A42', 'MEF2BNB']	['GATAD2A: 309.5', 'LPAR2: 309.5', 'YJEFN3: 89.8', 'TSSK6: 59.8', 'NDUFA13: 44.3', 'MAU2: 43.2', 'ZNF101: 32.6', 'RFXANK: 24.6', 'AC002306.1: 14.3', 'SUGP1: 9.2', 'GMIP: 7.6', 'SLC25A42: 5.7', 'MEF2BNB: 5.0']
chr19	19538517	rs11670761_rs55762233	0.867344	rs55762233	rs11670761		6	6	1	1	{'RORC', 'ZNF407', 'PCBP1', 'ZXDB', 'SMARCC1', 'SMARCB1', 'MYOD1', 'ZNF711', 'SUZ12', 'ZBTB48', 'GLIS2', 'RBM39', 'HDAC2', 'TAF3', 'SREBP2', 'ESR1', 'EZH2', 'ZBTB20', 'SRSF7', 'PCGF1', 'JUN', 'HEXIM1', 'ZNF534', 'ZEB2', 'ZBTB7B', 'SMARCA4', 'KDM5B', 'MYC-DAXX', 'PAF1', 'JARID2', 'TRIM25', 'BRD4', 'SS18-SSX', 'NR3C1', 'MED26', 'KLF4', 'OGG1', 'ASH2L', 'ZNF883', 'PLAG1', 'PATZ1', 'SIRT6', 'KLF3', '…	{'ZBTB7B', 'ZNF343', 'TFAP4::ETV1', 'ZIC4', 'Rbpjl', 'ZNF135', 'ZBTB7C', 'ESR2', 'ZIC5', 'NFIX', 'EBF1', 'ZEB1', 'EBF3', 'ZIC1', 'ETV5::FIGLA', 'ZNF454', 'Ebf2', 'FIGLA', 'E2F8', 'RXRA::VDR'}		['ENSG00000167491', 'ENSG00000064547', 'ENSG00000250067', 'ENSG00000178093', 'ENSG00000129933', 'ENSG00000186010', 'ENSG00000181896', 'ENSG00000064490', 'ENSG00000259242', 'ENSG00000105705', 'ENSG00000089639', 'ENSG00000181035', 'ENSG00000254901']	['GATAD2A', 'LPAR2', 'YJEFN3', 'TSSK6', 'MAU2', 'NDUFA13', 'ZNF101', 'RFXANK', 'AC002306.1', 'SUGP1', 'GMIP', 'SLC25A42', 'MEF2BNB']	['GATAD2A: 309.5', 'LPAR2: 309.5', 'YJEFN3: 87.2', 'TSSK6: 58.3', 'MAU2: 43.7', 'NDUFA13: 43.7', 'ZNF101: 32.7', 'RFXANK: 24.5', 'AC002306.1: 13.9', 'SUGP1: 9.4', 'GMIP: 8.0', 'SLC25A42: 6.0', 'MEF2BNB: 4.8']
chr19	19538826	rs11670775_rs55762233	0.868065	rs55762233	rs11670775	0.45965	67	93	1.38806	12	{'ZEB2', 'KLF8', 'KDM1A', 'MAZ', 'ZXDB', 'ETS1', 'ZFP69B', 'BCOR', 'SP1', 'SMARCC1', 'PAF1', 'BRD1', 'SP7', 'ZNF711', 'MBD3', 'ZBTB48', 'ZNF468', 'RYBP', 'SMC1', 'NR3C1', 'RCOR1', 'ZNF629', 'SMAD2-3', 'REST', 'ASH2L', 'PLAG1', 'ZNF394', 'TP63', 'PATZ1', 'ZNF692', 'GLIS1', 'MYCN', 'IKZF3', 'NFATC3', 'PCGF1', 'ARID2', 'TFAP2C', 'JUN', 'KLF17'}	{'ZNF701', 'KLF15', 'FOS::JUN', 'ZBTB12', 'Nr1H2', 'KLF1', 'SP4', 'FOSL2', 'KLF13', 'SP9', 'MAZ', 'ZNF682', 'ZNF148', 'Nr1H4', 'KLF5', 'FOS', 'SP1', 'ATF2', 'Elf5', 'FOSL2::JUN', 'KLF16', 'Wt1', 'SP2', 'KLF12', 'ESR2', 'SP3', 'Nkx2-1', 'ZNF281', 'KLF2', 'ZNF460', 'CREB1', 'JUN::JUNB', 'KLF4', 'KLF10', 'KLF7', 'NKX2-5', 'JUND', 'REST', 'MSANTD3', 'ELF3', 'PATZ1', 'ZNF692', 'KLF14', 'JUN'}		['ENSG00000167491', 'ENSG00000064547', 'ENSG00000250067', 'ENSG00000178093', 'ENSG00000186010', 'ENSG00000129933', 'ENSG00000181896', 'ENSG00000064490', 'ENSG00000259242', 'ENSG00000105705', 'ENSG00000089639', 'ENSG00000181035', 'ENSG00000254901']	['GATAD2A', 'LPAR2', 'YJEFN3', 'TSSK6', 'NDUFA13', 'MAU2', 'ZNF101', 'RFXANK', 'AC002306.1', 'SUGP1', 'GMIP', 'SLC25A42', 'MEF2BNB']	['GATAD2A: 309.5', 'LPAR2: 309.5', 'YJEFN3: 89.1', 'TSSK6: 59.2', 'NDUFA13: 44.1', 'MAU2: 43.4', 'ZNF101: 32.6', 'RFXANK: 25.1', 'AC002306.1: 14.4', 'SUGP1: 9.3', 'GMIP: 7.7', 'SLC25A42: 6.0', 'MEF2BNB: 4.7']
chr19	19538938	rs11670882_rs55762233	0.856443	rs55762233	rs11670882		14	11	0.785714	2	{'HIVEP1', 'KDM1A', 'MAZ', 'ETS1', 'KLF5', 'MAF', 'SMARCC1', 'RBBP4', 'ZNF695', 'ZNF711', 'MBD3', 'BRD4', 'ZSCAN22', 'ZNF468', 'RYBP', 'SMC1', 'NR3C1', 'ZNF629', 'SMAD2-3', 'REST', 'ASH2L', 'ZNF394', 'TP63', 'PATZ1', 'MYCN', 'IKZF3', 'NFATC3', 'PCGF1', 'ARID2', 'TFAP2C', 'JUN'}	{'KLF5', 'Stat4', 'KLF1', 'SP4', 'PATZ1', 'TEAD4', 'Stat5a', 'KLF4', 'MAZ', 'SP2', 'Zic1::Zic2', 'ZNF85', 'STAT3', 'ZNF148', 'STAT1', 'SP5'}		['ENSG00000167491', 'ENSG00000064547', 'ENSG00000250067', 'ENSG00000178093', 'ENSG00000186010', 'ENSG00000064490', 'ENSG00000181896', 'ENSG00000129933', 'ENSG00000259242', 'ENSG00000105705', 'ENSG00000089639', 'ENSG00000267419', 'ENSG00000105708']	['GATAD2A', 'LPAR2', 'YJEFN3', 'TSSK6', 'NDUFA13', 'RFXANK', 'ZNF101', 'MAU2', 'AC002306.1', 'SUGP1', 'GMIP', 'CTC-559E9.6', 'ZNF14']	['GATAD2A: 309.5', 'LPAR2: 305.3', 'YJEFN3: 79.4', 'TSSK6: 53.5', 'NDUFA13: 44.3', 'RFXANK: 27.9', 'ZNF101: 27.5', 'MAU2: 19.9', 'AC002306.1: 13.1', 'SUGP1: 8.4', 'GMIP: 6.8', 'CTC-559E9.6: 5.0', 'ZNF14: 4.8']
chr19	19540330	rs4808970_rs55762233	0.860916	rs55762233	rs4808970	0.738396	155	181	1.16774	21	{'THAP1', 'RORC', 'DDX5', 'DPF2', 'KDM1A', 'TFDP1', 'PCBP1', 'ETS1', 'TARDBP', 'BCL11A', 'PHF8', 'RB1', 'KMT2B', 'ELF1', 'MYOD1', 'RXRA', 'CHD2', 'ZNF711', 'SUZ12', 'ATF1', 'GABPB1', 'MGA', 'HDAC2', 'L3MBTL2', 'SREBP2', 'MAX', 'FOXO1', 'POU5F1', 'EZH2', 'PCGF1', 'MITF', 'GATAD2B', 'JUN', 'HEXIM1', 'CBX1', 'SALL3', 'MBD2', 'GATA2', 'KLF1', 'SUPT5H', 'SMARCA4', 'GABPA', 'IRF4', 'SAFB', 'VEZF1', 'BR…	{'NKX2-3', 'FERD3L', 'NKX2-8', 'ZNF692', 'NKX2-4', 'TCFL5', 'Nkx2-1', 'NR6A1'}		['ENSG00000167491', 'ENSG00000064547', 'ENSG00000250067', 'ENSG00000178093', 'ENSG00000186010', 'ENSG00000129933', 'ENSG00000181896', 'ENSG00000064490', 'ENSG00000259242', 'ENSG00000105705', 'ENSG00000089639', 'ENSG00000181035', 'ENSG00000254901']	['GATAD2A', 'LPAR2', 'YJEFN3', 'TSSK6', 'NDUFA13', 'MAU2', 'ZNF101', 'RFXANK', 'AC002306.1', 'SUGP1', 'GMIP', 'SLC25A42', 'MEF2BNB']	['GATAD2A: 309.5', 'LPAR2: 309.5', 'YJEFN3: 86.6', 'TSSK6: 57.4', 'NDUFA13: 43.6', 'MAU2: 43.4', 'ZNF101: 32.3', 'RFXANK: 25.9', 'AC002306.1: 14.0', 'SUGP1: 9.5', 'GMIP: 8.3', 'SLC25A42: 6.5', 'MEF2BNB: 4.7']	{'YJEFN3', 'CRTC1', 'SUGP2', 'MEF2B', 'LPAR2', 'KXD1', 'GATAD2A', 'TMEM161A', 'MAU2', 'REX1BD', 'GMIP', 'PBX4', 'CILP2', 'ATP13A1', 'TSSK6'}	{'YJEFN3', 'BORCS8-MEF2B', 'KXD1', 'LPAR2', 'TMEM161A', 'FKBP8', 'MAU2', 'REX1BD', 'SUGP1', 'GMIP', 'PBX4', 'CILP2', 'ATP13A1', 'TSSK6'}	{'CRTC1', 'MEF2B', 'ZNF101', 'MAU2', 'GMIP', 'UBA52', 'ZNF682', 'BORCS8', 'YJEFN3', 'ARMC6', 'RFXANK', 'GATAD2A', 'ZNF506', 'FKBP8', 'SLC25A42', 'REX1BD', 'COPE', 'SUGP2', 'BORCS8-MEF2B', 'LPAR2', 'KXD1', 'AC011448.1', 'NDUFA13', 'PBX4', 'ATP13A1', 'TSSK6', 'HAPLN4', 'TMEM161A', 'SUGP1', 'NR2C2AP', 'CILP2', 'KLHL26'}
chr19	19541347	rs76790018_rs55762233	0.860916	rs55762233	rs76790018	0.83529	1450	1673	1.15379	42	{'ZNF143', 'KLF15', 'CXXC4', 'USF1', 'KLF1', 'SMC3', 'KLF8', 'SP4', 'KDM1A', 'NFYB', 'MAZ', 'IRF1', 'BRD3', 'HIF1A', 'BCL11A', 'MAF', 'SP1', 'ELF1', 'RBPJ', 'BRD2', 'ZKSCAN1', 'SP2', 'EGR1', 'SP3', 'TRIM24', 'ZBTB7A', 'CREB1', 'HDAC2', 'TFAP2C', 'HDAC1', 'SPI1', 'MED26', 'FOXA2', 'NKX2-1', 'ZEB1', 'KLF4', 'ARNT', 'YY1', 'ESR1', 'MAX', 'EP300', 'RUNX1', 'NRF1', 'GATA3', 'TCF7L2', 'NFYA', 'CHD4', '…	{'ZNF701', 'TFAP2B', 'ZFP14', 'ZNF263', 'SP4', 'ZNF682', 'Spi1', 'KLF5', 'SP1', 'ZNF281', 'ZNF574', 'KLF4', 'Ikzf3', 'RREB1', 'SP5', 'ZNF530', 'ELF3', 'TFAP2A', 'SPIB', 'TFAP2C', 'PRDM9'}	0.06	['ENSG00000167491', 'ENSG00000064547', 'ENSG00000250067', 'ENSG00000178093', 'ENSG00000186010', 'ENSG00000129933', 'ENSG00000181896', 'ENSG00000064490', 'ENSG00000259242', 'ENSG00000105705', 'ENSG00000089639', 'ENSG00000181035', 'ENSG00000254901']	['GATAD2A', 'LPAR2', 'YJEFN3', 'TSSK6', 'NDUFA13', 'MAU2', 'ZNF101', 'RFXANK', 'AC002306.1', 'SUGP1', 'GMIP', 'SLC25A42', 'MEF2BNB']	['GATAD2A: 309.5', 'LPAR2: 309.5', 'YJEFN3: 86.4', 'TSSK6: 56.9', 'NDUFA13: 44.2', 'MAU2: 43.7', 'ZNF101: 32.3', 'RFXANK: 25.6', 'AC002306.1: 14.1', 'SUGP1: 9.8', 'GMIP: 8.6', 'SLC25A42: 6.2', 'MEF2BNB: 4.8']
chr19	19541936	rs8102502_rs55762233	0.838281	rs55762233	rs8102502
chr19	19541966	rs77616520_rs55762233	0.860916	rs55762233	rs77616520
chr19	19542172	rs77427798_rs55762233	0.854563	rs55762233	rs77427798
chr19	19542714	rs34067609_rs55762233	0.854563	rs55762233	rs34067609		5	7	1.4	1	{'CEBPA', 'E2F4', 'KDM1A', 'ZNF550', 'GABPA', 'NFE2L2', 'RAD21', 'LDB1', 'MECOM', 'NFE2', 'TCF12', 'BRD4', 'MYB', 'GABPB1', 'ERG', 'CEBPB', 'MAFF', 'SPI1', 'JMJD1C', 'CTCF', 'RUNX1', 'FLI1'}	{'ZNF701', 'SP1', 'ZNF263', 'ELF3', 'ZNF768', 'PKNOX2', 'Elf5', 'ETV6', 'SPIB', 'NFYB', 'Bach1::Mafk', 'SPIC', 'MAFG::NFE2L1', 'Nfe2l2', 'Spi1', 'HSF2', 'ETV7', 'ETV5::DRGX'}		['ENSG00000167491', 'ENSG00000064547', 'ENSG00000129933', 'ENSG00000250067', 'ENSG00000181896', 'ENSG00000186010', 'ENSG00000064490', 'ENSG00000178093', 'ENSG00000089639', 'ENSG00000105705']	['GATAD2A', 'LPAR2', 'MAU2', 'YJEFN3', 'ZNF101', 'NDUFA13', 'RFXANK', 'TSSK6', 'GMIP', 'SUGP1']	['GATAD2A: 309.5', 'LPAR2: 264.3', 'MAU2: 46.4', 'YJEFN3: 34.5', 'ZNF101: 32.1', 'NDUFA13: 24.4', 'RFXANK: 20.1', 'TSSK6: 19.7', 'GMIP: 9.7', 'SUGP1: 6.3']	{'LPAR2', 'KXD1', 'AC011448.1', 'FKBP8', 'MAU2', 'SUGP1', 'GMIP', 'BORCS8', 'ATP13A1', 'TSSK6'}	{'BORCS8-MEF2B', 'LPAR2', 'AC011448.1', 'MAU2', 'REX1BD', 'GMIP', 'ATP13A1', 'TSSK6'}	{'BORCS8-MEF2B', 'LPAR2', 'KXD1', 'AC011448.1', 'FKBP8', 'MAU2', 'REX1BD', 'SUGP1', 'GMIP', 'UBA52', 'BORCS8', 'ATP13A1', 'TSSK6', 'COPE'}
chr19	19543307	rs7252453_rs55762233	0.843129	rs55762233	rs7252453
chr19	19543379	rs45556231_rs55762233	0.846672	rs55762233	rs45556231
chr19	19544860	rs11669558_rs55762233	0.846659	rs55762233	rs11669558
chr19	19545805	rs61744761_rs55762233	0.846659	rs55762233	rs61744761
chr19	19546388	rs1036215_rs55762233	0.832483	rs55762233	rs1036215
chr19	35713928	rs23595_rs28373672	0.992037	rs28373672	rs23595
chr19	35722169	rs28373672_rs28373672	1	rs28373672	rs28373672
chr19	51512436	rs2168642_rs8106598	1	rs8106598	rs2168642
chr19	51514685	rs8106598_rs8106598	1	rs8106598	rs8106598
chr19	51516945	rs9807820_rs8106598	0.931636	rs8106598	rs9807820
chr2	30220593	rs10173253_rs10175798	0.941942	rs10175798	rs10173253
chr2	30222159	rs7579944_rs10175798	0.922183	rs10175798	rs7579944		3	11	3.66667	1	{'ZNF629', 'CEBPA', 'ZMYM3', 'BCOR', 'ZBTB33', 'CEBPB', 'CEBPG', 'RCOR1', 'KDM1A', 'RBM25', 'SMARCA5'}	{'CEBPA', 'IRF3', 'CEBPB', 'IRF5', 'CEBPG', 'HLF', 'Elf5', 'CEBPD', 'DMRTA2', 'CEBPE', 'DMRT3', 'STAT1::STAT2', 'MYB'}					{'YPEL5', 'LBH'}	{'YPEL5', 'LBH'}	{'YPEL5', 'LBH'}
chr2	30222455	rs1355208_rs10175798	0.902463	rs10175798	rs1355208		4	9	2.25	1	{'BRD4'}	{'RORC', 'Hoxa13', 'Mafb', 'MAFG::NFE2L1', 'CDX1', 'RORB', 'NRL', 'PLAGL2', 'ETV7', 'MAF::NFE2', 'ZNF574', 'MAFF', 'ZNF454', 'CDX2', 'SPIB', 'CDX4', 'HOXB13', 'Spi1', 'Hoxd13', 'STAT1::STAT2', 'SOX21'}					{'YPEL5', 'LBH'}	{'LBH'}	{'YPEL5', 'LBH'}
chr2	30224565	rs12473138_rs10175798	0.962213	rs10175798	rs12473138	0.190462	118	196	1.66102	20	{'MEF2B', 'BCOR', 'DDX5', 'SPIB', 'SMARCA5', 'CREBBP', 'BCL6'}	{'THAP1', 'FOXP2', 'SOX15', 'FOXC2', 'ZNF384', 'IRF7', 'NR2C2', 'FOXD3', 'NR2F1', 'FOXE1', 'ZIM3', 'Stat2', 'FOXD2', 'Foxj3', 'PAX5', 'HNF4A', 'ZNF530', 'Pparg::Rxra', 'STAT1::STAT2'}
chr2	30225477	rs906868_rs10175798	0.95438	rs10175798	rs906868	0.702562	152	123	0.809211	20	{'MEF2B', 'LMO1', 'DPF2', 'KDM1A', 'ETS1', 'TERF1', 'TARDBP', 'RB1', 'ATF7', 'ELF1', 'SMARCC1', 'TCF3', 'FOXL2', 'MGA', 'FOXP1', 'SPI1', 'STAT1', 'FLI1', 'GTF2F1', 'ZNF143', 'RELA', 'IKZF2', 'SUPT5H', 'SMARCA4', 'IRF4', 'BRD3', 'HSF1', 'SNAI2', 'SKIL', 'SIX2', 'BRD4', 'MYB', 'EBF1', 'NR3C1', 'TFAP4', 'TRIM22', 'CDK7', 'PGR', 'IRF2', 'YY1AP1', 'ASH2L', 'ELF3', 'IKZF1', 'NBN', 'E2F1', 'PRDM14', 'SM…	{'ZNF701', 'THAP1', 'RELA', 'ZNF263', 'SP4', 'REL', 'PBX2', 'Creb3l2', 'CREB3L4', 'ZNF148', 'DUX4', 'SP1', 'MEIS2', 'SP2', 'ZNF93', 'E2F6', 'ZNF449', 'SP5', 'MEIS1', 'ZNF282', 'PATZ1', 'KLF14', 'PRDM9', 'KLF17'}	0.03
chr2	30226727	rs10175798_rs10175798	1	rs10175798	rs10175798	0.689699	559	397	0.710197	41	{'RELA', 'ZNF207', 'IKZF2', 'MEF2B', 'GATA2', 'SMAD1', 'CDK8', 'DPF2', 'TBX21', 'CREM', 'ZNF217', 'MED1', 'BMI1', 'IRF4', 'KMT2A', 'TARDBP', 'BCL11A', 'KLF5', 'ATF7', 'RB1', 'NFIC', 'MAF', 'ATF2', 'NIPBL', 'FOS', 'RBPJ', 'RAD51', 'CD74', 'SKIL', 'TBX5', 'STAT3', 'FOXL2', 'MYB', 'FOXM1', 'BHLHE40', 'CREB1', 'JUNB', 'NR3C1', 'MEF2A', 'RELB', 'FOXA2', 'MED12', 'TRIM22', 'ARNT', 'CBFB', 'BCL6', 'FOXO…	{'MEF2C', 'ZNF675', 'POU2F2', 'ZIM3', 'Prdm4', 'KLF9', 'HSF4', 'MEF2A', 'POU1F1', 'POU3F2', 'TEAD2', 'ZNF384'}					{'YPEL5', 'LBH'}	{'YPEL5', 'LBH'}	{'YPEL5', 'LBH'}
chr2	60845528	rs70959869_rs55963299	0.97429	rs55963299	rs70959869
chr2	60849967	rs35878604_rs55963299	0.974262	rs55963299	rs35878604
chr2	60849968	rs200662264_rs55963299	0.957212	rs55963299	rs200662264
chr2	60856368	rs7588054_rs55963299	0.982868	rs55963299	rs7588054
chr2	60856370	rs62149416_rs55963299	0.982868	rs55963299	rs62149416
chr2	60856427	rs62149417_rs55963299	0.978559	rs55963299	rs62149417
chr2	60863090	rs62149419_rs55963299	0.859163	rs55963299	rs62149419
chr2	60865722	rs12466919_rs55963299	0.9914	rs55963299	rs12466919
chr2	60870447	rs55963299_rs55963299	1	rs55963299	rs55963299
chr2	60872284	rs13019590_rs55963299	0.995707	rs55963299	rs13019590
chr2	60878919	rs140938600_rs55963299	0.978533	rs55963299	rs140938600
chr2	60878922	rs76659990_rs55963299	0.978533	rs55963299	rs76659990
chr2	60879335	rs13031721_rs55963299	0.987122	rs55963299	rs13031721
chr2	60881693	rs67574266_rs55963299	0.974262	rs55963299	rs67574266	0.822057	2563	2292	0.894265	51	{'CCAR2', 'RFX1', 'HMGXB4', 'KLF6', 'ZNF274', 'LMO1', 'ZSCAN5A', 'PRDM15', 'ARID4A', 'KLF5', 'ATF7', 'MAF1', 'MLLT3', 'MYOD1', 'ZNF264', 'ZNF444', 'GABPB1', 'EHMT2', 'NELFCD', 'GLIS3', 'ZNF574', 'ZHX2', 'MAX', 'TAF1', 'FOXO1', 'POU5F1', 'ZNF366', 'SRSF7', 'ZBTB2', 'JUN', 'FOXO1-PAX3', 'HEXIM1', 'KDM3A', 'CEBPA', 'CBX1', 'TFDP2', 'SNAPC1', 'GABPA', 'ZNF572', 'SKIL', 'SMARCC2', 'ZSCAN4', 'NR3C1', '…	{'KLF15', 'TFAP2B', 'ZNF263', 'TBX20', 'Tbx6', 'TBX21', 'TFDP1', 'ZBTB7B', 'TBX2', 'EOMES', 'Gli1', 'TBX1', 'ZBTB7C', 'PLAGL2', 'TBX5', 'SP2', 'ZIC5', 'E2F6', 'MGA', 'TBX15', 'TBX18', 'TBX4', 'GLI3', 'CTCF', 'Gli2', 'ZIC1', 'ZNF454', 'TFAP2A', 'PATZ1', 'TBX3', 'RARA::RXRA', 'TBR1', 'TFAP2C'}	0.05	['ENSG00000162927', 'ENSG00000267520', 'ENSG00000162924', 'ENSG00000115464', 'ENSG00000162929', 'ENSG00000232713']	['PUS10', 'RP11-373L24.1', 'REL', 'USP34', 'KIAA1841', 'AC010733.5']	['PUS10: 87.4', 'RP11-373L24.1: 24.7', 'REL: 20.0', 'USP34: 15.0', 'KIAA1841: 11.7', 'AC010733.5: 5.2']
chr2	60897714	rs34695944_rs55963299	0.969979	rs55963299	rs34695944
chr2	60908993	rs13031237_rs55963299	0.965709	rs55963299	rs13031237
chr2	60926667	rs34518355_rs55963299	0.883003	rs55963299	rs34518355
chr2	60930667	rs138204386_rs55963299	0.887019	rs55963299	rs138204386
chr2	60933483	rs13026755_rs55963299	0.878224	rs55963299	rs13026755
chr2	60937195	rs13017599_rs55963299	0.944469	rs55963299	rs13017599
chr2	60943761	rs56232022_rs55963299	0.936056	rs55963299	rs56232022
chr2	65329189	rs6546146_rs74313386	0.863628	rs74313386	rs6546146
chr2	65330152	rs871974_rs74313386	0.806295	rs74313386	rs871974
chr2	65331240	rs6727013_rs74313386	0.806295	rs74313386	rs6727013
chr2	65334257	rs4671658_rs74313386	0.806295	rs74313386	rs4671658
chr2	65335835	rs4671127_rs74313386	0.977967	rs74313386	rs4671127
chr2	65336431	rs72250778_rs74313386	0.806295	rs74313386	rs72250778
chr2	65338484	rs149694805_rs74313386	0.811017	rs74313386	rs149694805
chr2	65339422	rs148829614_rs74313386	0.811017	rs74313386	rs148829614
chr2	65340555	rs953312_rs74313386	0.811017	rs74313386	rs953312
chr2	65342092	rs9789444_rs74313386	0.811017	rs74313386	rs9789444
chr2	65343172	rs1553675_rs74313386	0.811017	rs74313386	rs1553675
chr2	65346981	rs67817304_rs74313386	0.811017	rs74313386	rs67817304
chr2	65348418	rs955903_rs74313386	0.986714	rs74313386	rs955903
chr2	65348499	rs5831748_rs74313386	0.811017	rs74313386	rs5831748
chr2	65349151	rs4671659_rs74313386	0.815768	rs74313386	rs4671659
chr2	65349301	rs4671660_rs74313386	0.815768	rs74313386	rs4671660
chr2	65353086	rs11126034_rs74313386	0.986714	rs74313386	rs11126034
chr2	65353939	rs7584295_rs74313386	0.986714	rs74313386	rs7584295
chr2	65354065	rs11695373_rs74313386	0.986714	rs74313386	rs11695373
chr2	65354165	rs11684155_rs74313386	0.982275	rs74313386	rs11684155
chr2	65355966	rs12612780_rs74313386	0.815768	rs74313386	rs12612780
chr2	65358907	rs67453645_rs74313386	0.815768	rs74313386	rs67453645
chr2	65359491	rs78473845_rs74313386	0.815768	rs74313386	rs78473845
chr2	65359989	rs35470201_rs74313386	0.815768	rs74313386	rs35470201
chr2	65360484	rs57913336_rs74313386	0.815768	rs74313386	rs57913336
chr2	65363636	rs61226353_rs74313386	0.815768	rs74313386	rs61226353
chr2	65366028	rs5831750_rs74313386	0.954272	rs74313386	rs5831750
chr2	65369075	rs35695479_rs74313386	0.986714	rs74313386	rs35695479
chr2	65369522	rs906577_rs74313386	0.986714	rs74313386	rs906577
chr2	65369931	rs11126035_rs74313386	0.986714	rs74313386	rs11126035
chr2	65370136	rs67404371_rs74313386	0.815768	rs74313386	rs67404371
chr2	65370522	rs11673956_rs74313386	0.977967	rs74313386	rs11673956
chr2	65370536	rs11673987_rs74313386	0.977967	rs74313386	rs11673987
chr2	65371106	rs1858036_rs74313386	0.986714	rs74313386	rs1858036
chr2	65371165	rs1858037_rs74313386	0.986714	rs74313386	rs1858037
chr2	65371189	rs5831752_rs74313386	0.986714	rs74313386	rs5831752
chr2	65371771	rs74313386_rs74313386	1	rs74313386	rs74313386
chr2	65374099	rs1396209_rs74313386	0.80236	rs74313386	rs1396209
chr2	65378085	rs2118305_rs74313386	0.80236	rs74313386	rs2118305
chr2	65378645	rs17475335_rs74313386	0.80236	rs74313386	rs17475335
chr2	65382302	rs876933_rs74313386	0.80236	rs74313386	rs876933
chr2	65388086	rs72621551_rs74313386	0.80236	rs74313386	rs72621551
chr2	65388219	rs55945621_rs74313386	0.80236	rs74313386	rs55945621
chr2	65390991	rs1973566_rs74313386	0.80236	rs74313386	rs1973566
chr2	65396054	rs964505_rs74313386	0.80236	rs74313386	rs964505
chr2	65397825	rs4671662_rs74313386	0.80236	rs74313386	rs4671662
chr2	65398869	rs58979038_rs74313386	0.80236	rs74313386	rs58979038
chr2	65399043	rs12052827_rs74313386	0.80236	rs74313386	rs12052827
chr2	65401653	rs55633417_rs74313386	0.80236	rs74313386	rs55633417
chr2	69982035	rs143259280_rs143259280	1	rs143259280	rs143259280
chr2	70036127	rs13016716_rs143259280	0.877137	rs143259280	rs13016716
chr2	70070172	rs6546565_rs143259280	0.881359	rs143259280	rs6546565	4.4349e-05	224	502	2.24107	33	{'MLLT1', 'RELB', 'DDX5'}	{'ZBTB26', 'NFIC::TLX1', 'NFIX', 'NFIC', 'Runx1', 'Bcl11B', 'IKZF1', 'TEAD1', 'Six4', 'FOXJ2::ELF1', 'OSR2', 'SIX1', 'ZNF384', 'Ddit3::Cebpa'}	0.03	['ENSG00000115998', 'ENSG00000035141', 'ENSG00000116005', 'ENSG00000244617', 'ENSG00000059728', 'ENSG00000116001', 'ENSG00000087338', 'ENSG00000169564']	['C2orf42', 'FAM136A', 'PCYOX1', 'ASPRV1', 'MXD1', 'TIA1', 'GMCL1', 'PCBP1']	['C2orf42: 67.7', 'FAM136A: 17.8', 'PCYOX1: 9.0', 'ASPRV1: 7.8', 'MXD1: 7.2', 'TIA1: 6.0', 'GMCL1: 4.9', 'PCBP1: 4.8']
chr2	70070864	rs6546566_rs143259280	0.889837	rs143259280	rs6546566		12	11	0.916667	2	{'DDX5', 'BRD9', 'ZXDB', 'ZNF384', 'ATF1', 'ZNF444', 'FOXL2', 'ZBTB48', 'ZNF654', 'MGA', 'HDAC2', 'L3MBTL2', 'SREBP2', 'EP400', 'CREB3', 'FOXO1', 'POU5F1', 'STAT5B', 'FOXO1-PAX3', 'RELA', 'SMARCA4', 'IRF4', 'ZNF592', 'STAG1', 'VDR', 'SMC1', 'ZBTB33', 'JUNB', 'OLIG2', 'TFAP4', 'ZNF467', 'NKX3-1', 'NR2F1', 'TRIM22', 'ZNF30', 'PGR', 'EP300', 'MRTFB', 'STAG2', 'NCOA1', 'NBN', 'ZNF362', 'ZC3H8', 'CC2D…	{'TWIST1', 'GBX1', 'HOXA7', 'SOX10', 'Hmx3', 'ZNF384', 'DLX1', 'KLF5', 'ELF1', 'KLF12', 'ZNF281', 'ISL2', 'HOXA6', 'POU6F1', 'DMRTA2', 'KLF14', 'Erg', 'LHX2', 'Spi1', 'DMRT3', 'STAT1::STAT2', 'GBX2', 'KLF1', 'GABPA', 'POU6F2', 'Dlx2', 'SP1', 'Wt1', 'Dlx3', 'Nobox', 'GSX1', 'BSX', 'HOXA10', 'HOXC10', 'MSX2', 'HNF1A', 'IRF2', 'KLF7', 'RREB1', 'NKX6-2', 'POU3F2', 'SPIB', 'HOXB7', 'HOXD9', 'BARHL2', …	0.03	['ENSG00000115998', 'ENSG00000035141', 'ENSG00000116005', 'ENSG00000244617', 'ENSG00000059728', 'ENSG00000196975', 'ENSG00000124380', 'ENSG00000116001']	['C2orf42', 'FAM136A', 'PCYOX1', 'ASPRV1', 'MXD1', 'ANXA4', 'SNRNP27', 'TIA1']	['C2orf42: 103.0', 'FAM136A: 22.3', 'PCYOX1: 15.2', 'ASPRV1: 11.0', 'MXD1: 6.6', 'ANXA4: 5.2', 'SNRNP27: 5.0', 'TIA1: 4.9']
chr2	70081389	rs6546567_rs143259280	0.876585	rs143259280	rs6546567
chr2	70084090	rs4496351_rs143259280	0.872355	rs143259280	rs4496351
chr2	70109285	rs12998224_rs143259280	0.830006	rs143259280	rs12998224	0.457476	153	107	0.699346	17	{'IKZF2', 'PAXIP1', 'HIF3A', 'ZXDB', 'ARID1B', 'ZNF335', 'ATF7', 'RAD51', 'RBFOX2', 'SKIL', 'SP3', 'ZNF687', 'GLIS2', 'NELFCD', 'RBM39', 'TRIM22', 'KLF4', 'L3MBTL2', 'SMARCA5', 'EP400', 'ZBTB20', 'KMT2B-D', 'NONO'}	{'Prdm5', 'MEF2B', 'KLF6', 'ZFP14', 'KLF1', 'SP4', 'ZNF257', 'ZNF136', 'FOSL2', 'SP9', 'Nr2F6', 'Nr1H4', 'KLF5', 'ZNF135', 'KLF12', 'NR2C2', 'SP3', 'GRHL2', 'KLF2', 'ZNF460', 'Zfx', 'NR1D1', 'MEF2A', 'NR2F1', 'KLF10', 'KLF7', 'NR2C1', 'MEF2D', 'Spz1', 'FOXE1', 'MEF2C', 'Six3', 'Rarg', 'MXI1', 'KLF3', 'MYCN', 'PAX5'}	0.04	['ENSG00000115998', 'ENSG00000035141', 'ENSG00000116005', 'ENSG00000244617', 'ENSG00000059728', 'ENSG00000116001', 'ENSG00000196975', 'ENSG00000124380']	['C2orf42', 'FAM136A', 'PCYOX1', 'ASPRV1', 'MXD1', 'TIA1', 'ANXA4', 'SNRNP27']	['C2orf42: 104.0', 'FAM136A: 24.7', 'PCYOX1: 15.0', 'ASPRV1: 11.6', 'MXD1: 5.9', 'TIA1: 5.3', 'ANXA4: 5.1', 'SNRNP27: 4.9']
chr2	73985643	rs146710425_rs28421442	1	rs28421442	rs146710425
chr2	73992487	rs28421442_rs28421442	1	rs28421442	rs28421442
chr2	74013797	rs10182376_rs28421442	0.869119	rs28421442	rs10182376
chr2	74019422	rs10184542_rs28421442	0.869119	rs28421442	rs10184542
chr2	74037080	rs7595401_rs28421442	0.869119	rs28421442	rs7595401
chr2	74041450	rs10198884_rs28421442	0.869119	rs28421442	rs10198884
chr2	74067154	rs4338985_rs28421442	0.869119	rs28421442	rs4338985
chr2	74082565	rs149497306_rs28421442	0.869119	rs28421442	rs149497306
chr2	74082630	rs13396777_rs28421442	0.869119	rs28421442	rs13396777
chr2	74088790	rs10192993_rs28421442	0.869119	rs28421442	rs10192993
chr2	74090372	rs10186781_rs28421442	0.869119	rs28421442	rs10186781
chr2	74091323	rs6546889_rs28421442	0.936554	rs28421442	rs6546889
chr2	74091985	rs13387412_rs28421442	0.869119	rs28421442	rs13387412
chr2	74092342	rs13426799_rs28421442	0.936554	rs28421442	rs13426799
chr2	74092677	rs13413697_rs28421442	0.869119	rs28421442	rs13413697
chr2	100113648	rs6749757_rs12712065	0.867606	rs12712065	rs6749757
chr2	100116382	rs11694875_rs12712065	0.952574	rs12712065	rs11694875
chr2	100127029	rs6732141_rs12712065	0.948626	rs12712065	rs6732141
chr2	100128220	rs7565967_rs12712065	0.952574	rs12712065	rs7565967
chr2	100130179	rs1561230_rs12712065	0.964654	rs12712065	rs1561230
chr2	100130472	rs11885529_rs12712065	0.964654	rs12712065	rs11885529
chr2	100133755	rs7575877_rs12712065	0.988091	rs12712065	rs7575877
chr2	100143013	rs6743875_rs12712065	0.992077	rs12712065	rs6743875
chr2	100143709	rs11123811_rs12712065	0.992077	rs12712065	rs11123811
chr2	100144642	rs12712065_rs12712065	1	rs12712065	rs12712065
chr2	100145706	rs2309752_rs12712065	0.972258	rs12712065	rs2309752
chr2	100180080	rs7608424_rs12712065	0.956484	rs12712065	rs7608424
chr2	110841380	rs1554005_rs13396472	0.967356	rs13396472	rs1554005
chr2	110842941	rs13395354_rs13396472	0.967356	rs13396472	rs13395354
chr2	110844220	rs10185010_rs13396472	1	rs13396472	rs10185010
chr2	110846786	rs151158957_rs13396472	0.883496	rs13396472	rs151158957
chr2	110847660	rs13396472_rs13396472	1	rs13396472	rs13396472	0.77558	233	258	1.1073	23	{'IRF4', 'CBX8', 'BRD4', 'NFKB2'}	{'ZFP14', 'TBX20', 'ETV2::FOXI1', 'Tbx6', 'SPDEF', 'ETS2', 'TBX2', 'SRF', 'RBPJ', 'ETV5::FOXI1', 'Tfcp2l1', 'MYB', 'Zfx', 'FLI1::FOXI1', 'TBX18', 'Thap11', 'ZNF75D', 'ZNF282', 'ERF::FOXO1', 'PRDM1', 'TBR1', 'Hand1::Tcf3'}	0.11
chr2	110849025	rs13397960_rs13396472	1	rs13396472	rs13397960
chr2	110850098	rs72832868_rs13396472	1	rs13396472	rs72832868
chr2	110858526	rs13401811_rs13396472	0.967356	rs13396472	rs13401811	0.0781333	3724	2207	0.592642	29	{'MEF2B', 'LMO1', 'KDM1A', 'CREM', 'ETS1', 'TERF1', 'TARDBP', 'BCL11A', 'ATF7', 'SRF', 'MAFK', 'MYOD1', 'TCF3', 'SUZ12', 'CREB1', 'HDAC2', 'SPI1', 'MAX', 'GATA4', 'STAT5B', 'EZH2', 'AHR', 'FLI1', 'TCF4', 'HNRNPH1', 'JUN', 'NFATC2', 'RELA', 'IKZF2', 'NCOR2', 'BACH2', 'SMARCA4', 'GABPA', 'IRF4', 'SNAI2', 'SP1', 'ATF2', 'SKIL', 'ZFP36', 'MYB', 'JUNB', 'NR3C1', 'OLIG2', 'CDK7', 'TRIM22', 'YY1', 'ATF3…	{'Ptf1A', 'FOS::JUN', 'FOSB::JUN', 'JDP2', 'SNAI3', 'INSM1', 'CREM', 'CREB3L4', 'SNAI1', 'ASCL1', 'Creb5', 'Rbpjl', 'SNAI2', 'FOS', 'ATF7', 'FOSL2::JUNB', 'ATF2', 'FOSL1::JUN', 'FOSL2::JUN', 'Pax7', 'TCF12', 'ZNF317', 'NR4A1', 'TCF3', 'TBX5', 'Neurod2', 'SATB1', 'FOSL2::JUND', 'Rfx6', 'CREB1', 'POU2F1::SOX2', 'JUNB', 'Pou5f1::Sox2', 'NEUROD1', 'ZEB1', 'JUN::JUNB', 'RFX7', 'ATF3', 'CTCF', 'JUND', …	0.1
chr2	191079015	rs11889341_rs11889341	1	rs11889341	rs11889341
chr2	191090462	rs141442738_rs11889341	0.972417	rs11889341	rs141442738
chr2	191093929	rs4274624_rs11889341	0.983308	rs11889341	rs4274624
chr2	191094762	rs4853458_rs11889341	0.988824	rs11889341	rs4853458
chr2	191095382	rs139605600_rs11889341	0.945984	rs11889341	rs139605600
chr2	191097369	rs4853459_rs11889341	0.945984	rs11889341	rs4853459
chr2	191097913	rs71030323_rs11889341	0.863803	rs11889341	rs71030323
chr2	191099906	rs7574865_rs11889341	0.983174	rs11889341	rs7574865
chr2	191101725	rs7568275_rs11889341	0.983308	rs11889341	rs7568275
chr2	191104614	rs8179673_rs11889341	0.967041	rs11889341	rs8179673
chr2	191105152	rs10181656_rs11889341	0.972417	rs11889341	rs10181656
chr2	191105393	rs7582694_rs11889341	0.972417	rs11889341	rs7582694
chr2	191108307	rs10174238_rs11889341	0.86746	rs11889341	rs10174238
chr2	197800795	rs771016_rs10497813	0.827832	rs10497813	rs771016
chr2	197803569	rs771015_rs10497813	0.827832	rs10497813	rs771015
chr2	197805146	rs770658_rs10497813	0.827832	rs10497813	rs770658	0.83563	1187	1205	1.01516	58	{'RORC', 'TWIST1', 'ZNF274', 'DPF2', 'ZNF407', 'KDM1A', 'PCBP1', 'ETS1', 'CTBP2', 'ZNF561', 'HMGB1', 'PHF8', 'RB1', 'KLF5', 'KMT2B', 'ARID1A', 'SMARCC1', 'ELF1', 'MYOD1', 'ZNF711', 'SUZ12', 'ATF1', 'ZBTB48', 'GLIS2', 'SIN3A', 'GLIS3', 'RBM39', 'INO80', 'SREBP2', 'KDM4C', 'MAX', 'POU5F1', 'EZH2', 'NFAT5', 'ZNF660', 'MITF', 'GATAD2B', 'GTF2F1', 'ZNF143', 'SALL3', 'CXXC4', 'KLF1', 'ATRX', 'ZNF800', …	{'TFAP2B', 'KLF15', 'ZNF263', 'SPDEF', 'ZBTB7B', 'TFAP4::ETV1', 'ZIC4', 'ZBTB7C', 'KLF12', 'ZIC5', 'GLIS2', 'KLF2', 'Zfx', 'ZNF669', 'ZIC1', 'ZNF454', 'TFAP2A', 'PATZ1', 'ZNF692', 'KLF3', 'ZNF610', 'TFAP2C'}	0.27	['ENSG00000115896', 'ENSG00000247626', 'ENSG00000231621', 'ENSG00000115524', 'ENSG00000065413', 'ENSG00000162944']	['PLCL1', 'MARS2', 'AC013264.2', 'SF3B1', 'ANKRD44', 'RFTN2']	['PLCL1: 309.5', 'MARS2: 124.1', 'AC013264.2: 114.6', 'SF3B1: 15.2', 'ANKRD44: 12.8', 'RFTN2: 9.8']
chr2	197808654	rs700665_rs10497813	0.827832	rs10497813	rs700665
chr2	197817220	rs56070622_rs10497813	0.831922	rs10497813	rs56070622
chr2	197817222	rs116390995_rs10497813	0.831922	rs10497813	rs116390995
chr2	197819742	rs700669_rs10497813	0.831922	rs10497813	rs700669
chr2	197823174	rs696814_rs10497813	0.831922	rs10497813	rs696814
chr2	197823780	rs34380476_rs10497813	0.831922	rs10497813	rs34380476
chr2	197826281	rs771010_rs10497813	0.831922	rs10497813	rs771010
chr2	197842191	rs700679_rs10497813	0.836039	rs10497813	rs700679
chr2	197860351	rs6734561_rs10497813	0.831922	rs10497813	rs6734561
chr2	197861924	rs700689_rs10497813	0.831922	rs10497813	rs700689
chr2	197863127	rs700691_rs10497813	0.831922	rs10497813	rs700691
chr2	197865290	rs700693_rs10497813	0.831922	rs10497813	rs700693
chr2	197870306	rs6753450_rs10497813	0.836039	rs10497813	rs6753450	0.800544	357	381	1.06723	35	{'GATA3', 'ZNF592', 'JUNB', 'PHIP', 'PSIP1', 'CDK9', 'GATA1', 'YY1', 'HMBOX1', 'NFATC2'}	{'NR1D2', 'NR1D1', 'Six3', 'GATA4', 'Gata3', 'GATA2', 'GATA6', 'Rarg', 'TRPS1', 'ZNF136', 'RARA::RXRA', 'Mecom', 'ZKSCAN1', 'ESR2', 'PPARA::RXRA', 'SOX21', 'RARA'}	0.41	['ENSG00000115896', 'ENSG00000247626', 'ENSG00000231621', 'ENSG00000115524', 'ENSG00000065413', 'ENSG00000162944']	['PLCL1', 'MARS2', 'AC013264.2', 'SF3B1', 'ANKRD44', 'RFTN2']	['PLCL1: 309.5', 'MARS2: 129.4', 'AC013264.2: 115.2', 'SF3B1: 16.7', 'ANKRD44: 11.9', 'RFTN2: 9.5']
chr2	197873294	rs10192466_rs10497813	0.836039	rs10497813	rs10192466
chr2	197877800	rs10048735_rs10497813	0.832537	rs10497813	rs10048735
chr2	197879641	rs9288281_rs10497813	0.832537	rs10497813	rs9288281
chr2	197881390	rs1369511_rs10497813	0.832537	rs10497813	rs1369511
chr2	197881534	rs2217837_rs10497813	0.832537	rs10497813	rs2217837
chr2	197886404	rs60769138_rs10497813	0.832537	rs10497813	rs60769138
chr2	197887561	rs2060489_rs10497813	0.832537	rs10497813	rs2060489
chr2	197890296	rs6742782_rs10497813	0.836039	rs10497813	rs6742782
chr2	197891734	rs6734096_rs10497813	0.839545	rs10497813	rs6734096
chr2	197891963	rs6434942_rs10497813	0.803618	rs10497813	rs6434942	0.757645	214	256	1.19626	22	{'GABPB1', 'ZNF592', 'FOXA2', 'SMARCA4', 'PHIP', 'BRD4', 'BRD3'}	{'GATA1::TAL1', 'NFIA', 'RELA', 'NFIX', 'Nfatc2', 'PAX6', 'MSANTD3', 'Arntl', 'Creb3l2', 'DUXA', 'Mlxip', 'GATA1', 'Gfi1B', 'CDX4', 'Dux', 'ZNF324', 'HOXD10', 'TBXT'}	0.35	['ENSG00000115896', 'ENSG00000247626', 'ENSG00000231621', 'ENSG00000115524', 'ENSG00000065413', 'ENSG00000162944']	['PLCL1', 'MARS2', 'AC013264.2', 'SF3B1', 'ANKRD44', 'RFTN2']	['PLCL1: 309.5', 'MARS2: 124.7', 'AC013264.2: 118.8', 'SF3B1: 17.3', 'ANKRD44: 12.4', 'RFTN2: 8.4']
chr2	197896917	rs6718039_rs10497813	0.836039	rs10497813	rs6718039
chr2	197902407	rs1369512_rs10497813	0.836039	rs10497813	rs1369512
chr2	197903703	rs13412485_rs10497813	0.836039	rs10497813	rs13412485
chr2	197905014	rs10198606_rs10497813	0.836039	rs10497813	rs10198606
chr2	197907111	rs55917642_rs10497813	0.832537	rs10497813	rs55917642
chr2	197912942	rs13027136_rs10497813	0.836039	rs10497813	rs13027136
chr2	197914358	rs13011918_rs10497813	0.832537	rs10497813	rs13011918
chr2	197915114	rs1401093_rs10497813	0.836039	rs10497813	rs1401093
chr2	197915124	rs1401094_rs10497813	0.836039	rs10497813	rs1401094
chr2	197916135	rs938929_rs10497813	0.836039	rs10497813	rs938929
chr2	197922586	rs367544855_rs10497813	0.840161	rs10497813	rs367544855
chr2	197923846	rs7423972_rs10497813	0.833183	rs10497813	rs7423972
chr2	197924288	rs12995110_rs10497813	0.836665	rs10497813	rs12995110
chr2	197925040	rs4850816_rs10497813	0.836665	rs10497813	rs4850816
chr2	197930479	rs4850817_rs10497813	0.836029	rs10497813	rs4850817
chr2	197931138	rs11692344_rs10497813	0.839545	rs10497813	rs11692344
chr2	197933235	rs6434945_rs10497813	0.839545	rs10497813	rs6434945
chr2	197933772	rs6434946_rs10497813	0.839545	rs10497813	rs6434946
chr2	197935807	rs1607373_rs10497813	0.839545	rs10497813	rs1607373
chr2	197936982	rs2880389_rs10497813	0.839545	rs10497813	rs2880389
chr2	197941205	rs10207433_rs10497813	0.839545	rs10497813	rs10207433
chr2	197942104	rs11679040_rs10497813	0.839545	rs10497813	rs11679040
chr2	197943160	rs1105078_rs10497813	0.839545	rs10497813	rs1105078
chr2	197943853	rs1401090_rs10497813	0.839545	rs10497813	rs1401090
chr2	197944238	rs34317351_rs10497813	0.839545	rs10497813	rs34317351
chr2	197944471	rs1518366_rs10497813	0.839545	rs10497813	rs1518366
chr2	197944643	rs1914690_rs10497813	0.839545	rs10497813	rs1914690
chr2	197944820	rs1878732_rs10497813	0.835444	rs10497813	rs1878732
chr2	197945250	rs1518364_rs10497813	0.835433	rs10497813	rs1518364
chr2	197946514	rs5837574_rs10497813	0.832527	rs10497813	rs5837574
chr2	197948685	rs10189897_rs10497813	0.839545	rs10497813	rs10189897
chr2	197950578	rs1518360_rs10497813	0.839545	rs10497813	rs1518360
chr2	197955099	rs4410288_rs10497813	0.825565	rs10497813	rs4410288
chr2	197956844	rs55696134_rs10497813	0.822117	rs10497813	rs55696134
chr2	197958915	rs140766797_rs10497813	0.839545	rs10497813	rs140766797
chr2	197958917	rs57669318_rs10497813	0.839545	rs10497813	rs57669318
chr2	197960943	rs10497809_rs10497813	0.832527	rs10497813	rs10497809
chr2	197963189	rs1607376_rs10497813	0.839545	rs10497813	rs1607376
chr2	197964857	rs1850633_rs10497813	0.836039	rs10497813	rs1850633
chr2	197970487	rs10169453_rs10497813	0.839545	rs10497813	rs10169453
chr2	197970539	rs10204166_rs10497813	0.839545	rs10497813	rs10204166
chr2	197973041	rs7558450_rs10497813	0.868012	rs10497813	rs7558450
chr2	197973590	rs11675025_rs10497813	0.868012	rs10497813	rs11675025
chr2	197974906	rs7563170_rs10497813	0.868012	rs10497813	rs7563170
chr2	197975278	rs34198712_rs10497813	0.868012	rs10497813	rs34198712
chr2	197975936	rs10931796_rs10497813	0.868012	rs10497813	rs10931796
chr2	197976068	rs10931797_rs10497813	0.868012	rs10497813	rs10931797
chr2	197976890	rs7571869_rs10497813	0.868012	rs10497813	rs7571869
chr2	197977004	rs7587043_rs10497813	0.868012	rs10497813	rs7587043
chr2	197977519	rs7587598_rs10497813	0.868012	rs10497813	rs7587598
chr2	197981612	rs13394871_rs10497813	0.843848	rs10497813	rs13394871
chr2	197982658	rs1518359_rs10497813	0.868012	rs10497813	rs1518359
chr2	197994192	rs10177758_rs10497813	0.871519	rs10497813	rs10177758
chr2	197995703	rs1866664_rs10497813	0.871519	rs10497813	rs1866664
chr2	198009281	rs1595824_rs10497813	0.896488	rs10497813	rs1595824
chr2	198015653	rs976179_rs10497813	0.915718	rs10497813	rs976179
chr2	198015756	rs1318867_rs10497813	0.907905	rs10497813	rs1318867
chr2	198016458	rs1025549_rs10497813	0.980133	rs10497813	rs1025549	0.0368332	50	22	0.44	5	{'NFATC3', 'NOTCH1', 'FOXA1'}	{'MEF2B', 'Stat4', 'Stat5b', 'Stat5a', 'RORB', 'Nfatc2', 'Elf5', 'PPARA::RXRA', 'STAT3', 'MYB', 'MEF2A', 'NR2F1', 'NR2C1', 'STAT1', 'BCL6', 'MEF2D', 'MEF2C', 'Rxra', 'THRB', 'Stat5a::Stat5b', 'RARA::RXRG', 'RARA::RXRA', 'MXI1', 'RXRG', 'RXRB', 'PPARD'}	0.24	['ENSG00000115896', 'ENSG00000247626', 'ENSG00000231621', 'ENSG00000115524', 'ENSG00000065413', 'ENSG00000162944']	['PLCL1', 'MARS2', 'AC013264.2', 'SF3B1', 'ANKRD44', 'RFTN2']	['PLCL1: 309.5', 'MARS2: 108.4', 'AC013264.2: 107.4', 'SF3B1: 16.0', 'ANKRD44: 8.7', 'RFTN2: 7.1']	FALSE	{'PLCL1'}	{'PLCL1'}
chr2	198018227	rs11681663_rs10497813	0.980133	rs10497813	rs11681663
chr2	198018788	rs34692727_rs10497813	0.980133	rs10497813	rs34692727
chr2	198019303	rs11683222_rs10497813	0.980133	rs10497813	rs11683222
chr2	198022935	rs2139049_rs10497813	0.980133	rs10497813	rs2139049
chr2	198024520	rs1978888_rs10497813	0.980133	rs10497813	rs1978888
chr2	198025082	rs2196171_rs10497813	0.976211	rs10497813	rs2196171
chr2	198025168	rs2196172_rs10497813	0.980133	rs10497813	rs2196172
chr2	198027074	rs1595823_rs10497813	0.980133	rs10497813	rs1595823
chr2	198029414	rs10196612_rs10497813	0.980133	rs10497813	rs10196612
chr2	198029580	rs10184227_rs10497813	0.980133	rs10497813	rs10184227
chr2	198031346	rs10166845_rs10497813	0.980133	rs10497813	rs10166845
chr2	198031658	rs5837577_rs10497813	0.948161	rs10497813	rs5837577
chr2	198032170	rs6738825_rs10497813	0.980133	rs10497813	rs6738825
chr2	198033619	rs1541953_rs10497813	0.980133	rs10497813	rs1541953
chr2	198033914	rs35514871_rs10497813	0.945446	rs10497813	rs35514871
chr2	198034550	rs11889326_rs10497813	0.980133	rs10497813	rs11889326
chr2	198035563	rs1583792_rs10497813	1	rs10497813	rs1583792
chr2	198035638	rs1579695_rs10497813	0.995991	rs10497813	rs1579695
chr2	198037505	rs962210_rs10497813	1	rs10497813	rs962210
chr2	198038184	rs10497811_rs10497813	1	rs10497813	rs10497811
chr2	198039740	rs1371664_rs10497813	1	rs10497813	rs1371664
chr2	198040348	rs2196175_rs10497813	1	rs10497813	rs2196175
chr2	198040447	rs2196174_rs10497813	1	rs10497813	rs2196174
chr2	198040499	rs12329164_rs10497813	1	rs10497813	rs12329164
chr2	198041756	rs10206714_rs10497813	0.99599	rs10497813	rs10206714
chr2	198042418	rs9712275_rs10497813	0.956668	rs10497813	rs9712275	5.57607e-44	996	156	0.156627	25	{'TBX21', 'LMO2', 'ETS1', 'TARDBP', 'NOTCH1', 'ATF7', 'TCF12', 'ARID3A', 'TAL1', 'BRD4', 'MYB', 'ERG', 'RUNX2', 'ETV1', 'MLLT1', 'RUNX1', 'GATA3', 'ZMIZ1', 'ASH2L', 'MTA2', 'STAT5B', 'EZH2', 'CDK9'}	{'Arid5a', 'ETV2', 'ERF', 'FLI1::FOXI1', 'FLI1', 'TFAP4', 'ELF2', 'ELF4', 'ETV4', 'FEV', 'ETV5', 'ELK3', 'Bcl11B', 'ETS2', 'ELK1', 'Ddit3::Cebpa'}	0.03	['ENSG00000115896', 'ENSG00000247626', 'ENSG00000231621', 'ENSG00000115524', 'ENSG00000065413', 'ENSG00000162944']	['PLCL1', 'MARS2', 'AC013264.2', 'SF3B1', 'ANKRD44', 'RFTN2']	['PLCL1: 309.5', 'MARS2: 102.4', 'AC013264.2: 86.8', 'SF3B1: 14.0', 'ANKRD44: 8.9', 'RFTN2: 7.7']
chr2	198043315	rs745899_rs10497813	1	rs10497813	rs745899
chr2	198046441	rs67031482_rs10497813	1	rs10497813	rs67031482
chr2	198046701	rs67748055_rs10497813	1	rs10497813	rs67748055
chr2	198048227	rs6732340_rs10497813	1	rs10497813	rs6732340
chr2	198049347	rs10497813_rs10497813	1	rs10497813	rs10497813
chr2	198051009	rs2117339_rs10497813	1	rs10497813	rs2117339
chr2	198063202	rs35062652_rs10497813	0.991974	rs10497813	rs35062652
chr2	198065081	rs7572733_rs10497813	0.991974	rs10497813	rs7572733
chr2	198065472	rs7587251_rs10497813	0.980007	rs10497813	rs7587251
chr2	198069079	rs11690149_rs10497813	0.991974	rs10497813	rs11690149
chr2	198069223	rs11690205_rs10497813	0.991974	rs10497813	rs11690205
chr2	198075882	rs1866666_rs10497813	0.991974	rs10497813	rs1866666
chr2	198076169	rs11465077_rs10497813	0.926317	rs10497813	rs11465077
chr2	198076853	rs9973400_rs10497813	0.991974	rs10497813	rs9973400
chr2	198079062	rs1036333_rs10497813	0.897037	rs10497813	rs1036333
chr2	198079127	rs2164068_rs10497813	0.897037	rs10497813	rs2164068
chr2	198079546	rs6716898_rs10497813	0.897037	rs10497813	rs6716898
chr2	198079929	rs4549082_rs10497813	0.882761	rs10497813	rs4549082
chr2	198079930	rs4417706_rs10497813	0.882761	rs10497813	rs4417706
chr2	198080222	rs1440089_rs10497813	0.897037	rs10497813	rs1440089
chr2	198085515	rs1064213_rs10497813	0.889871	rs10497813	rs1064213
chr2	198090049	rs11684176_rs10497813	0.837073	rs10497813	rs11684176
chr2	201286768	rs2141331_rs2141331	1	rs2141331	rs2141331
chr2	201289673	rs6715284_rs2141331	0.978415	rs2141331	rs6715284
chr2	201292068	rs202190732_rs2141331	1	rs2141331	rs202190732
chr2	201304996	rs6757776_rs2141331	1	rs2141331	rs6757776
chr2	201306849	rs13408294_rs2141331	0.978415	rs2141331	rs13408294
chr2	201309088	rs16837131_rs2141331	1	rs2141331	rs16837131
chr2	201312733	rs59513644_rs2141331	1	rs2141331	rs59513644
chr2	201313406	rs6711941_rs2141331	1	rs2141331	rs6711941
chr2	201325886	rs72934944_rs2141331	1	rs2141331	rs72934944
chr2	201326226	rs139007758_rs2141331	1	rs2141331	rs139007758
chr2	201328739	rs2019097_rs2141331	0.967385	rs2141331	rs2019097
chr2	203826814	rs6745050_rs3087243	0.895921	rs3087243	rs6745050
chr2	203827471	rs144115812_rs3087243	0.895921	rs3087243	rs144115812
chr2	203827492	rs34636506_rs3087243	0.88772	rs3087243	rs34636506
chr2	203829012	rs1968351_rs3087243	0.89181	rs3087243	rs1968351
chr2	203829539	rs13030124_rs3087243	0.89181	rs3087243	rs13030124
chr2	203832142	rs60306514_rs3087243	0.887715	rs3087243	rs60306514
chr2	203832144	rs61272514_rs3087243	0.887715	rs3087243	rs61272514
chr2	203832217	rs34050244_rs3087243	0.887715	rs3087243	rs34050244
chr2	203832409	rs34461055_rs3087243	0.887715	rs3087243	rs34461055
chr2	203835029	rs35702010_rs3087243	0.89181	rs3087243	rs35702010
chr2	203835965	rs12990970_rs3087243	0.89181	rs3087243	rs12990970
chr2	203837936	rs1863800_rs3087243	0.89181	rs3087243	rs1863800
chr2	203838529	rs112783914_rs3087243	0.89181	rs3087243	rs112783914
chr2	203838530	rs2882971_rs3087243	0.89181	rs3087243	rs2882971
chr2	203838531	rs116604011_rs3087243	0.89181	rs3087243	rs116604011
chr2	203838533	rs114019067_rs3087243	0.89181	rs3087243	rs114019067
chr2	203838534	rs2882972_rs3087243	0.89181	rs3087243	rs2882972
chr2	203842141	rs13033315_rs3087243	0.89181	rs3087243	rs13033315
chr2	203843922	rs231804_rs3087243	0.88772	rs3087243	rs231804
chr2	203844052	rs11571304_rs3087243	0.89181	rs3087243	rs11571304
chr2	203844625	rs231806_rs3087243	0.884039	rs3087243	rs231806
chr2	203844656	rs11393378_rs3087243	0.875541	rs3087243	rs11393378
chr2	203849167	rs231811_rs3087243	0.88772	rs3087243	rs231811
chr2	203852989	rs11571293_rs3087243	0.853448	rs3087243	rs11571293
chr2	203856408	rs11571291_rs3087243	0.896898	rs3087243	rs11571291
chr2	203857435	rs1024162_rs3087243	0.896898	rs3087243	rs1024162
chr2	203866365	rs11571316_rs3087243	0.901077	rs3087243	rs11571316
chr2	203874195	rs3087243_rs3087243	1	rs3087243	rs3087243		4	7	1.75	1	{'RELA', 'REST', 'RFX1', 'FOS', 'NFE2', 'JUNB', 'NFKB1', 'SMAD3-HIF1A', 'EP300', 'MXI1', 'MAX', 'BMI1', 'IRF4', 'JUN', 'RAD21'}	{'ONECUT1', 'FOXO1::ELK1', 'ZNF211', 'PBX2', 'Stat5b', 'MEIS2', 'Pax7', 'ETV5::FOXI1', 'Lef1', 'PBX1', 'PAX3', 'POU2F1::SOX2', 'ONECUT3', 'Hnf1A', 'SPIC', 'BCL6', 'MEIS1', 'ZIM3', 'ERF::FOXO1', 'CEBPG', 'ZNF530'}	0.1	['ENSG00000163599', 'ENSG00000163600']	['CTLA4', 'ICOS']	['CTLA4: 68.6', 'ICOS: 7.1']	{'CTLA4'}	{'ICOS', 'CTLA4', 'CD28'}	{'ICOS', 'CTLA4', 'CD28'}
chr2	203878210	rs11571302_rs3087243	0.927111	rs3087243	rs11571302		5	8	1.6	1	{'MAFB', 'RFX1', 'REST', 'MED26', 'YBX1', 'NKX3-1', 'PDX1', 'EP300', 'BRD4'}	{'FOXP2', 'Hoxa13', 'ELK1::HOXB13', 'FOXH1', 'FOXD3', 'CDX2', 'ZIM3', 'ETV3', 'ELK1::SREBF2', 'ELF4', 'PRDM1', 'Foxq1', 'Foxf1', 'HOXB13', 'CDX1', 'SOX10', 'Hoxd13'}	0.1	['ENSG00000163599', 'ENSG00000163600']	['CTLA4', 'ICOS']	['CTLA4: 57.4', 'ICOS: 7.7']
chr2	203878685	rs7565213_rs3087243	0.927111	rs3087243	rs7565213
chr2	203880279	rs11571297_rs3087243	0.890965	rs3087243	rs11571297
chr2	203884526	rs960792_rs3087243	0.84431	rs3087243	rs960792
chr2	203889629	rs7600322_rs3087243	0.840913	rs3087243	rs7600322
chr2	203892181	rs6748358_rs3087243	0.840911	rs3087243	rs6748358
chr2	203893634	rs1427678_rs3087243	0.837524	rs3087243	rs1427678
chr2	203911452	rs13010492_rs3087243	0.815697	rs3087243	rs13010492
chr2	203913094	rs17268364_rs3087243	0.815697	rs3087243	rs17268364
chr20	46101605	rs6032660_rs1883832	0.984541	rs1883832	rs6032660
chr20	46103449	rs2024568_rs1883832	0.98968	rs1883832	rs2024568
chr20	46105670	rs6032662_rs1883832	0.98968	rs1883832	rs6032662
chr20	46106623	rs6032663_rs1883832	0.98968	rs1883832	rs6032663
chr20	46107214	rs6065926_rs1883832	0.979416	rs1883832	rs6065926
chr20	46107731	rs367701385_rs1883832	0.98968	rs1883832	rs367701385
chr20	46110779	rs6032664_rs1883832	0.98968	rs1883832	rs6032664
chr20	46111556	rs6074022_rs1883832	0.98968	rs1883832	rs6074022		8	8	1	1	{'MEF2B', 'DPF2', 'TARDBP', 'BCL11A', 'ATF7', 'KMT2B', 'ELF1', 'MLLT3', 'MYOD1', 'TCF3', 'ZNF281', 'EHMT2', 'FOXP1', 'HDAC2', 'SPI1', 'SREBP2', 'MAX', 'ZNF596', 'STAT1', 'FLI1', 'E4F1', 'ZNF366', 'TEAD4', 'YY2', 'TCF4', 'ZNF143', 'RELA', 'IKZF2', 'CEBPA', 'NCOR2', 'BACH2', 'SMARCA4', 'IRF4', 'SP1', 'ATF2', 'SKIL', 'VDR', 'MTA3', 'BRD4', 'MYB', 'EBF1', 'SMC1', 'JMJD1C', 'TRIM22', 'IRF2', 'BRD7', '…	{'Ptf1A', 'TFAP2B', 'ZNF701', 'TCF21', 'ZFP14', 'ZNF274', 'KLF1', 'ZNF740', 'SP9', 'MYF6', 'BHLHA15', 'ASCL1', 'ZNF148', 'TFAP4::ETV1', 'Tcf12', 'ERF::FIGLA', 'KLF5', 'SP1', 'KLF11', 'Ascl2', 'KLF16', 'MYOD1', 'Wt1', 'BHLHE22', 'Neurod2', 'NHLH1', 'ZIC5', 'SP3', 'ZNF281', 'MYF5', 'GLIS2', 'SP8', 'KLF2', 'EBF1', 'NHLH2', 'Atoh1', 'TFAP2C', 'MYOG', 'OLIG2', 'KLF4', 'Twist2', 'Bhlha15', 'KLF10', 'KL…	0.03	['ENSG00000101017', 'ENSG00000100979']	['CD40', 'PLTP']	['CD40: 219.9', 'PLTP: 32.5']	{'CD40'}	{'CD40'}	{'ZNF335', 'CD40', 'CDH22', 'TNNC2', 'SDC4', 'CTSA'}
chr20	46113424	rs1569723_rs1883832	0.98968	rs1883832	rs1569723
chr20	46118342	rs1883832_rs1883832	1	rs1883832	rs1883832	0.780737	152	150	0.986842	19	{'RORC', 'ZNF207', 'HMGXB4', 'MEF2B', 'KLF6', 'DDX5', 'DMAP1', 'ZNF407', 'KDM1A', 'NFYB', 'ZNF550', 'AFF4', 'CREM', 'BRD9', 'PCBP1', 'SRSF1', 'ETS1', 'ARID4A', 'LIN54', 'PHF8', 'BCL11A', 'RB1', 'MRTFA', 'KMT2B', 'ATF7', 'ELF1', 'ARID1A', 'TCF3', 'ZNF711', 'ZBTB48', 'GLIS2', 'SIN3A', 'FOXP1', 'RBM39', 'TAF3', 'ILF3', 'ZHX2', 'SREBP2', 'MAX', 'ESR1', 'CBFB', 'STAT1', 'TAF1', 'FOXK1', 'NFYA', 'GATA4…	{'TGIF2', 'Zfx', 'EBF1', 'TGIF2LX', 'TGIF1', 'PKNOX2', 'Bach1::Mafk', 'Mafg', 'ZNF93', 'CTCFL', 'PRDM9'}	0.03	['ENSG00000101017', 'ENSG00000100979', 'ENSG00000064601']	['CD40', 'PLTP', 'CTSA']	['CD40: 220.3', 'PLTP: 33.3', 'CTSA: 4.9']
chr20	46119307	rs4810485_rs1883832	1	rs1883832	rs4810485
chr20	46120611	rs4239702_rs1883832	0.859537	rs1883832	rs4239702
chr20	63841760	rs73624750_rs4809371	0.818471	rs4809371	rs73624750
chr20	63842569	rs6010679_rs4809371	0.818471	rs4809371	rs6010679
chr20	63842668	rs6011182_rs4809371	0.818471	rs4809371	rs6011182
chr20	63844291	rs11697094_rs4809371	0.818471	rs4809371	rs11697094
chr20	63848889	rs66641436_rs4809371	0.869531	rs4809371	rs66641436
chr20	63849295	rs4809238_rs4809371	0.869531	rs4809371	rs4809238
chr20	63849460	rs4809239_rs4809371	0.869531	rs4809371	rs4809239
chr20	63849482	rs4809240_rs4809371	0.869531	rs4809371	rs4809240
chr20	63849544	rs4809371_rs4809371	1	rs4809371	rs4809371
chr20	63849556	rs192993419_rs4809371	0.944383	rs4809371	rs192993419
chr20	63849570	rs4809372_rs4809371	0.944383	rs4809371	rs4809372
chr20	63850106	rs6062547_rs4809371	0.869531	rs4809371	rs6062547
chr20	63850332	rs73624755_rs4809371	0.869531	rs4809371	rs73624755
chr20	63850866	rs12624502_rs4809371	0.869531	rs4809371	rs12624502
chr20	63850869	rs12624434_rs4809371	0.869531	rs4809371	rs12624434
chr20	63850919	rs12624512_rs4809371	0.869531	rs4809371	rs12624512		9	28	3.11111	2	{'MEF2B', 'HIC1', 'DPF2', 'DNMT3B', 'CREM', 'TERF1', 'TARDBP', 'BCL11A', 'RB1', 'ATF7', 'KLF5', 'ELF1', 'TCF3', 'CHD2', 'ZBTB48', 'CREB1', 'ESR1', 'CBFB', 'EZH2', 'AHR', 'ZNF445', 'E4F1', 'SRSF7', 'TCF4', 'GATAD2B', 'JUN', 'GTF2F1', 'ZNF143', 'HEXIM1', 'IKZF2', 'RELA', 'ZNF341', 'SUPT5H', 'ZNF217', 'IRF4', 'ZNF592', 'SP1', 'ATF2', 'SKIL', 'ZFP36', 'EBF1', 'SMC1', 'JUNB', 'ZBTB33', 'NR3C1', 'NR2F1…	{'EBF1', 'ETV5::FIGLA', 'Irf1', 'Prdm4', 'IRF5', 'Vdr', 'ZNF418', 'NRL', 'ZEB1', 'Mafb', 'SPIC', 'ZNF93', 'HINFP', 'TFAP4::ETV1', 'HOXA9'}	0.02	['ENSG00000197457', 'ENSG00000125510', 'ENSG00000197114', 'ENSG00000183260']	['STMN3', 'OPRL1', 'ZGPAT', 'ABHD16B']	['STMN3: 38.2', 'OPRL1: 28.5', 'ZGPAT: 7.9', 'ABHD16B: 4.8']	{'ZBTB46', 'SLC2A4RG', 'RGS19'}	{'ZBTB46', 'C20orf204'}	{nan, 'ZBTB46', 'C20orf204', 'RGS19', 'SLC2A4RG', 'OPRL1'}
chr20	63851712	rs6011184_rs4809371	0.85098	rs4809371	rs6011184
chr20	63852654	rs6011186_rs4809371	0.85098	rs4809371	rs6011186
chr21	33397597	rs7283827_rs2300373	0.983748	rs2300373	rs7283827
chr21	33398051	rs9978223_rs2300373	0.983748	rs2300373	rs9978223
chr21	33398209	rs9978166_rs2300373	0.983748	rs2300373	rs9978166
chr21	33398503	rs11088251_rs2300373	0.983748	rs2300373	rs11088251
chr21	33399282	rs76661693_rs2300373	0.975751	rs2300373	rs76661693
chr21	33401190	rs17880053_rs2300373	0.983748	rs2300373	rs17880053
chr21	33403127	rs8134145_rs2300373	0.983748	rs2300373	rs8134145	0.388078	49	69	1.40816	8	{'THAP1', 'RORC', 'DMAP1', 'PCBP1', 'SRSF1', 'ETS1', 'HMGB1', 'KLF5', 'SMARCC1', 'MLLT3', 'TCF3', 'ZNF711', 'SP3', 'GLIS2', 'MGA', 'NELFCD', 'RBM39', 'INO80', 'TAF3', 'SREBP2', 'KDM4C', 'FOXO1', 'POU5F1', 'FLI1', 'INTS11', 'HEXIM1', 'RELA', 'GATA2', 'VEZF1', 'TAF15', 'ZNF335', 'MYC-DAXX', 'HNRNPK', 'TRIM25', 'RARA', 'SS18-SSX', 'NR3C1', 'YY1', 'HOXA3', 'CHD1', 'EP300', 'NANOG', 'ASH2L', 'NAB2', '…	{'ZNF701', 'RELA', 'ZFP14', 'KLF1', 'ZNF740', 'REL', 'HSF4', 'ZBTB7B', 'MAZ', 'VEZF1', 'HSF1', 'KLF5', 'SP1', 'KLF16', 'HSF2', 'GLIS2', 'ZBTB7A', 'KLF2', 'ZBTB33', 'KLF4', 'KLF10', 'KLF7', 'Prdm15', 'PLAG1', 'ZNF454', 'RARA::RXRG', 'PATZ1', 'KLF14', 'ZBTB6', 'ZNF530', 'PRDM9'}	0.05	['ENSG00000159128', 'ENSG00000205726', 'ENSG00000142166', 'ENSG00000142188', 'ENSG00000243646', 'ENSG00000237945']	['IFNGR2', 'ITSN1', 'IFNAR1', 'TMEM50B', 'IL10RB', 'LINC00649']	['IFNGR2: 309.5', 'ITSN1: 200.5', 'IFNAR1: 31.9', 'TMEM50B: 23.9', 'IL10RB: 18.6', 'LINC00649: 4.8']
chr21	33403137	rs8126756_rs2300373	0.983748	rs2300373	rs8126756	0.629272	38	44	1.15789	6	{'THAP1', 'RORC', 'DPF2', 'DMAP1', 'PCBP1', 'SRSF1', 'ETS1', 'HMGB1', 'KLF5', 'ELF1', 'SMARCC1', 'MLLT3', 'TCF3', 'ZNF711', 'SP3', 'GLIS2', 'MGA', 'NELFCD', 'RBM39', 'HDAC2', 'INO80', 'TAF3', 'SREBP2', 'KDM4C', 'FOXO1', 'POU5F1', 'FLI1', 'INTS11', 'HEXIM1', 'RELA', 'GATA2', 'VEZF1', 'TAF15', 'ZNF335', 'MYC-DAXX', 'HNRNPK', 'TRIM25', 'RARA', 'SS18-SSX', 'NR3C1', 'YY1', 'ATF3', 'HOXA3', 'CBX4', 'EP…	{'ZNF701', 'RELA', 'ZFP14', 'KLF1', 'ZNF740', 'REL', 'HSF4', 'ZBTB7B', 'MAZ', 'VEZF1', 'HSF1', 'KLF5', 'SP1', 'KLF16', 'HSF2', 'GLIS2', 'ZBTB7A', 'KLF2', 'ZBTB33', 'KLF4', 'KLF10', 'KLF7', 'Prdm15', 'PLAG1', 'ZNF454', 'RARA::RXRG', 'PATZ1', 'KLF14', 'ZBTB6', 'Znf423', 'ZNF530', 'PRDM9'}	0.05	['ENSG00000159128', 'ENSG00000205726', 'ENSG00000142166', 'ENSG00000142188', 'ENSG00000243646']	['IFNGR2', 'ITSN1', 'IFNAR1', 'TMEM50B', 'IL10RB']	['IFNGR2: 309.5', 'ITSN1: 202.4', 'IFNAR1: 31.8', 'TMEM50B: 25.0', 'IL10RB: 17.7']
chr21	33403845	rs9975155_rs2300373	0.975751	rs2300373	rs9975155	0.788576	226	241	1.06637	23	{'RORC', 'HMGXB4', 'ZNF274', 'DPF2', 'ZSCAN5A', 'DMAP1', 'NFYB', 'AFF4', 'PCBP1', 'ZXDB', 'ARID4A', 'ETS1', 'CTBP2', 'PHF8', 'ATF7', 'ARID1A', 'SMARCC1', 'MLLT3', 'SMARCB1', 'KLF16', 'MYOD1', 'CHD2', 'ZNF711', 'GLIS2', 'ISL2', 'BAP1', 'ZBTB48', 'ZNF28', 'NELFCD', 'RBM39', 'ZNF398', 'INO80', 'HDAC2', 'TAF3', 'ILF3', 'SREBP2', 'KDM4C', 'CBFB', 'WT1', 'TAF1', 'FOXO1', 'POU5F1', 'ZNF232', 'FLI1', 'ZB…	{'Nrf1', 'ZBTB12', 'SMAD2', 'Rbpjl', 'ZNF135', 'PLAGL2', 'TCF3', 'ZNF93', 'OSR2', 'CTCFL', 'ZNF574', 'GCM1', 'ZEB1', 'Smad4', 'PLAG1', 'PATZ1', 'Zic1::Zic2', 'Hand1::Tcf3', 'Znf423', 'ZNF816'}	0.05	['ENSG00000159128', 'ENSG00000205726', 'ENSG00000142188', 'ENSG00000142166', 'ENSG00000243646', 'ENSG00000159110']	['IFNGR2', 'ITSN1', 'TMEM50B', 'IFNAR1', 'IL10RB', 'IFNAR2']	['IFNGR2: 309.5', 'ITSN1: 224.1', 'TMEM50B: 56.8', 'IFNAR1: 26.2', 'IL10RB: 25.7', 'IFNAR2: 5.9']
chr21	33403993	rs9974603_rs2300373	0.983748	rs2300373	rs9974603	0.814787	499	517	1.03607	30	{'TWIST1', 'HMGXB4', 'KLF6', 'ZNF274', 'ZSCAN5A', 'ZXDB', 'ARID4A', 'ATF7', 'MYOD1', 'EED', 'ZNF273', 'GABPB1', 'EHMT2', 'NELFCD', 'TAF1', 'FOXO1', 'POU5F1', 'ZNF479', 'SRSF7', 'ZBTB2', 'JUN', 'HEXIM1', 'KDM3A', 'CBX1', 'CEBPA', 'GATA2', 'TFDP2', 'SNAPC1', 'GTF2B', 'TRIM25', 'NR3C1', 'OLIG2', 'ATF3', 'HOXA3', 'EP300', 'ZMIZ1', 'YY1AP1', 'ASH2L', 'POU2F1', 'HDAC8', 'ZNF423', 'UBTF', 'ZFP64', 'PPAR…	{'KLF15', 'Nrf1', 'KLF1', 'ZNF740', 'SP4', 'MAZ', 'ZNF148', 'SP1', 'Wt1', 'EGR1', 'TCF3', 'CTCFL', 'ZNF281', 'ZNF460', 'NHLH2', 'KLF4', 'CTCF', 'SP5', 'NR1I2', 'PATZ1', 'TCFL5', 'HES1', 'Ar', 'NR3C2', 'RXRA::VDR'}	0.05	['ENSG00000159128', 'ENSG00000205726', 'ENSG00000142188', 'ENSG00000142166', 'ENSG00000243646']	['IFNGR2', 'ITSN1', 'TMEM50B', 'IFNAR1', 'IL10RB']	['IFNGR2: 309.5', 'ITSN1: 251.8', 'TMEM50B: 59.7', 'IFNAR1: 39.2', 'IL10RB: 21.5']
chr21	33404134	rs9975473_rs2300373	0.971965	rs2300373	rs9975473	0.216225	165	264	1.6	21	{'HMGXB4', 'KLF6', 'ZSCAN5A', 'ZXDB', 'ARID4A', 'ATF7', 'ZNF273', 'GABPB1', 'EHMT2', 'NELFCD', 'ZNF574', 'MAX', 'TAF1', 'SRSF7', 'ZBTB2', 'JUN', 'HEXIM1', 'KDM3A', 'CBX1', 'GATA2', 'TFDP2', 'SMAD4', 'GTF2B', 'SMARCC2', 'NR3C1', 'OLIG2', 'ATF3', 'HOXA3', 'EP300', 'ZMIZ1', 'YY1AP1', 'ASH2L', 'POU2F1', 'HDAC8', 'UBTF', 'ZFP64', 'NR5A2', 'PPARG', 'RBBP4', 'MXD4', 'AGO1', 'FIP1L1', 'ERG', 'RCOR1', 'ZB…	{'FOXO1::ELK3', 'FOXO1::ELK1', 'ZIM3', 'NFYB', 'FOXO1::ELF1', 'FOXO1::FLI1'}	0.05	['ENSG00000159128', 'ENSG00000205726', 'ENSG00000142166', 'ENSG00000142188', 'ENSG00000243646']	['IFNGR2', 'ITSN1', 'IFNAR1', 'TMEM50B', 'IL10RB']	['IFNGR2: 309.5', 'ITSN1: 202.2', 'IFNAR1: 30.5', 'TMEM50B: 22.3', 'IL10RB: 16.5']
chr21	33406220	rs17879003_rs2300373	0.991858	rs2300373	rs17879003
chr21	33406647	rs199672487_rs2300373	0.928463	rs2300373	rs199672487
chr21	33406878	rs17878783_rs2300373	0.991858	rs2300373	rs17878783
chr21	33406895	rs17887186_rs2300373	0.991858	rs2300373	rs17887186
chr21	33407323	rs17885509_rs2300373	0.991858	rs2300373	rs17885509
chr21	33408282	rs7281873_rs2300373	0.991858	rs2300373	rs7281873
chr21	33408743	rs2268241_rs2300373	0.983748	rs2300373	rs2268241
chr21	33408797	rs2268242_rs2300373	0.991858	rs2300373	rs2268242
chr21	33410088	rs28653198_rs2300373	0.991858	rs2300373	rs28653198
chr21	33415004	rs9808753_rs2300373	0.991905	rs2300373	rs9808753
chr21	33416431	rs2300373_rs2300373	1	rs2300373	rs2300373
chr21	33424248	rs8133431_rs2300373	0.983921	rs2300373	rs8133431
chr21	35323610	rs2205049_rs66922517	0.803342	rs66922517	rs2205049
chr21	35340289	rs8129030_rs66922517	0.96555	rs66922517	rs8129030
chr21	35342681	rs66922517_rs66922517	1	rs66922517	rs66922517
chr21	35343462	rs9979383_rs66922517	0.982887	rs66922517	rs9979383
chr21	35365943	rs8133843_rs66922517	0.887968	rs66922517	rs8133843
chr21	42434956	rs1893592_rs1893592	1	rs1893592	rs1893592
chr21	44289277	rs11454989_rs11454989	1	rs11454989	rs11454989
chr22	21556930	rs5754075_rs5754100	0.864377	rs5754100	rs5754075
chr22	21557956	rs390387_rs5754100	0.86461	rs5754100	rs390387
chr22	21561876	rs5754100_rs5754100	1	rs5754100	rs5754100
chr22	21561982	rs5754102_rs5754100	0.947524	rs5754100	rs5754102
chr22	21562071	rs5754104_rs5754100	0.986785	rs5754100	rs5754104
chr22	21562949	rs131655_rs5754100	0.9119	rs5754100	rs131655
chr22	21563160	rs131656_rs5754100	0.923736	rs5754100	rs131656
chr22	21563189	rs5998509_rs5754100	0.980172	rs5754100	rs5998509
chr22	21563260	rs131657_rs5754100	0.917787	rs5754100	rs131657
chr22	21563336	rs131658_rs5754100	0.917787	rs5754100	rs131658
chr22	21563418	rs131659_rs5754100	0.9119	rs5754100	rs131659
chr22	21563467	rs131660_rs5754100	0.9119	rs5754100	rs131660
chr22	21563569	rs138665726_rs5754100	0.980202	rs5754100	rs138665726
chr22	21565381	rs140488_rs5754100	0.9119	rs5754100	rs140488
chr22	21566113	rs131664_rs5754100	0.9119	rs5754100	rs131664
chr22	21566527	rs59391722_rs5754100	0.986785	rs5754100	rs59391722
chr22	21566613	rs131665_rs5754100	0.9119	rs5754100	rs131665
chr22	21567004	rs140489_rs5754100	0.9119	rs5754100	rs140489
chr22	21567396	rs140490_rs5754100	0.9119	rs5754100	rs140490	0.753503	103	100	0.970874	15	{'HEXIM1', 'ZEB2', 'DPF2', 'KDM1A', 'ZNF217', 'BMI1', 'ZNF324', 'ZNF335', 'BCOR', 'ADNP', 'ZKSCAN1', 'ZSCAN21', 'GLIS2', 'ZNF580', 'ZBTB33', 'GTF3C2', 'RELB', 'SMARCA5', 'MLLT1', 'ZNF785', 'SUPT16H', 'CHD4', 'CEBPG', 'ZBTB20', 'KLF3', 'NBN', 'MITF', 'PKNOX1'}	{'ZNF460', 'MEF2C', 'MEF2A', 'ZNF135', 'PAX5', 'Npas4', 'TFEC', 'Prdm14'}	0.02	['ENSG00000185651', 'ENSG00000100034', 'ENSG00000161180', 'ENSG00000183506', 'ENSG00000183246']	['UBE2L3', 'PPM1F', 'CCDC116', 'PI4KAP2', 'RIMBP3C']	['UBE2L3: 309.5', 'PPM1F: 10.2', 'CCDC116: 8.2', 'PI4KAP2: 5.6', 'RIMBP3C: 5.1']
chr22	21568074	rs140491_rs5754100	0.9119	rs5754100	rs140491	0.775123	174	163	0.936782	19	{'THAP1', 'RORC', 'HMGXB4', 'MEF2B', 'KLF6', 'ZNF274', 'DMAP1', 'E2F4', 'ZNF407', 'PRDM15', 'KDM1A', 'NFYB', 'ZNF550', 'ZNF766', 'AFF4', 'PCBP1', 'SRSF1', 'ARID4A', 'ETS1', 'TARDBP', 'ZNF561', 'HMGB1', 'PHF8', 'RB1', 'KLF5', 'ARID1A', 'ELF1', 'MAF1', 'NONO', 'MLLT3', 'SMARCB1', 'MAFK', 'ESR2', 'PDX1', 'FOXL2', 'ISL2', 'BAP1', 'SIN3A', 'MGA', 'NELFCD', 'RBM39', 'INO80', 'TAF3', 'SPI1', 'SP140L', '…	{'ZIC1', 'Zfx', 'TFAP2B', 'PLAG1', 'KLF6', 'TFAP2A', 'HOXC10', 'Hoxa11', 'Stat5b', 'HOXC9', 'TFAP2C', 'ZNF682', 'HOXB9', 'HOXA9'}	0.02	['ENSG00000185651', 'ENSG00000100034', 'ENSG00000161180', 'ENSG00000183506']	['UBE2L3', 'PPM1F', 'CCDC116', 'PI4KAP2']	['UBE2L3: 309.5', 'PPM1F: 10.9', 'CCDC116: 8.4', 'PI4KAP2: 5.9']
chr22	21568166	rs11089620_rs5754100	0.986785	rs5754100	rs11089620	0.828216	1055	1050	0.995261	35	{'THAP1', 'RORC', 'HMGXB4', 'KLF6', 'ZNF274', 'E2F4', 'ZNF407', 'NFYB', 'ZNF766', 'AFF4', 'ARID4A', 'HMGB1', 'PHF8', 'RB1', 'KLF5', 'ARID1A', 'ELF1', 'MAF1', 'MLLT3', 'SMARCB1', 'MAFK', 'ESR2', 'PDX1', 'FOXL2', 'BAP1', 'MGA', 'NELFCD', 'HDAC2', 'INO80', 'TAF3', 'SPI1', 'SREBP2', 'KDM4C', 'STAT1', 'TAF1', 'FOXO1', 'PCBP2', 'POU5F1', 'BRCA1', 'NFAT5', 'SRSF4', 'ZNF660', 'SIN3B', 'PCGF1', 'INTS11', …	{'TFAP2B', 'KLF15', 'KLF6', 'KLF1', 'SP4', 'Stat5b', 'MAZ', 'ZNF148', 'KLF5', 'SP2', 'KLF12', 'KLF2', 'Zfx', 'KLF4', 'KLF10', 'KLF7', 'PLAG1', 'ZNF454', 'TFAP2A', 'PATZ1', 'ZNF549', 'ZNF692', 'KLF14', 'TFAP2C'}	0.02	['ENSG00000185651', 'ENSG00000100034', 'ENSG00000161180', 'ENSG00000183506']	['UBE2L3', 'PPM1F', 'CCDC116', 'PI4KAP2']	['UBE2L3: 309.5', 'PPM1F: 9.4', 'CCDC116: 7.4', 'PI4KAP2: 5.4']
chr22	21568614	rs2266959_rs5754100	0.986785	rs5754100	rs2266959	0.665143	29	30	1.03448	4	{'TWIST1', 'HMGXB4', 'KLF6', 'LMO1', 'DPF2', 'DMAP1', 'ZNF407', 'KDM1A', 'NFYB', 'BRD9', 'HNRNPUL1', 'ARID4A', 'ETS1', 'LIN54', 'KLF5', 'ELF1', 'ETV4', 'SMARCB1', 'GABPB1', 'CREB1', 'SIN3A', 'RBM39', 'HDAC2', 'INO80', 'TAF3', 'MAX', 'DDX20', 'CBFB', 'FOXK1', 'ETV2', 'FLI1', 'E4F1', 'ZNF660', 'ZNF24', 'PCGF1', 'ZBTB2', 'CDK9-HEXIM1', 'RELA', 'KDM3A', 'ZEB2', 'KLF1', 'SUPT5H', 'GFI1B', 'SOX6', 'ZBT…	{'LBX2', 'NFIA', 'EN2', 'GBX2', 'GBX1', 'ESX1', 'TBX21', 'Zic3', 'TBX2', 'EN1', 'Msx3', 'SHOX', 'ISX', 'DLX1', 'TLX2', 'MGA::EVX1', 'Lhx1', 'NFIC', 'Shox2', 'MSX1', 'Nobox', 'NFIX', 'BSX', 'ZNF574', 'RAX2', 'MSX2', 'HOXB3', 'EVX2', 'HESX1', 'RAX', 'MIXL1', 'EMX2', 'Lhx8', 'FOXH1', 'PRRX1', 'HOXB2', 'TBX3', 'PRDM1', 'EVX1', 'Zic1::Zic2', 'LHX2', 'PRRX2', 'BARX1', 'LHX9', 'PRDM9'}		['ENSG00000185651', 'ENSG00000100034', 'ENSG00000161180', 'ENSG00000183506']	['UBE2L3', 'PPM1F', 'CCDC116', 'PI4KAP2']	['UBE2L3: 309.5', 'PPM1F: 9.1', 'CCDC116: 7.7', 'PI4KAP2: 5.2']
chr22	21568854	rs140492_rs5754100	0.9119	rs5754100	rs140492
chr22	21570299	rs140495_rs5754100	0.9119	rs5754100	rs140495
chr22	21570727	rs2256609_rs5754100	0.980172	rs5754100	rs2256609
chr22	21572774	rs140498_rs5754100	0.9119	rs5754100	rs140498
chr22	21572941	rs140499_rs5754100	0.9119	rs5754100	rs140499
chr22	21574307	rs2266961_rs5754100	0.986785	rs5754100	rs2266961
chr22	21574351	rs181359_rs5754100	0.9119	rs5754100	rs181359
chr22	21574626	rs181360_rs5754100	0.9119	rs5754100	rs181360
chr22	21575276	rs181361_rs5754100	0.8985	rs5754100	rs181361
chr22	21575803	rs73166619_rs5754100	0.986785	rs5754100	rs73166619
chr22	21576487	rs5754166_rs5754100	0.986785	rs5754100	rs5754166
chr22	21577778	rs181362_rs5754100	0.9119	rs5754100	rs181362
chr22	21577974	rs181363_rs5754100	0.9119	rs5754100	rs181363
chr22	21578363	rs34977459_rs5754100	0.872319	rs5754100	rs34977459
chr22	21579138	rs5754177_rs5754100	0.973631	rs5754100	rs5754177
chr22	21579490	rs181366_rs5754100	0.9119	rs5754100	rs181366
chr22	21581862	rs66534072_rs5754100	0.9119	rs5754100	rs66534072
chr22	21583934	rs5749485_rs5754100	0.9119	rs5754100	rs5749485
chr22	21584300	rs5998576_rs5754100	0.917787	rs5754100	rs5998576
chr22	21584573	rs73166622_rs5754100	0.917787	rs5754100	rs73166622
chr22	21585385	rs5754217_rs5754100	0.9119	rs5754100	rs5754217
chr22	21585397	rs5749493_rs5754100	0.9119	rs5754100	rs5749493
chr22	21585899	rs4820091_rs5754100	0.839072	rs5754100	rs4820091
chr22	21586020	rs5749495_rs5754100	0.986785	rs5754100	rs5749495
chr22	21586874	rs34463645_rs5754100	0.973576	rs5754100	rs34463645
chr22	21587625	rs12484550_rs5754100	0.986785	rs5754100	rs12484550
chr22	21587691	rs5998599_rs5754100	0.923736	rs5754100	rs5998599	0.347547	24	16	0.666667	3	{'PTBP1', 'MEF2B', 'ZNF263', 'BACH2', 'CREBBP', 'KMT2A', 'ID3', 'TARDBP', 'BRD3', 'NCAPH2', 'TCF3', 'SNRNP70', 'NELFE', 'USF2', 'BCL6', 'PLAG1', 'RBBP5', 'XRCC5', 'TCF4'}	{'ZNF701', 'MEF2B', 'ETV5::FOXO1', 'RARG', 'MAFG::NFE2L1', 'Zic3', 'ZNF214', 'RARB', 'ERF::FIGLA', 'Rhox11', 'Plagl1', 'MAFK', 'PLAGL2', 'Nfe2l2', 'MAF::NFE2', 'Bach1::Mafk', 'MEF2D', 'ZNF454', 'ZNF692', 'TFAP4::FLI1'}	0.02	['ENSG00000185651', 'ENSG00000100034', 'ENSG00000161180', 'ENSG00000183506']	['UBE2L3', 'PPM1F', 'CCDC116', 'PI4KAP2']	['UBE2L3: 309.5', 'PPM1F: 11.6', 'CCDC116: 9.2', 'PI4KAP2: 5.7']	{'TMEM191C', 'PPIL2', 'YDJC', 'CCDC116', 'SDF2L1'}	{'TMEM191C', 'YDJC', 'ZNF280A', 'PPIL2', 'THAP7', 'UBE2L3', 'CCDC116', 'SDF2L1'}	{'UBE2L3', 'TMEM191C', 'ZNF280A', 'PPIL2', 'TOP3B', 'THAP7', 'YDJC', 'CCDC116', 'SDF2L1'}
chr22	21587717	rs9621715_rs5754100	0.986785	rs5754100	rs9621715
chr22	21588688	rs5754234_rs5754100	0.986785	rs5754100	rs5754234
chr22	21589374	rs5754238_rs5754100	0.917787	rs5754100	rs5754238
chr22	21589648	rs1034329_rs5754100	0.917787	rs5754100	rs1034329
chr22	21590188	rs2283789_rs5754100	0.917787	rs5754100	rs2283789
chr22	21590806	rs5749502_rs5754100	0.986785	rs5754100	rs5749502
chr22	21591561	rs5998619_rs5754100	0.923736	rs5754100	rs5998619
chr22	21591688	rs73166630_rs5754100	0.986779	rs5754100	rs73166630
chr22	21591883	rs73166632_rs5754100	0.917787	rs5754100	rs73166632
chr22	21593177	rs2266963_rs5754100	0.986785	rs5754100	rs2266963
chr22	21595121	rs2070512_rs5754100	0.9119	rs5754100	rs2070512
chr22	21596115	rs4821104_rs5754100	0.980172	rs5754100	rs4821104
chr22	21597450	rs5754295_rs5754100	0.9119	rs5754100	rs5754295
chr22	21598849	rs58077207_rs5754100	0.906073	rs5754100	rs58077207
chr22	21598986	rs5994638_rs5754100	0.9119	rs5754100	rs5994638
chr22	21598998	rs5998644_rs5754100	0.9119	rs5754100	rs5998644
chr22	21602363	rs2283790_rs5754100	0.9119	rs5754100	rs2283790
chr22	21603702	rs5754323_rs5754100	0.9119	rs5754100	rs5754323
chr22	21604014	rs2266964_rs5754100	0.9119	rs5754100	rs2266964
chr22	21604582	rs11089629_rs5754100	0.9119	rs5754100	rs11089629
chr22	21604748	rs4821108_rs5754100	0.917787	rs5754100	rs4821108
chr22	21609496	rs5754344_rs5754100	0.986785	rs5754100	rs5754344
chr22	21610471	rs4821112_rs5754100	0.9119	rs5754100	rs4821112
chr22	21610661	rs5754352_rs5754100	0.9119	rs5754100	rs5754352
chr22	21612152	rs5998672_rs5754100	0.9119	rs5754100	rs5998672
chr22	21612543	rs12169001_rs5754100	0.917787	rs5754100	rs12169001
chr22	21613931	rs738127_rs5754100	0.9119	rs5754100	rs738127
chr22	21615350	rs8137950_rs5754100	0.891833	rs5754100	rs8137950
chr22	21616520	rs4821114_rs5754100	0.986785	rs5754100	rs4821114
chr22	21616720	rs738128_rs5754100	0.9119	rs5754100	rs738128
chr22	21616751	rs738129_rs5754100	0.9119	rs5754100	rs738129
chr22	21617342	rs8139079_rs5754100	0.917787	rs5754100	rs8139079
chr22	21618111	rs2876971_rs5754100	0.917787	rs5754100	rs2876971
chr22	21619029	rs4821116_rs5754100	0.986785	rs5754100	rs4821116
chr22	21620413	rs5754387_rs5754100	0.894597	rs5754100	rs5754387
chr22	21622644	rs7444_rs5754100	0.88895	rs5754100	rs7444
chr22	21622757	rs7445_rs5754100	0.9119	rs5754100	rs7445
chr22	21624999	rs4821124_rs5754100	0.96716	rs5754100	rs4821124
chr22	21625294	rs12158299_rs5754100	0.917787	rs5754100	rs12158299
chr22	21625648	rs9619386_rs5754100	0.91775	rs5754100	rs9619386
chr22	21625967	rs5754422_rs5754100	0.917787	rs5754100	rs5754422
chr22	21626103	rs67163745_rs5754100	0.917787	rs5754100	rs67163745
chr22	21626348	rs5754426_rs5754100	0.917787	rs5754100	rs5754426
chr22	21626604	rs4821130_rs5754100	0.917787	rs5754100	rs4821130		5	6	1.2	1	{'PTBP1', 'SMAD1', 'ZNF263', 'NR2F2', 'SMAD3', 'SUPT5H', 'ZNF407', 'SMARCA4', 'MED1', 'RPA2', 'ZNF891', 'HNRNPUL1', 'TARDBP', 'ZNF384', 'KDM5B', 'BRD3', 'MYNN', 'MAF', 'NFIC', 'SSRP1', 'KAT7', 'TP53', 'PAF1', 'RBFOX2', 'ZNF764', 'SNRNP70', 'CHD2', 'HNRNPLL', 'MTA3', 'NELFE', 'BRD4', 'MYF5', 'ZBTB7A', 'PML', 'NEUROD1', 'JUNB', 'RBM39', 'TRIM28', 'JMJD1C', 'ESR1', 'NFATC1', 'BCLAF1', 'RBM22', 'SMAD…	{'ZNF768', 'ZNF263', 'Gli1', 'EGR4', 'EGR1', 'Wt1', 'TBX5', 'Neurod2', 'OSR2', 'OSR1', 'E2F6', 'EBF1', 'ZNF669', 'NEUROG2', 'EBF3', 'GLI3', 'SP5', 'Gli2', 'Ptf1a', 'KLF9', 'Ebf2', 'Znf423', 'NKX2-2', 'ZNF530', 'PBX3', 'PKNOX1', 'PRDM9', 'KLF17'}		['ENSG00000185651', 'ENSG00000100034', 'ENSG00000161180', 'ENSG00000183506']	['UBE2L3', 'PPM1F', 'CCDC116', 'PI4KAP2']	['UBE2L3: 309.5', 'PPM1F: 11.3', 'CCDC116: 9.0', 'PI4KAP2: 5.3']	{'TMEM191C', 'YDJC', 'ZNF280A', 'PPIL2', 'HIC2', 'RIMBP3C', 'YPEL1', 'UBE2L3', 'CCDC116', 'SDF2L1'}	{'TMEM191C', 'YDJC', 'ZNF280A', 'PPIL2', 'HIC2', 'TOP3B', 'RIMBP3C', 'YPEL1', 'UBE2L3', 'CCDC116', 'SDF2L1'}	{'LZTR1', 'TMEM191C', 'YDJC', 'ZNF280A', 'PPIL2', 'HIC2', 'TOP3B', 'RIMBP3C', 'THAP7', 'YPEL1', 'UBE2L3', 'CCDC116', 'SDF2L1'}
chr22	21627764	rs1811069_rs5754100	0.923736	rs5754100	rs1811069
chr22	21627959	rs878825_rs5754100	0.9119	rs5754100	rs878825
chr22	21628602	rs2298428_rs5754100	0.954028	rs5754100	rs2298428
chr22	21628970	rs2298429_rs5754100	0.878527	rs5754100	rs2298429	0.595374	47	39	0.829787	7	{'THAP1', 'RORC', 'ZNF583', 'ZNF740', 'DPF2', 'ZNF407', 'TFDP1', 'AFF4', 'MLLT3', 'SMARCB1', 'MYOD1', 'ESR2', 'ZNF641', 'GLIS2', 'GABPB1', 'MGA', 'HDAC2', 'SPI1', 'TAF3', 'SREBP2', 'L3MBTL2', 'CREB3', 'STAT1', 'PCBP2', 'SRSF4', 'SRSF7', 'JUN', 'HEXIM1', 'CXXC4', 'SAFB', 'IRF4', 'KDM5B', 'HNRNPK', 'MORC2', 'MTA3', 'TRIM25', 'JMJD1C', 'GTF2A2', 'IRF2', 'CBX4', 'EP300', 'SIRT6', 'HNRNPC', 'SS18', 'P…	{'KLF15', 'KLF1', 'SP4', 'ZNF341', 'ELF4', 'SPDEF', 'TFDP1', 'MAZ', 'ETS2', 'ZNF148', 'ELK1', 'ERF::FIGLA', 'KLF5', 'ELF1', 'SP1', 'ETV4', 'Zic2', 'ELK3', 'ELK4', 'SP2', 'KLF12', 'E2F6', 'ZNF281', 'ZBTB7A', 'KLF2', 'Zfx', 'TFAP2C', 'KLF4', 'KLF10', 'KLF7', 'ZNF530', 'ZNF454', 'ETV5', 'ELF2', 'ETV6', 'PATZ1', 'FEV', 'KLF14', 'FOXJ2::ELF1', 'E2F8', 'ETV2::FIGLA', 'TFAP4::FLI1', 'PRDM9'}	0.03	['ENSG00000185651', 'ENSG00000100034', 'ENSG00000161180', 'ENSG00000183506']	['UBE2L3', 'PPM1F', 'CCDC116', 'PI4KAP2']	['UBE2L3: 309.5', 'PPM1F: 11.7', 'CCDC116: 8.4', 'PI4KAP2: 5.5']
chr22	36911205	rs5756399_rs5756407	0.802248	rs5756407	rs5756399
chr22	36911323	rs5756400_rs5756407	0.802248	rs5756407	rs5756400
chr22	36912776	rs5756401_rs5756407	0.802248	rs5756407	rs5756401
chr22	36912872	rs4583564_rs5756407	0.802248	rs5756407	rs4583564
chr22	36913375	rs2075724_rs5756407	0.812248	rs5756407	rs2075724		14	11	0.785714	2	{'ZNF143', 'INTS13', 'IKZF2', 'USF1', 'MEF2B', 'EVI1', 'SMC3', 'DPF2', 'KDM1A', 'SMARCA4', 'RBM25', 'MED1', 'CREBBP', 'IRF4', 'KMT2A', 'RUNX1T1', 'TARDBP', 'BRD3', 'MECOM', 'ZMYM3', 'ATF7', 'NFE2', 'NIPBL', 'BCOR', 'KAT7', 'ZNF436', 'RAD51', 'MLLT3', 'ZFP36', 'BRD2', 'SMC1A', 'STAT3', 'MED', 'MYB', 'BHLHE40', 'SMC1', 'NR3C1', 'RCOR1', 'TFAP4', 'RELB', 'RXR', 'TRIM22', 'SREBP2', 'SMARCA5', 'L3MBTL…	{'HNF4G', 'MZF1', 'SNAI3', 'SNAI1', 'SMAD2', 'ASCL1', 'TFAP4::ETV1', 'ZNF324', 'ERF::FIGLA', 'SNAI2', 'TCF12', 'TCF3', 'PBX1', 'ETV7', 'ZEB1', 'Ddit3::Cebpa', 'Smad4', 'ETV5::FIGLA', 'SPIB', 'EHF', 'HNF4A', 'Hand1::Tcf3', 'TCF4', 'Spi1', 'ETV2::FIGLA'}	0.04	['ENSG00000100362', 'ENSG00000128311', 'ENSG00000100368']	['PVALB', 'TST', 'CSF2RB']	['PVALB: 25.7', 'TST: 11.5', 'CSF2RB: 4.9']	{'NCF4', 'CSF2RB', 'CYTH4'}	{'NCF4', 'MFNG', 'CSF2RB', 'CYTH4'}	{'CSF2RB', 'CYTH4', 'RAC2', 'RBFOX2', 'MFNG', 'NCF4'}
chr22	36913873	rs2075725_rs5756407	0.832589	rs5756407	rs2075725		13	9	0.692308	2	{'RELA', 'AR', 'EVI1', 'REL', 'DPF2', 'MED1', 'IRF4', 'KMT2A', 'BRD3', 'KAT7', 'JARID2', 'BRD2', 'TCF3', 'SMC1A', 'STAT3', 'BRD4', 'ZBTB7A', 'SMC1', 'RELB', 'ZEB1', 'SREBP2', 'SMARCA5', 'ARNT', 'ESR1', 'NFATC1', 'CTCF', 'BCL6', 'FOXO1', 'STAG2', 'EZH2', 'TP63', 'NFKB1', 'CDK9', 'ETV6', 'NBN', 'TBL1X'}	{'ZNF701', 'NFIA', 'KLF6', 'ZNF263', 'Mafg', 'ZNF682', 'SMAD2', 'NFIC', 'ZNF416', 'ZNF135', 'MAFK', 'ZNF417', 'NFIX', 'ZNF574', 'Thap11', 'Bach1::Mafk', 'KLF3', 'Znf423', 'PRDM9'}	0.04	['ENSG00000100362', 'ENSG00000128311', 'ENSG00000100368']	['PVALB', 'TST', 'CSF2RB']	['PVALB: 21.7', 'TST: 8.8', 'CSF2RB: 6.0']
chr22	36914174	rs2075727_rs5756407	0.846379	rs5756407	rs2075727		5	6	1.2	1	{'RELA', 'IKZF2', 'DDX5', 'SMAD1', 'GATA2', 'DPF2', 'KDM1A', 'SMARCA4', 'MED1', 'CREBBP', 'IRF1', 'KMT2A', 'TARDBP', 'RB1', 'BCOR', 'ATF7', 'KAT7', 'SKIL', 'MAFK', 'BRD2', 'SMC1A', 'EED', 'STAT3', 'ZSCAN4', 'BHLHE40', 'SMC1', 'ERG', 'RELB', 'EZH1', 'TRIM22', 'SMARCA5', 'ESR1', 'BCL6', 'NRF1', 'MTA2', 'EZH2', 'CDK9', 'ETV6', 'YBX1', 'TEAD4', 'NBN', 'NFATC3', 'TCF4', 'MYC', 'ZBTB2'}	{'ZNF274', 'Stat2', 'KLF9', 'MZF1', 'EGR4', 'PRDM1', 'INSM1', 'SMAD2', 'ZSCAN4'}	0.04	['ENSG00000100362', 'ENSG00000128311', 'ENSG00000100368']	['PVALB', 'TST', 'CSF2RB']	['PVALB: 21.9', 'TST: 9.1', 'CSF2RB: 5.5']
chr22	36914226	rs4821559_rs5756407	0.849862	rs5756407	rs4821559	0.451406	18	24	1.33333	3	{'IKZF2', 'DDX5', 'SMAD1', 'GATA2', 'DPF2', 'KDM1A', 'SMARCA4', 'MED1', 'CREBBP', 'IRF1', 'IRF4', 'KMT2A', 'RAD21', 'ETS1', 'TARDBP', 'RB1', 'BCOR', 'ATF7', 'KAT7', 'SKIL', 'MAFK', 'BRD2', 'SMC1A', 'EED', 'ZSCAN4', 'BHLHE40', 'SMC1', 'ERG', 'RELB', 'EZH1', 'TRIM22', 'SMARCA5', 'ZNF319', 'ESR1', 'EP300', 'BCL6', 'NRF1', 'MTA2', 'EZH2', 'CDK9', 'ETV6', 'YBX1', 'TEAD4', 'NBN', 'NFATC3', 'TCF4', 'MYC…	{'ETV5::FIGLA', 'MZF1', 'KLF9', 'ZNF768', 'EGR4', 'INSM1', 'Nr2e3', 'Prdm15', 'Spi1', 'SMAD2', 'TFAP4::ETV1', 'ZSCAN4'}	0.04	['ENSG00000100362', 'ENSG00000128311', 'ENSG00000100368']	['PVALB', 'TST', 'CSF2RB']	['PVALB: 20.9', 'TST: 8.2', 'CSF2RB: 5.4']
chr22	36914911	rs5756405_rs5756407	0.96837	rs5756407	rs5756405
chr22	36915046	rs2049908_rs5756407	0.96837	rs5756407	rs2049908
chr22	36915176	rs1807544_rs5756407	0.96837	rs5756407	rs1807544
chr22	36915232	rs1807545_rs5756407	0.96837	rs5756407	rs1807545
chr22	36915382	rs1807546_rs5756407	0.96837	rs5756407	rs1807546
chr22	36915763	rs4821560_rs5756407	0.964383	rs5756407	rs4821560
chr22	36915834	rs4821561_rs5756407	0.96837	rs5756407	rs4821561
chr22	36916130	rs2899276_rs5756407	0.96837	rs5756407	rs2899276
chr22	36916221	rs2413435_rs5756407	0.96837	rs5756407	rs2413435
chr22	36916518	rs2413436_rs5756407	0.96837	rs5756407	rs2413436
chr22	36917965	rs4239882_rs5756407	0.964472	rs5756407	rs4239882
chr22	36918372	rs4821565_rs5756407	0.972373	rs5756407	rs4821565
chr22	36918464	rs4821566_rs5756407	0.968483	rs5756407	rs4821566
chr22	36918490	rs9607390_rs5756407	0.968483	rs5756407	rs9607390
chr22	36918727	rs9607391_rs5756407	0.968483	rs5756407	rs9607391
chr22	36919549	rs9607392_rs5756407	0.963797	rs5756407	rs9607392
chr22	36919624	rs9610606_rs5756407	0.960413	rs5756407	rs9610606
chr22	36919657	rs9607393_rs5756407	0.960478	rs5756407	rs9607393
chr22	36919699	rs9607395_rs5756407	0.960478	rs5756407	rs9607395
chr22	36919716	rs9610607_rs5756407	0.968483	rs5756407	rs9610607
chr22	36919869	rs9607396_rs5756407	0.968483	rs5756407	rs9607396
chr22	36919945	rs9607397_rs5756407	0.968483	rs5756407	rs9607397
chr22	36919998	rs9607398_rs5756407	0.992047	rs5756407	rs9607398
chr22	36920082	rs5750338_rs5756407	0.992047	rs5756407	rs5750338
chr22	36920216	rs5756407_rs5756407	1	rs5756407	rs5756407
chr22	36920345	rs4821567_rs5756407	0.996027	rs5756407	rs4821567
chr22	36920433	rs4821568_rs5756407	0.996027	rs5756407	rs4821568
chr22	36920830	rs4821569_rs5756407	0.996027	rs5756407	rs4821569
chr22	36920906	rs4820261_rs5756407	0.99207	rs5756407	rs4820261
chr22	36920986	rs66554074_rs5756407	0.996027	rs5756407	rs66554074
chr22	36921066	rs4820262_rs5756407	0.996027	rs5756407	rs4820262
chr22	36921110	rs141034083_rs5756407	0.992047	rs5756407	rs141034083
chr22	36921134	rs4821570_rs5756407	0.996027	rs5756407	rs4821570
chr22	36921215	rs7410682_rs5756407	0.996027	rs5756407	rs7410682
chr22	36921273	rs55812731_rs5756407	0.996027	rs5756407	rs55812731
chr22	36921450	rs11705504_rs5756407	1	rs5756407	rs11705504
chr22	36921486	rs11705450_rs5756407	0.99207	rs5756407	rs11705450		11	14	1.27273	2	{'ZNF410', 'IKZF2', 'ZNF207', 'RELA', 'MEF2B', 'EVI1', 'SMAD1', 'SMC3', 'DPF2', 'KDM1A', 'TBX21', 'CREM', 'BMI1', 'MED1', 'CREBBP', 'IRF1', 'RNF2', 'IRF4', 'KMT2A', 'TARDBP', 'FOXA1', 'ATF7', 'ZNF565', 'SRF', 'SP1', 'NFIC', 'SKIL', 'TCF3', 'SMC1A', 'PBX1', 'STAT3', 'BRD4', 'ZNF687', 'ZSCAN4', 'MYB', 'BHLHE40', 'SMC1', 'ZBTB33', 'MEF2A', 'BCL3', 'RELB', 'NFKB2', 'TRIM22', 'SREBP2', 'ARNT', 'EP300'…	{'Nrf1', 'POU5F1', 'MSANTD3', 'Zfp335', 'KLF9', 'EGR2', 'ZNF317', 'EGR1', 'PBX1', 'NKX2-5', 'ZSCAN4'}	0.03	['ENSG00000100362', 'ENSG00000128311', 'ENSG00000100368']	['PVALB', 'TST', 'CSF2RB']	['PVALB: 23.3', 'TST: 12.1', 'CSF2RB: 5.2']
chr22	36921805	rs5756408_rs5756407	0.988128	rs5756407	rs5756408		3	9	3	1	{'IKZF2', 'MEF2B', 'AR', 'GATA2', 'SMC3', 'DPF2', 'HIF3A', 'TBX21', 'MED1', 'IRF1', 'RUNX1T1', 'MECOM', 'SMAD4', 'ATF7', 'SMC1A', 'ZNF687', 'NELFE', 'STAT3', 'ZBTB48', 'BHLHE40', 'SMC1', 'MNT', 'ERG', 'RELB', 'NR2F1', 'SREBP2', 'SMARCA5', 'MAX', 'CTCF', 'BCL6', 'CLOCK', 'MTA2', 'ZNF479', 'EZH2', 'FLI1', 'NFKB1', 'NBN', 'NFATC3', 'HCFC1', 'TBL1X', 'MYC', 'GATAD2B', 'PKNOX1', 'GTF2F1'}	{'Smad4', 'TGIF2', 'TBX15', 'NHLH2', 'TBX1', 'TGIF1', 'PKNOX2', 'ZNF317', 'ZNF331', 'MAFK', 'TBX4', 'ZKSCAN1', 'Mafg', 'ZNF784', 'TBX5', 'NHLH1', 'NR2F1', 'TBX2'}	0.03	['ENSG00000100362', 'ENSG00000128311', 'ENSG00000100368']	['PVALB', 'TST', 'CSF2RB']	['PVALB: 22.1', 'TST: 11.9', 'CSF2RB: 5.1']
chr22	36921927	rs10222232_rs5756407	0.996027	rs5756407	rs10222232		5	6	1.2	1	{'IKZF2', 'MEF2B', 'DPF2', 'HIF3A', 'MED1', 'BRD3', 'MECOM', 'ELF1', 'TCF12', 'RXRA', 'SMC1A', 'ZNF687', 'ZBTB48', 'BHLHE40', 'OLIG2', 'RELB', 'NFKB2', 'ZFX', 'SREBP2', 'SMARCA5', 'PGR', 'RUNX1', 'POU5F1', 'MTA2', 'EZH2', 'TP63', 'FLI1', 'NFKB1', 'KLF3', 'NBN', 'NFATC3', 'TBL1X', 'PAX5', 'GATAD2B', 'PKNOX1', 'GTF2F1'}	{'TFAP2B', 'PAX6', 'Nr1H2', 'ZNF768', 'PAX2', 'Rarb', 'PAX1', 'Nr1H4', 'Gli1', 'NR2C2', 'RARA', 'TFAP2E', 'ZFP57', 'NR2F1', 'PAX9', 'NR2C1', 'ZNF320', 'Gli2', 'ZNF282', 'TFAP2A', 'RARA::RXRA', 'PAX5', 'TFAP2C', 'PBX3'}	0.03	['ENSG00000100362', 'ENSG00000128311', 'ENSG00000100368']	['PVALB', 'TST', 'CSF2RB']	['PVALB: 23.3', 'TST: 12.0', 'CSF2RB: 5.3']	{'CSF2RB', 'CYTH4', 'RAC2', 'MFNG', 'NCF4'}	{'NCF4', 'CSF2RB', 'APOL3', 'CYTH4'}	{'CSF2RB', 'CYTH4', 'RAC2', 'MFNG', 'NCF4', 'APOL3'}
chr22	36921971	rs10222238_rs5756407	0.996027	rs5756407	rs10222238		5	8	1.6	1	{'KLF1', 'DPF2', 'MED1', 'BRD3', 'BCL11A', 'MECOM', 'ELF1', 'RXRA', 'SMC1A', 'ZNF687', 'ZBTB48', 'BHLHE40', 'OLIG2', 'RELB', 'NFKB2', 'ZFX', 'SMARCA5', 'PGR', 'RUNX1', 'POU5F1', 'MTA2', 'EZH2', 'TP63', 'FLI1', 'NFKB1', 'KLF3', 'NBN', 'NFATC3', 'PAX5', 'GATAD2B', 'PKNOX1', 'GTF2F1'}	{'PAX6', 'HEY2', 'Nr1H2', 'ZNF768', 'KLF1', 'PAX2', 'HES6', 'ZNF740', 'SP4', 'Creb3l2', 'Rarb', 'Mafb', 'MAZ', 'PAX1', 'ZNF148', 'MYC', 'Nr1H4', 'Gli1', 'KLF5', 'SP1', 'KLF16', 'Mlxip', 'SP2', 'KLF12', 'ZNF85', 'NR2C2', 'SP3', 'HEY1', 'ZNF281', 'RARA', 'SP8', 'Npas2', 'MNT', 'NR2F1', 'KLF4', 'PAX9', 'KLF10', 'KLF7', 'CTCF', 'NR2C1', 'SP5', 'Gli2', 'CLOCK', 'MAX::MYC', 'HES5', 'ZNF282', 'PATZ1', '…	0.03	['ENSG00000100362', 'ENSG00000128311', 'ENSG00000100368']	['PVALB', 'TST', 'CSF2RB']	['PVALB: 23.4', 'TST: 12.0', 'CSF2RB: 5.3']	{'CSF2RB', 'CYTH4', 'RAC2', 'MFNG', 'NCF4'}	{'NCF4', 'CSF2RB', 'APOL3', 'CYTH4'}	{'CSF2RB', 'CYTH4', 'RAC2', 'MFNG', 'NCF4', 'APOL3'}
chr22	36922383	rs2280976_rs5756407	0.992047	rs5756407	rs2280976
chr22	36922403	rs2075940_rs5756407	0.996027	rs5756407	rs2075940
chr22	36922472	rs2075941_rs5756407	0.996027	rs5756407	rs2075941
chr22	36922736	rs2075942_rs5756407	0.988128	rs5756407	rs2075942
chr22	36922966	rs2075943_rs5756407	0.880031	rs5756407	rs2075943
chr22	36923382	rs2072713_rs5756407	0.988082	rs5756407	rs2072713
chr22	36923546	rs5750339_rs5756407	0.88712	rs5756407	rs5750339
chr22	36923904	rs4437064_rs5756407	0.945741	rs5756407	rs4437064
chr22	39343181	rs9611155_rs2069235	0.967135	rs2069235	rs9611155
chr22	39351665	rs909685_rs2069235	0.981156	rs2069235	rs909685		3	10	3.33333	1	{'MEF2B', 'KDM1A', 'ZNF528', 'TARDBP', 'ATF7', 'CHD7', 'ARID1A', 'SMARCB1', 'TCF3', 'BATF', 'ZBTB48', 'GLIS3', 'RBM39', 'ZNF398', 'MAX', 'ESR1', 'FLI1', 'ZBTB20', 'ZNF366', 'PCGF1', 'GATAD2B', 'ZNF143', 'ZEB2', 'GATA2', 'ZNF341', 'ATRX', 'SMARCA4', 'ZNF639', 'ZFP69B', 'LYL1', 'BRD4', 'MYB', 'SS18-SSX', 'EBF1', 'NR3C1', 'TFAP4', 'JMJD1C', 'TRIM22', 'YY1', 'JUND', 'IRF2BP2', 'ZNF2', 'PATZ1', 'SND1'…	{'Zfx', 'ZNF675', 'Hoxa13', 'PLAG1', 'ZFP14', 'GLIS3', 'CDX2', 'KLF16', 'ZNF692', 'INSM1', 'Lef1', 'ZNF93', 'Dux', 'ZNF682', 'Hoxd13', 'Pparg::Rxra', 'GLIS2', 'SP8'}		['ENSG00000100321', 'ENSG00000128268', 'ENSG00000244509']	['SYNGR1', 'MGAT3', 'APOBEC3C']	['SYNGR1: 309.5', 'MGAT3: 72.2', 'APOBEC3C: 5.7']
chr22	39351774	rs2069235_rs2069235	1	rs2069235	rs2069235	2.82355e-14	23	193	8.3913	6	{'TWIST1', 'MEF2B', 'DPF2', 'KDM1A', 'ZNF528', 'ZXDB', 'ETS1', 'TARDBP', 'BCL11A', 'KLF5', 'ATF7', 'CHD7', 'ARID1A', 'SMARCC1', 'ELF1', 'SMARCB1', 'TCF3', 'ESR2', 'BATF', 'ZBTB48', 'FOXP1', 'GLIS3', 'ZNF398', 'CBFA2T3', 'HDAC2', 'MAX', 'ESR1', 'CBFB', 'WT1', 'FOXO1', 'STAT5B', 'FLI1', 'ZBTB20', 'ZNF366', 'ZNF660', 'ZNF24', 'KLF14', 'PCGF1', 'GATAD2B', 'JUN', 'CEBPA', 'IKZF2', 'NCOR2', 'ZEB2', 'GA…	{'TFAP2B', 'FOS::JUN', 'Jun', 'BNC2', 'BACH2', 'INSM1', 'FOSL2', 'MAFG::NFE2L1', 'BATF3', 'ASCL1', 'Npas4', 'FOSL1::JUND', 'SNAI2', 'FOS', 'FOS::JUND', 'FOSL2::JUNB', 'Plagl1', 'FOSL1::JUN', 'FOSL2::JUN', 'PLAGL2', 'MAFK', 'MYOD1', 'ESR2', 'Nfe2l2', 'BATF', 'OSR2', 'FOSL1', 'FOSL2::JUND', 'Zfx', 'EBF1', 'BACH1', 'MAF::NFE2', 'JUNB', 'ZEB1', 'Bach1::Mafk', 'Sox11', 'EBF3', 'JUND', 'FOSL1::JUNB', '…		['ENSG00000100321', 'ENSG00000128268', 'ENSG00000244509']	['SYNGR1', 'MGAT3', 'APOBEC3C']	['SYNGR1: 309.5', 'MGAT3: 71.6', 'APOBEC3C: 5.6']
chr3	11942303	rs36072837_rs77574423	0.841565	rs77574423	rs36072837
chr3	11943269	rs77574423_rs77574423	1	rs77574423	rs77574423
chr3	11944491	rs2600252_rs77574423	0.869261	rs77574423	rs2600252
chr3	11945635	rs2618410_rs77574423	0.869261	rs77574423	rs2618410
chr3	11947707	rs305503_rs77574423	0.869261	rs77574423	rs305503
chr3	11948007	rs370040748_rs77574423	0.869261	rs77574423	rs370040748
chr3	11949532	rs305500_rs77574423	0.869261	rs77574423	rs305500
chr3	11951236	rs2618409_rs77574423	0.869261	rs77574423	rs2618409
chr3	11954017	rs393779_rs77574423	0.840799	rs77574423	rs393779
chr3	11954684	rs2600254_rs77574423	0.840799	rs77574423	rs2600254
chr3	11954827	rs532124_rs77574423	0.840799	rs77574423	rs532124
chr3	11954938	rs449914_rs77574423	0.840799	rs77574423	rs449914
chr3	11955031	rs386279_rs77574423	0.840799	rs77574423	rs386279
chr3	11955205	rs405872_rs77574423	0.836116	rs77574423	rs405872
chr3	11955219	rs442453_rs77574423	0.836116	rs77574423	rs442453
chr3	11955836	rs177600_rs77574423	0.840799	rs77574423	rs177600
chr3	11956020	rs305497_rs77574423	0.840799	rs77574423	rs305497
chr3	11956039	rs420014_rs77574423	0.840799	rs77574423	rs420014
chr3	11956122	rs188612_rs77574423	0.840799	rs77574423	rs188612
chr3	11956144	rs305496_rs77574423	0.836102	rs77574423	rs305496
chr3	11956236	rs177599_rs77574423	0.826712	rs77574423	rs177599
chr3	16942341	rs9862613_rs5019428	0.810825	rs5019428	rs9862613
chr3	16943300	rs9830460_rs5019428	0.837321	rs5019428	rs9830460
chr3	16945312	rs9841259_rs5019428	0.833345	rs5019428	rs9841259
chr3	16952999	rs9854760_rs5019428	0.877954	rs5019428	rs9854760
chr3	16954542	rs4685408_rs5019428	0.857024	rs5019428	rs4685408
chr3	16955130	rs13080782_rs5019428	0.845319	rs5019428	rs13080782
chr3	16958170	rs7645335_rs5019428	0.861496	rs5019428	rs7645335
chr3	16958735	rs6780191_rs5019428	0.877952	rs5019428	rs6780191
chr3	16959417	rs4685409_rs5019428	0.882113	rs5019428	rs4685409
chr3	16959743	rs1441035_rs5019428	0.865587	rs5019428	rs1441035
chr3	16960071	rs1837697_rs5019428	0.861496	rs5019428	rs1837697
chr3	16960578	rs5846947_rs5019428	0.861496	rs5019428	rs5846947
chr3	16964340	rs12330362_rs5019428	0.882113	rs5019428	rs12330362
chr3	16964908	rs78836430_rs5019428	0.861496	rs5019428	rs78836430
chr3	16968600	rs13317381_rs5019428	0.861496	rs5019428	rs13317381
chr3	16969725	rs6781611_rs5019428	0.877954	rs5019428	rs6781611
chr3	16969981	rs3906814_rs5019428	0.849332	rs5019428	rs3906814
chr3	16975226	rs1806556_rs5019428	0.865587	rs5019428	rs1806556
chr3	16975301	rs1806555_rs5019428	0.837334	rs5019428	rs1806555
chr3	16978364	rs7653027_rs5019428	0.877952	rs5019428	rs7653027
chr3	16979481	rs9799117_rs5019428	0.833167	rs5019428	rs9799117
chr3	16979508	rs9799302_rs5019428	0.813746	rs5019428	rs9799302
chr3	16979509	rs9799148_rs5019428	0.813746	rs5019428	rs9799148
chr3	16979544	rs11920333_rs5019428	0.809917	rs5019428	rs11920333
chr3	16979992	rs4685412_rs5019428	0.874359	rs5019428	rs4685412
chr3	16981149	rs58102786_rs5019428	0.845286	rs5019428	rs58102786
chr3	16982755	rs7629171_rs5019428	0.881557	rs5019428	rs7629171
chr3	16984630	rs11717329_rs5019428	0.885712	rs5019428	rs11717329
[truncated: 820 more rows]

## Sheet: SSc_LopezIsac_2019
chr	start	name	R2 score	loci	snp	svalues_betabinom	tot_REF	tot_ALT	ratio	n_pat	TF_remap	TF_JASPAR	ATAC_hic_corr_score	eQTLgen_gene	eQTLgen_symbol	eQTLgen_pval	hsc_genes	tcell_genes	all_genes
chr1	67340122	rs1908632_rs3790566	1	rs3790566	rs1908632
chr1	67340523	rs6662198_rs3790566	1	rs3790566	rs6662198
chr1	67343633	rs10889683_rs3790566	1	rs3790566	rs10889683
chr1	67348756	rs3790566_rs3790566	1	rs3790566	rs3790566
chr1	67350231	rs3977726_rs3790566	0.994611	rs3790566	rs3977726
chr1	67352188	rs3828068_rs3790566	0.989227	rs3790566	rs3828068
chr1	67352893	rs6672670_rs3790566	0.989227	rs3790566	rs6672670
chr1	67356693	rs3790567_rs3790566	0.989227	rs3790566	rs3790567
chr1	67361332	rs6695348_rs3790566	0.989237	rs3790566	rs6695348
chr1	167448646	rs2949669_rs2056626	0.890889	rs2056626	rs2949669	0.808053	514	467	0.90856	44	{'KMT2A'}	{'BARX2', 'MEF2C', 'HOXC12', 'HOXD12', 'FOXE1', 'MEF2B', 'MEF2A', 'Bcl11B', 'HOXD10', 'HOXC11', 'HOXD11', 'CTCF', 'MEF2D'}	0.07	['ENSG00000198821', 'ENSG00000233411']	['CD247', 'RP11-104L21.2']	['CD247: 241.5', 'RP11-104L21.2: 75.3']	{'GPA33', 'RCSD1', 'CD247'}	{'RCSD1', 'CD247'}	{'GPA33', 'RCSD1', 'CD247'}
chr1	167449211	rs35014055_rs2056626	0.895231	rs2056626	rs35014055
chr1	167449230	rs34276574_rs2056626	0.895231	rs2056626	rs34276574
chr1	167450601	rs2988279_rs2056626	0.99165	rs2056626	rs2988279
chr1	167451061	rs2056625_rs2056626	0.899596	rs2056626	rs2056625	0.723628	635	906	1.42677	45	{'SMARCA4', 'TBX21', 'MED1', 'BCL11B', 'KMT2A', 'NOTCH1', 'MAF', 'ZFP36', 'MYOD1', 'BHLHE22', 'BRD4', 'MYB', 'SPI1', 'CTCF', 'BCL6', 'STAT1', 'CDK9', 'NUTM1', 'TCF4', 'MYC'}	{'Ptf1A', 'SCRT1', 'THAP1', 'Rbpjl', 'SNAI2', 'ZNF701', 'NFIX', 'ZNF768', 'TFAP4', 'HIC2', 'MYOD1', 'FIGLA', 'KLF17'}	0.07	['ENSG00000198821', 'ENSG00000233411']	['CD247', 'RP11-104L21.2']	['CD247: 240.7', 'RP11-104L21.2: 75.3']	{'RCSD1', 'CD247'}	{'RCSD1', 'CD247'}	{'RCSD1', 'CD247'}
chr1	167451187	rs2056626_rs2056626	1	rs2056626	rs2056626	0.808966	744	639	0.858871	50	{'NOTCH1', 'NEUROD1', 'CHD4', 'SPI1', 'CDK9', 'NUTM1', 'SMARCA4', 'CTCF', 'STAT1'}	{'Rfx6', 'ZBTB12', 'Prdm5', 'SOX12', 'Elf5', 'ZNF24', 'Stat5a', 'NFYB', 'ZNF784', 'Pparg::Rxra', 'RREB1', 'Spz1'}	0.07	['ENSG00000198821', 'ENSG00000233411']	['CD247', 'RP11-104L21.2']	['CD247: 159.4', 'RP11-104L21.2: 80.8']
chr1	167452525	rs1773560_rs2056626	0.99165	rs2056626	rs1773560	0.76243	105	107	1.01905	14	{'CTBP1', 'CBX8', 'HIF3A', 'NUTM1', 'MAX', 'ESR1', 'RNF2', 'KMT2A'}	{'USF1', 'Rhox11', 'ATF2', 'NR4A2', 'NR4A1', 'JUN', 'PAX5', 'JUND', 'TFEB', 'TFEC', 'ATF4'}		['ENSG00000198821', 'ENSG00000233411']	['CD247', 'RP11-104L21.2']	['CD247: 161.3', 'RP11-104L21.2: 80.6']
chr1	167452713	rs1773561_rs2056626	0.891369	rs2056626	rs1773561	0.3613	242	370	1.52893	29	{'CTBP1', 'ZNF143', 'FOXP1', 'KMT2A', 'HIF3A', 'TP53', 'NUTM1', 'ZNF3', 'ESR1', 'CRY1', 'PRDM14', 'NELFE'}	{'ZNF701', 'FOXP2', 'SOX15', 'SOX2', 'ZNF768', 'FOXD1', 'FOXF2', 'FOXP3', 'SOX13', 'ZNF148', 'Npas4', 'Sox3', 'FOXA1', 'SRY', 'KLF5', 'SOX9', 'MEIS2', 'FOXO4', 'Foxo3', 'FOXK2', 'FOXG1', 'FOXI1', 'ZNF669', 'FOXP1', 'Sox6', 'FOXA2', 'Foxq1', 'SREBF2', 'FOXL1', 'RFX5', 'FOXA3', 'FOXN3', 'Sox5', 'SP5', 'FOXK1', 'FOXO6', 'RFX2', 'SOX4', 'Foxj2', 'FOXD2', 'Foxj3', 'PAX5', 'Foxf1', 'Six4', 'Sox17', 'Fo…		['ENSG00000198821', 'ENSG00000233411']	['CD247', 'RP11-104L21.2']	['CD247: 240.4', 'RP11-104L21.2: 75.3']	{'RCSD1', 'CD247'}	{'RCSD1', 'CD247'}	{'GPA33', 'RCSD1', 'CD247'}
chr1	167452819	rs3108155_rs2056626	0.99165	rs2056626	rs3108155	0.660522	51	59	1.15686	8	{'SMARCE1', 'FOXP1', 'ZSCAN16', 'HIF3A', 'NUTM1', 'RNF2'}	{'STAT1::STAT2', 'Irf1', 'NFIC', 'Stat2', 'SIX2', 'Six4', 'DMRTC2', 'E2F6', 'SIX1'}		['ENSG00000198821', 'ENSG00000233411']	['CD247', 'RP11-104L21.2']	['CD247: 111.8', 'RP11-104L21.2: 7.4']
chr1	167455686	rs2949661_rs2056626	0.868459	rs2056626	rs2949661	0.830494	3154	3671	1.16392	61	{'RORC', 'ZNF207', 'TWIST1', 'ZNF274', 'LMO1', 'ZBTB14', 'DPF2', 'ZNF257', 'ZNF407', 'E2F4', 'KDM1A', 'ZNF550', 'AFF4', 'CREM', 'BRD9', 'ZXDB', 'CTBP2', 'ZNF561', 'BCL11A', 'MECOM', 'RB1', 'ARID1A', 'SMARCC1', 'MLLT3', 'SMARCB1', 'KLF16', 'MYOD1', 'TCF3', 'SP3', 'SUZ12', 'ATF1', 'GLIS2', 'BAP1', 'FEZF1', 'MGA', 'FOXP1', 'NELFCD', 'GLIS3', 'ZNF398', 'INO80', 'EHMT2', 'RBM39', 'SREBP2', 'KDM4C', 'M…	{'ZNF701', 'KLF15', 'TFAP2B', 'KLF6', 'KLF1', 'ZNF740', 'SP4', 'INSM1', 'SP9', 'ASCL1', 'TFAP4::ETV1', 'ZNF148', 'ZIC4', 'VEZF1', 'EGR3', 'E2F2', 'KLF5', 'KLF11', 'EGR4', 'TCF12', 'KLF16', 'EGR1', 'SP2', 'Wt1', 'TCF3', 'KLF12', 'SP3', 'ZIC5', 'ZNF281', 'SP8', 'KLF2', 'ERF', 'KLF10', 'KLF7', 'ZNF320', 'RREB1', 'ZNF707', 'ZIC1', 'PLAG1', 'ZNF454', 'TFAP2A', 'E2F3', 'KLF14', 'TCF4', 'TFAP2C'}	0.03	['ENSG00000198821', 'ENSG00000233411']	['CD247', 'RP11-104L21.2']	['CD247: 234.9', 'RP11-104L21.2: 74.6']
chr1	167457186	rs1214598_rs2056626	0.815763	rs2056626	rs1214598	0.175633	31	53	1.70968	6	{'JARID2', 'BRD1', 'ZFP36', 'SMARCA4', 'TFAP2C', 'STAT1', 'BRD3'}	{'NFIX', 'ZNF574', 'NFIB', 'ELK1::SREBF2', 'E2F4', 'ZNF418', 'TEAD4', 'TEAD1', 'Hic1', 'TFAP4::ETV1', 'Prdm14'}		['ENSG00000198821', 'ENSG00000233411']	['CD247', 'RP11-104L21.2']	['CD247: 224.1', 'RP11-104L21.2: 75.7']	{'RCSD1', 'CD247'}	{'RCSD1', 'CD247'}	{'RCSD1', 'CD247', 'POU2F1'}
chr1	167457239	rs10522315_rs2056626	0.856505	rs2056626	rs10522315
chr1	167457932	rs1214596_rs2056626	0.856505	rs2056626	rs1214596
chr1	167458009	rs7523907_rs2056626	0.812274	rs2056626	rs7523907		12	10	0.833333	2	{'CDX2', 'SMARCC1', 'HOXB13', 'BRD9', 'RARA'}	{'Hoxa13', 'CDX2', 'HOXA10', 'Prdm4', 'HOXD9', 'ZNF24', 'CDX4', 'HOXB13', 'CDX1', 'STAT3'}		['ENSG00000198821', 'ENSG00000233411']	['CD247', 'RP11-104L21.2']	['CD247: 124.1', 'RP11-104L21.2: 92.4']	{'RCSD1', 'CD247'}	{'RCSD1', 'MPZL1', 'CD247'}	{'RCSD1', 'MPZL1', 'CD247'}
chr1	167458319	rs1214595_rs2056626	0.856505	rs2056626	rs1214595
chr1	167461955	rs2995089_rs2056626	0.856502	rs2056626	rs2995089		7	4	0.571429	1		{'KLF1', 'MAFG::NFE2L1', 'Zic3', 'KLF5', 'Zic2', 'OSR2', 'RHOXF1', 'IRF7', 'PITX2', 'KLF2', 'Nr1h3::Rxra', 'MAF::NFE2', 'KLF4', 'KLF10', 'KLF7', 'SP5', 'ZIC1', 'ZNF708', 'ETV5::FIGLA', 'Zfp335', 'RORA', 'KLF9', 'PATZ1', 'Zic1::Zic2', 'ZNF816', 'PRDM9'}		['ENSG00000198821', 'ENSG00000233411']	['CD247', 'RP11-104L21.2']	['CD247: 224.4', 'RP11-104L21.2: 72.8']
chr1	167462114	rs2988277_rs2056626	0.856502	rs2056626	rs2988277	0.112197	11	24	2.18182	3	{'YY1', 'EBF1', 'ZNF383', 'CBX8'}	{'ZNF701', 'Rbpjl', 'ZNF449', 'Ebf2', 'HIC2', 'ZEB1', 'TCF4', 'ZNF530', 'ZNF682', 'ASCL1'}		['ENSG00000198821', 'ENSG00000233411']	['CD247', 'RP11-104L21.2']	['CD247: 225.4', 'RP11-104L21.2: 76.3']	{'RCSD1', 'CD247'}	{'RCSD1', 'CD247'}	{'RCSD1', 'CD247'}
chr1	167463711	rs1773542_rs2056626	0.906127	rs2056626	rs1773542
chr1	167463818	rs1723016_rs2056626	0.906127	rs2056626	rs1723016
chr1	167464182	rs1723018_rs2056626	0.897926	rs2056626	rs1723018
chr1	167465039	rs2995091_rs2056626	0.84899	rs2056626	rs2995091
chr1	167467032	rs1617333_rs2056626	0.84899	rs2056626	rs1617333
chr1	167467062	rs1617988_rs2056626	0.84899	rs2056626	rs1617988
chr1	173222335	rs2205960_rs2022449	0.847106	rs2022449	rs2205960
chr1	173229751	rs200818062_rs2022449	0.893851	rs2022449	rs200818062
chr1	173243133	rs12039904_rs2022449	0.951279	rs2022449	rs12039904
chr1	173246232	rs4916315_rs2022449	0.994455	rs2022449	rs4916315
chr1	173251109	rs35086785_rs2022449	0.988957	rs2022449	rs35086785
chr1	173256619	rs12048385_rs2022449	0.988957	rs2022449	rs12048385
chr1	173257358	rs2840317_rs2022449	0.988957	rs2022449	rs2840317
chr1	173258375	rs2901716_rs2022449	1	rs2022449	rs2901716
chr1	173260415	rs12408736_rs2022449	0.994455	rs2022449	rs12408736
chr1	173261207	rs1099446_rs2022449	0.801701	rs2022449	rs1099446
chr1	173261859	rs34025084_rs2022449	1	rs2022449	rs34025084
chr1	173262118	rs12742499_rs2022449	0.994455	rs2022449	rs12742499
chr1	173266925	rs10489265_rs2022449	0.994455	rs2022449	rs10489265
chr1	173267576	rs34313362_rs2022449	0.994455	rs2022449	rs34313362
chr1	173267912	rs71111058_rs2022449	0.802195	rs2022449	rs71111058
chr1	173269596	rs2022449_rs2022449	1	rs2022449	rs2022449
chr1	173271551	rs10912576_rs2022449	0.994455	rs2022449	rs10912576
chr1	173272732	rs12046550_rs2022449	1	rs2022449	rs12046550
chr1	173275308	rs12403570_rs2022449	0.994455	rs2022449	rs12403570
chr1	173279043	rs35634597_rs2022449	0.988957	rs2022449	rs35634597
chr1	173280198	rs67638449_rs2022449	0.983373	rs2022449	rs67638449
chr1	173280854	rs12405577_rs2022449	0.983373	rs2022449	rs12405577
chr1	173285978	rs35691278_rs2022449	0.977805	rs2022449	rs35691278
chr1	173287410	rs10912580_rs2022449	0.972332	rs2022449	rs10912580
chr1	173337506	rs6681482_rs1857066	0.984344	rs1857066	rs6681482
chr1	173338761	rs12736195_rs1857066	0.905028	rs1857066	rs12736195
chr1	173340921	rs6681162_rs1857066	0.984344	rs1857066	rs6681162
chr1	173341602	rs34972373_rs1857066	0.984344	rs1857066	rs34972373
chr1	173341666	rs34746916_rs1857066	0.984344	rs1857066	rs34746916
chr1	173342859	rs12742673_rs1857066	0.984344	rs1857066	rs12742673
chr1	173343443	rs1539258_rs1857066	0.953106	rs1857066	rs1539258
chr1	173345400	rs4916215_rs1857066	0.968717	rs1857066	rs4916215
chr1	173346485	rs17346550_rs1857066	0.984344	rs1857066	rs17346550
chr1	173346736	rs12750865_rs1857066	0.984344	rs1857066	rs12750865
chr1	173349189	rs11577537_rs1857066	0.984344	rs1857066	rs11577537
chr1	173350699	rs2027499_rs1857066	0.984344	rs1857066	rs2027499
chr1	173354019	rs71563231_rs1857066	0.953093	rs1857066	rs71563231
chr1	173354778	rs11576547_rs1857066	0.984344	rs1857066	rs11576547
chr1	173357692	rs11577727_rs1857066	0.984344	rs1857066	rs11577727
chr1	173358207	rs35407548_rs1857066	0.984344	rs1857066	rs35407548
chr1	173362622	rs7528321_rs1857066	1	rs1857066	rs7528321
chr1	173363489	rs1857066_rs1857066	1	rs1857066	rs1857066
chr1	173364679	rs2027498_rs1857066	1	rs1857066	rs2027498
chr1	173368442	rs2153775_rs1857066	1	rs1857066	rs2153775
chr1	173369568	rs10912600_rs1857066	0.984463	rs1857066	rs10912600
chr1	173371669	rs2422349_rs1857066	0.984463	rs1857066	rs2422349
chr1	173371832	rs4382762_rs1857066	1	rs1857066	rs4382762
chr1	173372859	rs10912602_rs1857066	1	rs1857066	rs10912602
chr1	173373187	rs11802759_rs1857066	1	rs1857066	rs11802759
chr1	173378334	rs4916340_rs1857066	1	rs1857066	rs4916340
chr1	173380585	rs2105325_rs1857066	0.953403	rs1857066	rs2105325
chr1	173384741	rs1557121_rs1857066	0.943198	rs1857066	rs1557121
chr11	567255	rs7936401_rs6598008	0.808037	rs6598008	rs7936401	0.709976	56	53	0.946429	8	{'HNRNPL', 'SMAD1', 'SUPT5H', 'NFYB', 'SMARCA4', 'ZNF891', 'ETS1', 'TBX2', 'TAF15', 'KDM5B', 'HIF1A', 'FOS', 'MYNN', 'BCOR', 'ARID1A', 'PRDM4', 'NCAPH2', 'PAF1', 'RBFOX2', 'AGO1', 'EGR1', 'HNRNPLL', 'ZNF711', 'GMEB1', 'FIP1L1', 'GLIS3', 'NR3C1', 'HDAC2', 'ZFX', 'ZNF605', 'HNF1B', 'HOXA3', 'MLLT1', 'CHD1', 'POU5F1', 'IFNA1', 'EZH2', 'ZNF445', 'NFKB1', 'HNRNPH1', 'SRSF7', 'HDGF', 'ZNF697', 'TFAP2C'…	{'THAP1', 'KLF15', 'Nr1h3::Rxra', 'THRB', 'SP1', 'ZNF263', 'SP4', 'MZF1', 'PATZ1', 'NR2F1', 'ZNF331', 'NR2C2', 'THRA', 'ZNF610', 'KLF7', 'CTCF', 'CTCFL', 'Pparg::Rxra'}		['ENSG00000177042', 'ENSG00000161328', 'ENSG00000177697', 'ENSG00000185101', 'ENSG00000174775', 'ENSG00000099849', 'ENSG00000070047', 'ENSG00000254739', 'ENSG00000177030', 'ENSG00000174915', 'ENSG00000254815', 'ENSG00000185522', 'ENSG00000069696', 'ENSG00000177106', 'ENSG00000177666', 'ENSG00000185885']	['TMEM80', 'LRRC56', 'CD151', 'ANO9', 'HRAS', 'RASSF7', 'PHRF1', 'RP13-46H24.1', 'DEAF1', 'PTDSS2', 'RP11-496I9.1', 'C11orf35', 'DRD4', 'EPS8L2', 'PNPLA2', 'IFITM1']	['TMEM80: 309.5', 'LRRC56: 132.7', 'CD151: 37.5', 'ANO9: 36.6', 'HRAS: 27.6', 'RASSF7: 18.9', 'PHRF1: 14.7', 'RP13-46H24.1: 11.1', 'DEAF1: 9.7', 'PTDSS2: 9.4', 'RP11-496I9.1: 8.7', 'C11orf35: 6.5', 'DRD4: 5.7', 'EPS8L2: 5.5', 'PNPLA2: 4.9', 'IFITM1: 4.9']	{'LRRC56', 'CRACR2B', 'IFITM1', 'IRF7', 'PIDD1'}	{'LRRC56', 'LMNTD2', 'TALDO1'}	{'PNPLA2', 'IFITM2', 'LRRC56', 'PGGHG', 'RASSF7', 'CRACR2B', 'SIGIRR', 'TALDO1', 'SCT', 'RNH1', 'NLRP6', 'IFITM1', 'IRF7', 'LMNTD2', 'PIDD1'}
chr11	568210	rs7395206_rs6598008	0.808037	rs6598008	rs7395206	0.796882	249	258	1.03614	29	{'RORC', 'HMGXB4', 'KLF6', 'DMAP1', 'ZNF550', 'BRD9', 'TARDBP', 'HMGB1', 'PHF8', 'ARID1A', 'ZNF283', 'SMARCB1', 'MYOD1', 'ESR2', 'SP3', 'GLIS2', 'SIN3A', 'GLIS3', 'INO80', 'SREBP2', 'KDM4C', 'ESR1', 'TAF1', 'FOXO1', 'EZH2', 'ZNF232', 'SRSF7', 'RELA', 'FOXP2', 'ZNF534', 'ZIC2', 'KLF1', 'SMARCA4', 'ZNF217', 'VEZF1', 'TAF15', 'CTBP1', 'ZNF335', 'SAP30', 'MYC-DAXX', 'PAF1', 'HNRNPK', 'ZIC5', 'TRIM25'…	{'THAP1', 'TFAP2B', 'KLF15', 'Nrf1', 'KLF6', 'ZBTB14', 'KLF1', 'ELF4', 'SP9', 'MAZ', 'ZNF148', 'EGR3', 'KLF5', 'SP1', 'KLF11', 'EGR4', 'TCF12', 'KLF16', 'EGR1', 'SP2', 'TCF3', 'ZNF93', 'SP3', 'ZNF281', 'ZBTB7A', 'KLF2', 'ZNF76', 'TFAP2C', 'KLF4', 'KLF10', 'KLF7', 'ZNF708', 'TFAP2A', 'KLF9', 'PATZ1', 'ZNF549', 'KLF14', 'ZNF610', 'ZNF530', 'PRDM9'}	0.03	['ENSG00000177042', 'ENSG00000161328', 'ENSG00000185101', 'ENSG00000177697', 'ENSG00000174775', 'ENSG00000099849', 'ENSG00000070047', 'ENSG00000254739', 'ENSG00000177030', 'ENSG00000174915', 'ENSG00000254815', 'ENSG00000185522', 'ENSG00000185885', 'ENSG00000069696', 'ENSG00000177106']	['TMEM80', 'LRRC56', 'ANO9', 'CD151', 'HRAS', 'RASSF7', 'PHRF1', 'RP13-46H24.1', 'DEAF1', 'PTDSS2', 'RP11-496I9.1', 'C11orf35', 'IFITM1', 'DRD4', 'EPS8L2']	['TMEM80: 309.5', 'LRRC56: 128.4', 'ANO9: 36.6', 'CD151: 33.1', 'HRAS: 29.3', 'RASSF7: 18.0', 'PHRF1: 14.5', 'RP13-46H24.1: 11.6', 'DEAF1: 9.1', 'PTDSS2: 8.8', 'RP11-496I9.1: 8.5', 'C11orf35: 6.9', 'IFITM1: 5.4', 'DRD4: 5.3', 'EPS8L2: 5.1']
chr11	578758	rs7932229_rs6598008	0.952362	rs6598008	rs7932229
chr11	584111	rs7120313_rs6598008	0.979881	rs6598008	rs7120313
chr11	588653	rs4963140_rs6598008	0.803552	rs6598008	rs4963140		9	6	0.666667	1	{'ZNF335', 'SMARCA5'}	{'MEF2B', 'Irf1', 'KLF6', 'KLF1', 'FOSL2', 'Yy1', 'PHOX2B', 'NR5A1', 'FOXC2', 'ZNF384', 'HSF1', 'SREBF1', 'EGR4', 'ZNF135', 'RUNX3', 'KLF2', 'ZNF460', 'Zfx', 'POU2F1::SOX2', 'FOXD3', 'MEF2A', 'Pou5f1::Sox2', 'Vdr', 'KLF7', 'NR6A1', 'MEF2D', 'MEF2C', 'ZIM3', 'NFKB1', 'KLF3', 'ZNF354A', 'HOXB13'}	0.02	['ENSG00000177042', 'ENSG00000161328', 'ENSG00000177697', 'ENSG00000185101', 'ENSG00000174775', 'ENSG00000070047', 'ENSG00000177030', 'ENSG00000185522', 'ENSG00000099849', 'ENSG00000177236', 'ENSG00000254739', 'ENSG00000174915', 'ENSG00000254815', 'ENSG00000255284', 'ENSG00000069696', 'ENSG00000177666', 'ENSG00000177685']	['TMEM80', 'LRRC56', 'CD151', 'ANO9', 'HRAS', 'PHRF1', 'DEAF1', 'C11orf35', 'RASSF7', 'AP006621.1', 'RP13-46H24.1', 'PTDSS2', 'RP11-496I9.1', 'AP006621.5', 'DRD4', 'PNPLA2', 'EFCAB4A']	['TMEM80: 309.5', 'LRRC56: 109.2', 'CD151: 26.7', 'ANO9: 25.4', 'HRAS: 19.2', 'PHRF1: 19.2', 'DEAF1: 15.5', 'C11orf35: 14.1', 'RASSF7: 13.5', 'AP006621.1: 12.4', 'RP13-46H24.1: 9.8', 'PTDSS2: 9.2', 'RP11-496I9.1: 9.2', 'AP006621.5: 6.4', 'DRD4: 5.9', 'PNPLA2: 5.7', 'EFCAB4A: 5.2']
chr11	617536	rs2740380_rs6598008	1	rs6598008	rs2740380
chr11	618171	rs6598008_rs6598008	1	rs6598008	rs6598008		13	11	0.846154	2	{'RELA', 'HNRNPL', 'HIC1', 'DNMT3B', 'SMARCA4', 'ZNF550', 'MED1', 'PCBP1', 'TAF15', 'SMARCC1', 'AGO1', 'BRD4', 'ZBTB7A', 'ZBTB33', 'ZNF90', 'RBM39', 'ZFX', 'POU5F1', 'RBM22'}	{'TFAP2B', 'DUX4', 'FOS', 'Nfatc2', 'RBPJ', 'Nfatc1', 'NFATC4', 'Nfat5', 'Zfx', 'TFAP2E', 'NFIX', 'ZNF669', 'XBP1', 'RFX5', 'Hic1', 'NKX2-5', 'MSANTD3', 'TFAP2A', 'HIC2', 'NFATC3', 'Znf423', 'TFAP2C'}		['ENSG00000177042', 'ENSG00000161328', 'ENSG00000177697', 'ENSG00000185101', 'ENSG00000174775', 'ENSG00000070047', 'ENSG00000099849', 'ENSG00000177030', 'ENSG00000177236', 'ENSG00000254739', 'ENSG00000185522', 'ENSG00000177666', 'ENSG00000174915', 'ENSG00000254815', 'ENSG00000255328']	['TMEM80', 'LRRC56', 'CD151', 'ANO9', 'HRAS', 'PHRF1', 'RASSF7', 'DEAF1', 'AP006621.1', 'RP13-46H24.1', 'C11orf35', 'PNPLA2', 'PTDSS2', 'RP11-496I9.1', 'RP11-326C3.12']	['TMEM80: 309.5', 'LRRC56: 120.2', 'CD151: 42.1', 'ANO9: 30.8', 'HRAS: 24.4', 'PHRF1: 18.6', 'RASSF7: 17.1', 'DEAF1: 15.8', 'AP006621.1: 11.6', 'RP13-46H24.1: 10.5', 'C11orf35: 8.6', 'PNPLA2: 8.5', 'PTDSS2: 8.3', 'RP11-496I9.1: 5.5', 'RP11-326C3.12: 5.0']	FALSE	FALSE	{'PGGHG', 'RASSF7', 'SIGIRR', 'IRF7', 'LMNTD2', 'CDHR5', 'PIDD1'}
chr11	618997	rs2740375_rs6598008	0.995976	rs6598008	rs2740375
chr11	2312629	rs2283146_rs2651804	0.824367	rs2651804	rs2283146
chr11	2315033	rs141450199_rs2651804	0.992405	rs2651804	rs141450199
chr11	2317025	rs11022259_rs2651804	0.972462	rs2651804	rs11022259
chr11	2318506	rs2521282_rs2651804	0.986199	rs2651804	rs2521282
chr11	2319388	rs9783374_rs2651804	0.993091	rs2651804	rs9783374
chr11	2319771	rs10734191_rs2651804	0.993091	rs2651804	rs10734191
chr11	2319926	rs2106604_rs2651804	0.993091	rs2651804	rs2106604
chr11	2320341	rs2521283_rs2651804	0.993091	rs2651804	rs2521283
chr11	2320446	rs2521284_rs2651804	0.993091	rs2651804	rs2521284
chr11	2320740	rs2521286_rs2651804	0.993091	rs2651804	rs2521286
chr11	2321203	rs36046625_rs2651804	0.993091	rs2651804	rs36046625
chr11	2321532	rs2521288_rs2651804	0.993091	rs2651804	rs2521288
chr11	2322210	rs11600971_rs2651804	0.993091	rs2651804	rs11600971
chr11	2322275	rs12797765_rs2651804	0.993091	rs2651804	rs12797765
chr11	2322285	rs12799224_rs2651804	0.993091	rs2651804	rs12799224
chr11	2322343	rs149957497_rs2651804	0.993091	rs2651804	rs149957497
chr11	2322397	rs11529115_rs2651804	0.993091	rs2651804	rs11529115
chr11	2322538	rs11529116_rs2651804	0.986198	rs2651804	rs11529116
chr11	2322546	rs11529117_rs2651804	0.986198	rs2651804	rs11529117
chr11	2322635	rs11529118_rs2651804	0.993091	rs2651804	rs11529118
chr11	2323039	rs2651779_rs2651804	0.993091	rs2651804	rs2651779
chr11	2323645	rs2521291_rs2651804	0.993091	rs2651804	rs2521291
chr11	2323663	rs11517725_rs2651804	0.993091	rs2651804	rs11517725
chr11	2324000	rs34362299_rs2651804	0.993091	rs2651804	rs34362299
chr11	2324030	rs2651780_rs2651804	0.993091	rs2651804	rs2651780
chr11	2324149	rs56094024_rs2651804	0.993091	rs2651804	rs56094024
chr11	2324186	rs11022289_rs2651804	0.993091	rs2651804	rs11022289
chr11	2324280	rs143902418_rs2651804	0.993091	rs2651804	rs143902418
chr11	2324390	rs11022291_rs2651804	0.993091	rs2651804	rs11022291
chr11	2324420	rs59251266_rs2651804	0.986199	rs2651804	rs59251266
chr11	2324446	rs2651781_rs2651804	0.993091	rs2651804	rs2651781
chr11	2324611	rs2651782_rs2651804	0.99296	rs2651804	rs2651782
chr11	2324659	rs2651783_rs2651804	0.993091	rs2651804	rs2651783
chr11	2324717	rs2521292_rs2651804	0.993091	rs2651804	rs2521292
chr11	2326318	rs2651784_rs2651804	0.993091	rs2651804	rs2651784
chr11	2326963	rs10765944_rs2651804	1	rs2651804	rs10765944
chr11	2327388	rs2651804_rs2651804	1	rs2651804	rs2651804
chr11	2327547	rs2521294_rs2651804	0.993091	rs2651804	rs2521294
chr11	2327629	rs2521295_rs2651804	0.947078	rs2651804	rs2521295
chr11	2327676	rs2521296_rs2651804	1	rs2651804	rs2521296
chr11	2330994	rs962902_rs2651804	0.979597	rs2651804	rs962902
chr11	2331110	rs962903_rs2651804	0.986199	rs2651804	rs962903
chr11	2331909	rs7126660_rs2651804	0.979597	rs2651804	rs7126660
chr11	2332584	rs79616871_rs2651804	1	rs2651804	rs79616871
chr11	2335372	rs2651795_rs2651804	0.966373	rs2651804	rs2651795
chr11	2335538	rs2651794_rs2651804	0.979597	rs2651804	rs2651794
chr11	2335877	rs2173888_rs2651804	0.979597	rs2651804	rs2173888
chr11	2336332	rs2106606_rs2651804	0.979597	rs2651804	rs2106606
chr11	2337323	rs2651791_rs2651804	0.966373	rs2651804	rs2651791
chr11	2337390	rs2937373_rs2651804	0.979597	rs2651804	rs2937373
chr11	2339864	rs800115_rs2651804	0.966373	rs2651804	rs800115
chr11	2340393	rs800116_rs2651804	0.959403	rs2651804	rs800116
chr11	2341559	rs800117_rs2651804	0.91225	rs2651804	rs800117
chr11	2341729	rs800118_rs2651804	0.905331	rs2651804	rs800118
chr11	2342427	rs800122_rs2651804	0.905331	rs2651804	rs800122
chr11	2342777	rs34534601_rs2651804	0.905331	rs2651804	rs34534601
chr11	2345991	rs800143_rs2651804	0.918658	rs2651804	rs800143
chr11	2348002	rs800148_rs2651804	0.918658	rs2651804	rs800148
chr11	2349492	rs800149_rs2651804	0.91824	rs2651804	rs800149
chr11	2350120	rs800151_rs2651804	0.918658	rs2651804	rs800151
chr11	2352284	rs800153_rs2651804	0.877056	rs2651804	rs800153
chr11	2352519	rs34141522_rs2651804	0.857379	rs2651804	rs34141522
chr11	2352555	rs800154_rs2651804	0.857379	rs2651804	rs800154
chr11	2354530	rs1088981_rs2651804	0.877056	rs2651804	rs1088981
chr11	2355205	rs800156_rs2651804	0.877056	rs2651804	rs800156
chr11	2355371	rs800157_rs2651804	0.870428	rs2651804	rs800157
chr11	2355406	rs2651811_rs2651804	0.870428	rs2651804	rs2651811
chr11	2355409	rs2521242_rs2651804	0.870428	rs2651804	rs2521242
chr11	2356350	rs1088984_rs2651804	0.877056	rs2651804	rs1088984
chr11	2356621	rs1088985_rs2651804	0.877056	rs2651804	rs1088985
chr11	2356631	rs1088986_rs2651804	0.857379	rs2651804	rs1088986
chr11	2357216	rs800158_rs2651804	0.83674	rs2651804	rs800158
chr11	2357609	rs2651807_rs2651804	0.857379	rs2651804	rs2651807
chr11	2357965	rs1088987_rs2651804	0.857379	rs2651804	rs1088987
chr11	2358903	rs800160_rs2651804	0.87042	rs2651804	rs800160
chr11	2359182	rs55953462_rs2651804	0.87042	rs2651804	rs55953462
chr11	2359239	rs1088988_rs2651804	0.87042	rs2651804	rs1088988
chr11	2359824	rs1088989_rs2651804	0.87042	rs2651804	rs1088989
chr11	2360540	rs1088990_rs2651804	0.87042	rs2651804	rs1088990
chr11	2360956	rs800162_rs2651804	0.87042	rs2651804	rs800162
chr11	2361286	rs1088992_rs2651804	0.87042	rs2651804	rs1088992
chr11	2361400	rs1088993_rs2651804	0.87042	rs2651804	rs1088993
chr11	2361738	rs800163_rs2651804	0.87042	rs2651804	rs800163
chr11	2362170	rs2097686_rs2651804	0.87042	rs2651804	rs2097686
chr11	2363117	rs708152_rs2651804	0.87042	rs2651804	rs708152
chr11	2363261	rs708153_rs2651804	0.850972	rs2651804	rs708153
chr11	2363840	rs800142_rs2651804	0.87042	rs2651804	rs800142
chr11	118716291	rs11216973_rs11217020	0.820374	rs11217020	rs11216973
chr11	118716292	rs11216974_rs11217020	0.801732	rs11217020	rs11216974
chr11	118716387	rs10892262_rs11217020	0.832884	rs11217020	rs10892262
chr11	118716609	rs10892263_rs11217020	0.843125	rs11217020	rs10892263
chr11	118717392	rs75582746_rs11217020	0.836887	rs11217020	rs75582746
chr11	118717435	rs140324109_rs11217020	0.836887	rs11217020	rs140324109
chr11	118717539	rs202074295_rs11217020	0.843125	rs11217020	rs202074295
chr11	118717552	rs28849212_rs11217020	0.843125	rs11217020	rs28849212
chr11	118717610	rs28413939_rs11217020	0.821566	rs11217020	rs28413939
chr11	118717613	rs28395393_rs11217020	0.821566	rs11217020	rs28395393
chr11	118718242	rs12421790_rs11217020	0.843125	rs11217020	rs12421790
chr11	118718302	rs12421793_rs11217020	0.843125	rs11217020	rs12421793
chr11	118718961	rs147101418_rs11217020	0.843125	rs11217020	rs147101418
chr11	118718981	rs138545978_rs11217020	0.832884	rs11217020	rs138545978
chr11	118719159	rs28862625_rs11217020	0.843125	rs11217020	rs28862625
chr11	118719958	rs11216980_rs11217020	0.843125	rs11217020	rs11216980
chr11	118720004	rs10892264_rs11217020	0.843125	rs11217020	rs10892264
chr11	118720095	rs11216981_rs11217020	0.82158	rs11217020	rs11216981
chr11	118720138	rs11493899_rs11217020	0.836887	rs11217020	rs11493899
chr11	118721066	rs11216985_rs11217020	0.843125	rs11217020	rs11216985
chr11	118721211	rs375608089_rs11217020	0.843125	rs11217020	rs375608089
chr11	118723756	rs56145044_rs11217020	0.887275	rs11217020	rs56145044
chr11	118727512	rs10892269_rs11217020	0.872095	rs11217020	rs10892269
chr11	118727834	rs10892271_rs11217020	0.872095	rs11217020	rs10892271
chr11	118728004	rs11530564_rs11217020	0.872095	rs11217020	rs11530564
chr11	118728033	rs140144228_rs11217020	0.887275	rs11217020	rs140144228
chr11	118731997	rs10892272_rs11217020	0.867125	rs11217020	rs10892272
chr11	118732099	rs10892273_rs11217020	0.867125	rs11217020	rs10892273
chr11	118732455	rs73001429_rs11217020	0.862198	rs11217020	rs73001429
chr11	118732785	rs11216993_rs11217020	0.803253	rs11217020	rs11216993
chr11	118732810	rs11216994_rs11217020	0.867125	rs11217020	rs11216994
chr11	118732816	rs11216995_rs11217020	0.867125	rs11217020	rs11216995
chr11	118733026	rs112561833_rs11217020	0.88217	rs11217020	rs112561833
chr11	118733928	rs11216997_rs11217020	0.887275	rs11217020	rs11216997
chr11	118734274	rs11217000_rs11217020	0.880918	rs11217020	rs11217000
chr11	118735811	rs6589681_rs11217020	0.940979	rs11217020	rs6589681
chr11	118735968	rs140083693_rs11217020	0.890054	rs11217020	rs140083693
chr11	118736012	rs6589682_rs11217020	0.852583	rs11217020	rs6589682
chr11	118736303	rs78646487_rs11217020	0.913508	rs11217020	rs78646487
chr11	118736336	rs11217001_rs11217020	0.969777	rs11217020	rs11217001
chr11	118736440	rs11217002_rs11217020	0.940979	rs11217020	rs11217002
chr11	118736601	rs56267528_rs11217020	0.940979	rs11217020	rs56267528
chr11	118736707	rs55894437_rs11217020	0.940979	rs11217020	rs55894437
chr11	118736859	rs77209083_rs11217020	0.969777	rs11217020	rs77209083
chr11	118737084	rs12364971_rs11217020	0.935382	rs11217020	rs12364971
chr11	118737161	rs76409436_rs11217020	0.940979	rs11217020	rs76409436
chr11	118737677	rs373420775_rs11217020	0.940979	rs11217020	rs373420775
chr11	118738006	rs7945144_rs11217020	0.946629	rs11217020	rs7945144
chr11	118738846	rs35986396_rs11217020	0.885398	rs11217020	rs35986396
chr11	118739080	rs11217006_rs11217020	0.952334	rs11217020	rs11217006
chr11	118739839	rs11826521_rs11217020	0.981689	rs11217020	rs11826521
chr11	118740247	rs6589684_rs11217020	0.952334	rs11217020	rs6589684
chr11	118741071	rs10892279_rs11217020	0.952334	rs11217020	rs10892279
chr11	118741107	rs10892280_rs11217020	0.981689	rs11217020	rs10892280
chr11	118741487	rs6589685_rs11217020	0.952334	rs11217020	rs6589685
chr11	118741855	rs6589686_rs11217020	0.85989	rs11217020	rs6589686
chr11	118742211	rs2155433_rs11217020	0.946629	rs11217020	rs2155433
chr11	118744630	rs56758835_rs11217020	0.993836	rs11217020	rs56758835
chr11	118745075	rs11217009_rs11217020	0.993836	rs11217020	rs11217009
chr11	118748066	rs1048024_rs11217020	1	rs11217020	rs1048024
chr11	118748337	rs2077579_rs11217020	0.993836	rs11217020	rs2077579
chr11	118748543	rs2004781_rs11217020	1	rs11217020	rs2004781
chr11	118749250	rs3889239_rs11217020	1	rs11217020	rs3889239
chr11	118757594	rs150666999_rs11217020	0.987733	rs11217020	rs150666999
chr11	118757663	rs74676029_rs11217020	1	rs11217020	rs74676029
chr11	118761611	rs142195532_rs11217020	0.963906	rs11217020	rs142195532
chr11	118765634	rs11217019_rs11217020	1	rs11217020	rs11217019
chr11	118766271	rs10892283_rs11217020	1	rs11217020	rs10892283
chr11	118768643	rs11217020_rs11217020	1	rs11217020	rs11217020
chr11	118771375	rs10892286_rs11217020	1	rs11217020	rs10892286
chr11	118772289	rs10892287_rs11217020	1	rs11217020	rs10892287
chr11	118773984	rs10892288_rs11217020	1	rs11217020	rs10892288
chr11	118775293	rs10892289_rs11217020	1	rs11217020	rs10892289
chr11	118777663	rs56043232_rs11217020	1	rs11217020	rs56043232
chr11	118778802	rs73003215_rs11217020	0.963906	rs11217020	rs73003215
chr11	118782793	rs10892290_rs11217020	1	rs11217020	rs10892290
chr11	118782807	rs10892291_rs11217020	1	rs11217020	rs10892291
chr11	118784630	rs10892292_rs11217020	1	rs11217020	rs10892292
chr11	118784935	rs874621_rs11217020	1	rs11217020	rs874621
chr11	118789931	rs149943776_rs11217020	0.987733	rs11217020	rs149943776
chr11	118790688	rs57494551_rs11217020	0.975327	rs11217020	rs57494551	0.810735	891	1077	1.20875	45	{'KLF6', 'ZNF274', 'PREB', 'PRDM15', 'ZSCAN5A', 'ZXDB', 'ARID4A', 'KLF5', 'TAF9B', 'MYOD1', 'ZNF264', 'ESR2', 'ZNF444', 'GABPB1', 'ZNF654', 'CBFA2T3', 'MAX', 'NKX2-5', 'ZNF512B', 'TAF1', 'FOXO1', 'POU5F1', 'ZNF366', 'YY2', 'JUN', 'KDM3A', 'CEBPA', 'TFDP2', 'GABPA', 'SMAD4', 'SKIL', 'TCF25', 'SMARCC2', 'ZSCAN4', 'NR3C1', 'TRIM22', 'ATF3', 'EP300', 'CLOCK', 'ASH2L', 'POU2F1', 'HDAC8', 'ZNF843', 'ZN…	{'Ptf1A', 'ZNF740', 'ZNF257', 'TEAD1', 'Zic3', 'ASCL1', 'Tcf12', 'Zic2', 'Ascl2', 'TCF12', 'MYOD1', 'BHLHE22', 'ZNF189', 'TEAD3', 'NHLH1', 'Neurod2', 'ZNF93', 'MYF5', 'MYOG', 'ZNF75D', 'Twist2', 'KLF10', 'TEAD4', 'Zic1::Zic2', 'KLF14', 'ZNF610', 'Olig2', 'Bhlha15', 'TEAD2', 'TFAP4::FLI1'}	0.02	['ENSG00000255422', 'ENSG00000196655', 'ENSG00000095139', 'ENSG00000160683']	['AP002954.4', 'TRAPPC4', 'ARCN1', 'CXCR5']	['AP002954.4: 27.9', 'TRAPPC4: 10.3', 'ARCN1: 10.2', 'CXCR5: 6.9']
chr11	118792283	rs199725450_rs11217020	0.956893	rs11217020	rs199725450
chr11	118794865	rs10892293_rs11217020	0.944693	rs11217020	rs10892293
chr11	118796647	rs10892294_rs11217020	0.93279	rs11217020	rs10892294
chr11	118798895	rs11217032_rs11217020	0.938712	rs11217020	rs11217032
chr11	118802996	rs11217033_rs11217020	0.944693	rs11217020	rs11217033
chr11	118805062	rs11217036_rs11217020	0.944693	rs11217020	rs11217036
chr11	118806376	rs11217037_rs11217020	0.938712	rs11217020	rs11217037
chr11	118806645	rs11217038_rs11217020	0.950864	rs11217020	rs11217038
chr11	118808594	rs28409215_rs11217020	0.950864	rs11217020	rs28409215	3.21764e-12	64	268	4.1875	13	{'CBX8', 'NFKB2', 'TBX21', 'KLF13', 'CBX2'}	{'ONECUT1', 'FOXO1::ELK1', 'POU4F2', 'ZNF768', 'FOXB1', 'ZNF418', 'ETV5::FOXO1', 'ETV2::FOXI1', 'PBX2', 'SPDEF', 'FOXF2', 'GABPA', 'ETS2', 'FOXC2', 'Hmx3', 'Lhx3', 'Foxl2', 'ETV5::FOXI1', 'PPARA::RXRA', 'CTCFL', 'FOXO1::FLI1', 'RARA', 'POU4F1', 'FOXD3', 'ONECUT3', 'FLI1::FOXI1', 'ETV1', 'NFKB2', 'FOXC1', 'Foxq1', 'NKX6-3', 'FOXO1::ELF1', 'FOXO1::ELK3', 'FOXE1', 'MEF2C', 'PLAG1', 'ERF::FOXO1', 'ER…	0.03	['ENSG00000255422', 'ENSG00000196655', 'ENSG00000095139', 'ENSG00000160683']	['AP002954.4', 'TRAPPC4', 'ARCN1', 'CXCR5']	['AP002954.4: 22.3', 'TRAPPC4: 11.0', 'ARCN1: 10.2', 'CXCR5: 6.8']	{'CXCR5'}	{'CXCR5'}	{'CXCR5'}
chr11	118809938	rs11217040_rs11217020	0.890309	rs11217020	rs11217040
chr11	118809992	rs59065116_rs11217020	0.926931	rs11217020	rs59065116
chr11	118810369	rs73005423_rs11217020	0.944693	rs11217020	rs73005423
chr11	118810373	rs73005426_rs11217020	0.926931	rs11217020	rs73005426
chr11	118810754	rs7942535_rs11217020	0.926931	rs11217020	rs7942535
chr11	118811640	rs11217041_rs11217020	0.926931	rs11217020	rs11217041
chr11	118811711	rs148442524_rs11217020	0.926931	rs11217020	rs148442524
chr11	118811818	rs11217042_rs11217020	0.926931	rs11217020	rs11217042
chr11	118812617	rs76704408_rs11217020	0.926931	rs11217020	rs76704408
chr11	118812854	rs17122453_rs11217020	0.926931	rs11217020	rs17122453
chr11	118813900	rs715412_rs11217020	0.944693	rs11217020	rs715412
chr11	118823837	rs7123726_rs11217020	0.871815	rs11217020	rs7123726
chr11	118825312	rs11217044_rs11217020	0.902988	rs11217020	rs11217044
chr11	118827155	rs11217045_rs11217020	0.883813	rs11217020	rs11217045
chr11	118827196	rs73005502_rs11217020	0.877802	rs11217020	rs73005502
chr11	118828197	rs11217046_rs11217020	0.883813	rs11217020	rs11217046
chr11	118830308	rs79504890_rs11217020	0.877808	rs11217020	rs79504890
chr11	118850855	rs75249660_rs11217020	0.800086	rs11217020	rs75249660
chr11	118851439	rs11217058_rs11217020	0.818012	rs11217020	rs11217058
chr11	118853038	rs11217060_rs11217020	0.805999	rs11217020	rs11217060
chr15	74751896	rs2472304_rs1378942	0.854432	rs1378942	rs2472304
chr15	74755084	rs2470890_rs1378942	0.843224	rs1378942	rs2470890
chr15	74757601	rs2960192_rs1378942	0.854021	rs1378942	rs2960192
chr15	74758233	rs36117428_rs1378942	0.815602	rs1378942	rs36117428
chr15	74760153	rs12903896_rs1378942	0.83952	rs1378942	rs12903896
chr15	74762524	rs11072507_rs1378942	0.857821	rs1378942	rs11072507
chr15	74765403	rs138783032_rs1378942	0.882683	rs1378942	rs138783032
chr15	74767285	rs12903541_rs1378942	0.892865	rs1378942	rs12903541
chr15	74769574	rs11632414_rs1378942	0.905538	rs1378942	rs11632414
chr15	74769587	rs12909307_rs1378942	0.905538	rs1378942	rs12909307
chr15	74770055	rs11072508_rs1378942	0.90161	rs1378942	rs11072508
chr15	74773302	rs4886410_rs1378942	1	rs1378942	rs4886410
chr15	74777854	rs12905199_rs1378942	1	rs1378942	rs12905199	0.783864	170	167	0.982353	24	{'IKZF2', 'MEF2B', 'AR', 'ZNF274', 'ZNF341', 'GATAD2B', 'ZNF217', 'DEK', 'ZNF148', 'PHF8', 'RB1', 'ATF7', 'BCOR', 'NIPBL', 'KAT7', 'BRD2', 'SKIL', 'MYBL2', 'PBX1', 'ZNF281', 'BRD4', 'MED', 'EBF1', 'FOXP1', 'SKI', 'NFKB2', 'ZEB1', 'TRIM22', 'SREBP2', 'SMAD2-3', 'MTA2', 'MRTFB', 'ZNF394', 'CHD4', 'EZH2', 'TP63', 'NFKB1', 'ETV6', 'SND1', 'IKZF1', 'PAX5', 'NFATC3', 'ARID2', 'TFAP2C', 'ZNF501', 'PRDM1…	{'TFAP2B', 'Prdm5', 'ZNF768', 'ZNF341', 'ZNF257', 'Prdm14', 'NR2F6', 'KLF16', 'Zfx', 'EBF1', 'TFAP2E', 'ZNF449', 'ZNF574', 'RELB', 'KLF4', 'EBF3', 'TFAP2A', 'Ebf2', 'ZNF692', 'TFAP2C', 'PRDM9'}	0.03	['ENSG00000140474', 'ENSG00000103653', 'ENSG00000178802', 'ENSG00000140497', 'ENSG00000178761', 'ENSG00000178741', 'ENSG00000140400', 'ENSG00000264386', 'ENSG00000138621', 'ENSG00000260103', 'ENSG00000260274', 'ENSG00000169371']	['ULK3', 'CSK', 'MPI', 'SCAMP2', 'FAM219B', 'COX5A', 'MAN2C1', 'MIR4513', 'PPCDC', 'RP11-10O17.1', 'RP11-817O13.8', 'SNUPN']	['ULK3: 309.5', 'CSK: 309.5', 'MPI: 164.0', 'SCAMP2: 95.8', 'FAM219B: 14.8', 'COX5A: 8.4', 'MAN2C1: 7.2', 'MIR4513: 7.2', 'PPCDC: 6.6', 'RP11-10O17.1: 5.6', 'RP11-817O13.8: 5.3', 'SNUPN: 5.0']
chr15	74785025	rs1378942_rs1378942	1	rs1378942	rs1378942	0.000419997	209	89	0.425837	19	{'RELA', 'ZNF207', 'USF2', 'MAF', 'MEF2B', 'AR', 'CEBPB', 'IRF1', 'SREBP2', 'MAX', 'MED1', 'CREBBP', 'ARID2', 'MYC', 'TCF4', 'STAT1', 'TARDBP'}	{'FOXO1::ELK1', 'ZNF263', 'SNAI3', 'ZNF667', 'Gfi1B', 'GABPA', 'SNAI1', 'ZNF214', 'ASCL1', 'TFAP4::ETV1', 'ETS1', 'POU6F2', 'Rbpjl', 'SNAI2', 'TCF12', 'TCF3', 'EBF1', 'NHLH2', 'ZKSCAN5', 'ETV1', 'ZEB1', 'NKX6-3', 'JUND', 'ETV2', 'ETV5::FIGLA', 'FLI1', 'Ebf2', 'POU6F1', 'ZNF354A', 'IKZF1', 'Erg', 'TCF4', 'ETV2::FIGLA', 'STAT1::STAT2'}		['ENSG00000140474', 'ENSG00000103653', 'ENSG00000178802', 'ENSG00000140497', 'ENSG00000178761', 'ENSG00000178741', 'ENSG00000140400', 'ENSG00000264386', 'ENSG00000138621', 'ENSG00000260103', 'ENSG00000260274', 'ENSG00000169371']	['ULK3', 'CSK', 'MPI', 'SCAMP2', 'FAM219B', 'COX5A', 'MAN2C1', 'MIR4513', 'PPCDC', 'RP11-10O17.1', 'RP11-817O13.8', 'SNUPN']	['ULK3: 309.5', 'CSK: 309.5', 'MPI: 164.3', 'SCAMP2: 98.1', 'FAM219B: 14.9', 'COX5A: 8.3', 'MAN2C1: 7.6', 'MIR4513: 7.4', 'PPCDC: 7.0', 'RP11-10O17.1: 5.6', 'RP11-817O13.8: 5.5', 'SNUPN: 5.1']
chr15	74787808	rs1378941_rs1378942	1	rs1378942	rs1378941	0.832765	1658	1453	0.876357	48	{'TWIST1', 'ZNF207', 'HMGXB4', 'MEF2B', 'KLF6', 'LMO1', 'E2F4', 'KDM1A', 'CREM', 'BRD9', 'ZNF528', 'ZXDB', 'ARID4A', 'ETS1', 'CTBP2', 'TARDBP', 'ZNF561', 'BCL11A', 'MECOM', 'RB1', 'ATF7', 'KMT2B', 'ELF1', 'ARID1A', 'ZNF7', 'KLF16', 'MYOD1', 'TCF3', 'ZNF711', 'SP3', 'ATF1', 'ZNF444', 'ZBTB48', 'GLIS2', 'SIN3A', 'HDAC2', 'ZNF574', 'SREBP2', 'L3MBTL2', 'MAX', 'ESR1', 'CBFB', 'STAT1', 'WT1', 'FOXO1',…	{'Ptf1A', 'TFAP2B', 'Rbpjl', 'TBX1', 'FERD3L', 'ZNF416', 'SIX2', 'TBX5', 'TBX15', 'NHLH2', 'ZNF449', 'TBX4', 'Prdm15', 'PLAG1', 'TFAP2A', 'HIC2', 'MYCN', 'FIGLA', 'TFAP2C'}	0.03	['ENSG00000140474', 'ENSG00000103653', 'ENSG00000178802', 'ENSG00000140497', 'ENSG00000178761', 'ENSG00000178741', 'ENSG00000140400', 'ENSG00000264386', 'ENSG00000138621', 'ENSG00000260103', 'ENSG00000260274', 'ENSG00000169371']	['ULK3', 'CSK', 'MPI', 'SCAMP2', 'FAM219B', 'COX5A', 'MAN2C1', 'MIR4513', 'PPCDC', 'RP11-10O17.1', 'RP11-817O13.8', 'SNUPN']	['ULK3: 309.5', 'CSK: 309.5', 'MPI: 165.1', 'SCAMP2: 97.2', 'FAM219B: 14.8', 'COX5A: 8.4', 'MAN2C1: 7.3', 'MIR4513: 7.3', 'PPCDC: 6.8', 'RP11-10O17.1: 5.7', 'RP11-817O13.8: 5.4', 'SNUPN: 5.0']
chr15	74788736	rs2168518_rs1378942	1	rs1378942	rs2168518	0.688219	185	146	0.789189	21	{'ZNF143', 'RELA', 'ZNF207', 'IKZF2', 'NFYB', 'SMARCA4', 'CREM', 'MED1', 'BCL11B', 'KMT2A', 'BRD3', 'BCL11A', 'NOTCH1', 'RB1', 'MAF', 'ZNF592', 'ELF1', 'NFIC', 'POU2F2', 'ETV4', 'ATF2', 'RBPJ', 'SRF', 'SP1', 'SKIL', 'BRD2', 'ZFP36', 'MTA3', 'TBP', 'MYBL2', 'E2F8', 'POU2AF1', 'ZNF687', 'TRIM24', 'HDAC6', 'BHLHE40', 'FOXM1', 'PML', 'BACH1', 'CREB1', 'FOXP1', 'MEF2A', 'TFAP2C', 'POU2F3', 'NR2F1', 'Z…	{'ETV3', 'ELF4', 'TEAD1', 'SPDEF', 'ERF::SREBF2', 'ETS2', 'ELK1', 'ETS1', 'ETV4', 'ELK3', 'ELK4', 'ZBTB7A', 'ELK1::SREBF2', 'KLF4', 'ETV5', 'ELF2', 'ETV6', 'TEAD4', 'FEV', 'FOXJ2::ELF1', 'PBX3', 'TEAD2'}		['ENSG00000140474', 'ENSG00000103653', 'ENSG00000178802', 'ENSG00000140497', 'ENSG00000178761', 'ENSG00000178741', 'ENSG00000140400', 'ENSG00000264386', 'ENSG00000138621', 'ENSG00000260103', 'ENSG00000260274', 'ENSG00000169371']	['ULK3', 'CSK', 'MPI', 'SCAMP2', 'FAM219B', 'COX5A', 'MAN2C1', 'MIR4513', 'PPCDC', 'RP11-10O17.1', 'RP11-817O13.8', 'SNUPN']	['ULK3: 309.5', 'CSK: 309.5', 'MPI: 164.9', 'SCAMP2: 98.7', 'FAM219B: 14.6', 'COX5A: 8.4', 'MAN2C1: 7.6', 'MIR4513: 7.3', 'PPCDC: 7.1', 'RP11-10O17.1: 5.6', 'RP11-817O13.8: 5.6', 'SNUPN: 5.0']
chr15	74790210	rs3784789_rs1378942	1	rs1378942	rs3784789	0.372181	203	137	0.674877	21	{'ZNF207', 'MEF2B', 'DPF2', 'KDM1A', 'CREM', 'ETS1', 'BCL11A', 'MECOM', 'RB1', 'ATF7', 'KLF5', 'KMT2B', 'ELF1', 'ARID1A', 'SRF', 'SMARCC1', 'TCF3', 'RXRA', 'CHD2', 'FOXL2', 'GLIS2', 'TBL1XR1', 'CREB1', 'FOXP1', 'GLIS3', 'HDAC2', 'RBM39', 'SPI1', 'SREBP2', 'MAX', 'ESR1', 'CBFB', 'STAT1', 'TAF1', 'FOXO1', 'MEF2C', 'ZNF479', 'EZH2', 'AHR', 'FLI1', 'MITF', 'TCF4', 'GATAD2B', 'JUN', 'GTF2F1', 'ZNF143'…	{'BARX2', 'MEF2B', 'FOXD1', 'ZNF136', 'FOXF2', 'FOXP3', 'Plagl1', 'ZNF416', 'Elf5', 'Foxo3', 'FOXO4', 'FOXK2', 'EGR1', 'Wt1', 'FOXI1', 'FOXP1', 'MEF2A', 'SPIC', 'FOXL1', 'Prdm15', 'FOXA3', 'MEF2D', 'FOXO6', 'MEF2C', 'ZNF454', 'SPIB', 'EHF', 'Foxf1', 'Spi1', 'Foxo1'}		['ENSG00000140474', 'ENSG00000103653', 'ENSG00000178802', 'ENSG00000140497', 'ENSG00000178761', 'ENSG00000178741', 'ENSG00000264386', 'ENSG00000140400', 'ENSG00000138621', 'ENSG00000260103', 'ENSG00000260274', 'ENSG00000169371']	['ULK3', 'CSK', 'MPI', 'SCAMP2', 'FAM219B', 'COX5A', 'MIR4513', 'MAN2C1', 'PPCDC', 'RP11-10O17.1', 'RP11-817O13.8', 'SNUPN']	['ULK3: 309.5', 'CSK: 309.5', 'MPI: 165.7', 'SCAMP2: 97.8', 'FAM219B: 15.0', 'COX5A: 8.2', 'MIR4513: 7.3', 'MAN2C1: 7.3', 'PPCDC: 6.8', 'RP11-10O17.1: 5.6', 'RP11-817O13.8: 5.6', 'SNUPN: 5.1']
chr15	74791152	rs1378940_rs1378942	1	rs1378942	rs1378940
chr15	74794192	rs62006566_rs1378942	0.946934	rs1378942	rs62006566
chr15	74794203	rs62006567_rs1378942	0.946934	rs1378942	rs62006567
chr15	74798007	rs12898997_rs1378942	0.954878	rs1378942	rs12898997
chr15	74805438	rs35206230_rs1378942	0.954878	rs1378942	rs35206230
chr15	74809188	rs34862454_rs1378942	0.954878	rs1378942	rs34862454
chr15	74810372	rs12591513_rs1378942	0.954878	rs1378942	rs12591513
chr15	74810509	rs12594062_rs1378942	0.954878	rs1378942	rs12594062
chr15	74810581	rs11630478_rs1378942	0.954878	rs1378942	rs11630478
chr15	74821980	rs11636952_rs1378942	0.840803	rs1378942	rs11636952
chr16	85933076	rs13332649_rs11117420	0.882921	rs11117420	rs13332649
chr16	85933678	rs12444221_rs11117420	0.927559	rs11117420	rs12444221		5	6	1.2	1	{'SS18-SSX', 'EZH2', 'ZNF341', 'HIF3A', 'TP53', 'MAX', 'ESR1', 'MYC', 'BRD4'}	{'TFAP2B', 'Nr1H2', 'TBX20', 'Tbx6', 'PAX1', 'SMAD2', 'ZNF148', 'Nr1H4', 'TBX1', 'Wt1', 'TBX5', 'NR2C2', 'ZIC5', 'MGA', 'TBX15', 'RELB', 'TBX18', 'ZNF331', 'TBX4', 'ESR1', 'PAX9', 'RREB1', 'SP5', 'ZNF530', 'PLAG1', 'TFAP2A', 'ZNF692', 'PAX5', 'TFAP2C'}		['ENSG00000268804']	['RP11-542M13.3']	['RP11-542M13.3: 30.7']
chr16	85933987	rs9936079_rs11117420	0.934001	rs11117420	rs9936079
chr16	85935698	rs4843865_rs11117420	0.92756	rs11117420	rs4843865	0.546048	30	37	1.23333	5	{'IKZF2', 'ZBTB40', 'ZNF217', 'TERF1', 'KAT7', 'SKIL', 'ESR2', 'SUZ12', 'NR3C1', 'NR2F1', 'TRIM22', 'SMARCA5', 'YY1', 'ESR1', 'MLLT1', 'BCL6', 'GATA3', 'ASH2L', 'NFATC3', 'TCF4', 'GATAD2B'}	{'ZNF263', 'CREB3L1', 'ZNF257', 'Tbx6', 'CREB3L4', 'NR5A1', 'Nr5A2', 'RBPJ', 'Wt1', 'Atf1', 'Nfat5', 'XBP1', 'CREB3', 'NR6A1', 'SP5', 'ESRRA', 'ETV5::FIGLA', 'Ebf2', 'ATF6', 'ZNF530'}	0.05	['ENSG00000268804']	['RP11-542M13.3']	['RP11-542M13.3: 31.4']	{'IRF8'}	{'IRF8'}	{'IRF8'}
chr16	85936033	rs11347703_rs11117420	0.92756	rs11117420	rs11347703
chr16	85936131	rs8052690_rs11117420	0.928348	rs11117420	rs8052690	0.813907	425	420	0.988235	33	{'MEF2B', 'LMO1', 'CREM', 'TERF1', 'BCL11A', 'TSC22D4', 'RB1', 'ELF1', 'TCF3', 'SUZ12', 'TBL1XR1', 'FOXP1', 'HDAC2', 'MAX', 'CBFB', 'TAF1', 'FOXO1', 'MEF2C', 'STAT5B', 'EZH2', 'AHR', 'TCF4', 'GATAD2B', 'JUN', 'GTF2F1', 'NFATC2', 'ZNF143', 'RELA', 'IKZF2', 'ZNF341', 'SMARCA4', 'ZNF217', 'IRF4', 'BRD3', 'SP1', 'ATF2', 'SKIL', 'ZFP36', 'LYL1', 'MTA3', 'E2F8', 'MYB', 'EBF1', 'JUNB', 'NR3C1', 'NR2F1',…	{'ZNF701', 'Tbx6', 'EGR3', 'EOMES', 'EGR4', 'NR4A1', 'ZBTB7C', 'EGR1', 'Wt1', 'SP8', 'EGR2', 'Sox6', 'ZEB1', 'Sox11', 'KLF9', 'PRDM1', 'ZNF680', 'TBR1', 'Pparg::Rxra', 'PRDM9'}	0.05	['ENSG00000268804']	['RP11-542M13.3']	['RP11-542M13.3: 31.2']
chr16	85938315	rs11117420_rs11117420	1	rs11117420	rs11117420
chr16	85938406	rs11117422_rs11117420	1	rs11117420	rs11117422
chr16	85939005	rs11644034_rs11117420	0.993671	rs11117420	rs11644034
chr16	85939203	rs13335265_rs11117420	1	rs11117420	rs13335265
chr16	85939421	rs12711490_rs11117420	1	rs11117420	rs12711490
chr16	85939533	rs11641153_rs11117420	0.993671	rs11117420	rs11641153
chr16	85939545	rs11641155_rs11117420	0.993671	rs11117420	rs11641155
chr16	85939588	rs7205434_rs11117420	0.987358	rs11117420	rs7205434
chr16	85939794	rs4843868_rs11117420	0.993671	rs11117420	rs4843868
chr16	85941354	rs4843323_rs11117420	0.993671	rs11117420	rs4843323
chr16	85941534	rs4843869_rs11117420	0.993671	rs11117420	rs4843869
chr16	85943895	rs7202472_rs11117420	0.931231	rs11117420	rs7202472		6	11	1.83333	1	{'CEBPA', 'AR', 'CDK8', 'NCOA2', 'MEN1', 'MED1', 'KMT2A', 'RAD21', 'BRD3', 'FOXA1', 'FOS', 'CD74', 'BRD4', 'TRIM24', 'MYB', 'SS18-SSX', 'NR3C1', 'CEBPB', 'SPI1', 'JMJD1C', 'SREBP2', 'ESR1', 'MLLT1', 'RUNX1', 'CDK9'}	{'CEBPA', 'FOS::JUN', 'Jun', 'JDP2', 'BNC2', 'ZNF274', 'BACH2', 'TAL1::TCF3', 'OLIG1', 'OLIG3', 'FOSL2', 'BATF3', 'BHLHA15', 'FOXC2', 'FOSL1::JUND', 'FOS', 'SOX9', 'FOSL2::JUNB', 'SRF', 'FOSL1::JUN', 'FOSL2::JUN', 'HLF', 'MAFK', 'DMRTA1', 'ESR2', 'BHLHE22', 'Nfe2l2', 'BATF', 'FOSL1', 'FOSL2::JUND', 'NR1D1', 'BACH1', 'JUNB', 'Atoh1', 'OLIG2', 'TFAP4', 'BHLHE23', 'FOXC1', 'Bach1::Mafk', 'JUND', 'FO…		['ENSG00000268804']	['RP11-542M13.3']	['RP11-542M13.3: 28.5']	{'IRF8'}	{'IRF8'}	{'IRF8'}
chr16	85946927	rs731708_rs11117420	0.925071	rs11117420	rs731708
chr17	39748853	rs9747973_rs883770	0.85317	rs883770	rs9747973
chr17	39754114	rs2941522_rs883770	0.85317	rs883770	rs2941522	0.826947	3931	3984	1.01348	74	{'RFX1', 'HMGXB4', 'ZNF274', 'ZSCAN5A', 'PRDM15', 'PREB', 'ARID4A', 'ATF7', 'MLLT3', 'MYOD1', 'GABPB1', 'EHMT2', 'GLIS3', 'NELFCD', 'ZHX2', 'MBD1', 'MAX', 'ZNF512B', 'POU5F1', 'SRSF7', 'YY2', 'JUN', 'HEXIM1', 'KDM3A', 'CEBPA', 'CBX1', 'FOXP2', 'GATA2', 'TFDP2', 'GABPA', 'ZNF572', 'SKIL', 'SRSF3', 'TRIM25', 'OLIG2', 'ZFP91', 'HOXA3', 'NAB2', 'POU2F1', 'ZNF843', 'HDAC8', 'ASXL3', 'MYC', 'UBTF', 'PP…	{'TFAP2B', 'KLF6', 'IRF5', 'ZNF257', 'SP9', 'ZNF148', 'IRF4', 'KLF5', 'FERD3L', 'EGR1', 'Wt1', 'SP3', 'E2F6', 'ZNF417', 'SP8', 'RFX7', 'IRF8', 'KLF10', 'KLF7', 'TFAP2A', 'KLF9', 'PATZ1', 'ZBED2', 'TFAP2C'}	0.04	['ENSG00000161405', 'ENSG00000073605', 'ENSG00000172057', 'ENSG00000161395', 'ENSG00000264198', 'ENSG00000131748', 'ENSG00000125686', 'ENSG00000141736', 'ENSG00000167914', 'ENSG00000167258', 'ENSG00000073584', 'ENSG00000131771', 'ENSG00000141744', 'ENSG00000188895', 'ENSG00000141753', 'ENSG00000108306']	['IKZF3', 'GSDMB', 'ORMDL3', 'PGAP3', 'RP11-94L15.2', 'STARD3', 'MED1', 'ERBB2', 'GSDMA', 'CDK12', 'SMARCE1', 'PPP1R1B', 'PNMT', 'MSL1', 'IGFBP4', 'FBXL20']	['IKZF3: 309.5', 'GSDMB: 309.5', 'ORMDL3: 309.5', 'PGAP3: 173.2', 'RP11-94L15.2: 67.2', 'STARD3: 18.4', 'MED1: 14.5', 'ERBB2: 14.4', 'GSDMA: 13.4', 'CDK12: 12.0', 'SMARCE1: 9.2', 'PPP1R1B: 7.4', 'PNMT: 6.2', 'MSL1: 5.7', 'IGFBP4: 5.2', 'FBXL20: 5.1']
chr17	39760136	rs72538185_rs883770	0.88663	rs883770	rs72538185
chr17	39765488	rs907091_rs883770	0.87909	rs883770	rs907091
chr17	39771805	rs2952140_rs883770	0.906794	rs883770	rs2952140
chr17	39773562	rs2313430_rs883770	0.906794	rs883770	rs2313430	0.826949	1122	1143	1.01872	64	{'IKZF2', 'DPF2', 'TBX21', 'CREBBP', 'RNF2', 'KMT2A', 'TARDBP', 'ATF7', 'NFIC', 'SKIL', 'ZFP36', 'STAT3', 'MYB', 'BHLHE40', 'RELB', 'MLLT1', 'RUNX1', 'MTA2', 'NBN', 'NFATC3', 'PKNOX1'}	{'Ptf1A', 'MEOX1', 'NOTO', 'SCRT1', 'CREB3L1', 'FOXD1', 'FOXF2', 'FOXP3', 'POU6F2', 'ZNF384', 'TBX2', 'FOXA1', 'EOMES', 'Rbpjl', 'SNAI2', 'POU2F2', 'FOXO4', 'Foxo3', 'Elf5', 'FOXK2', 'FOXG1', 'Nkx2-1', 'RUNX3', 'GSX1', 'FOXI1', 'Nfat5', 'FOXP1', 'NKX2-8', 'FOXA2', 'TBX18', 'ZEB1', 'ZNF75D', 'NKX6-3', 'FOXL1', 'FOXA3', 'SCRT2', 'FOXK1', 'FOXO6', 'TCF7L2', 'POU2F1', 'NKX6-2', 'POU1F1', 'EHF', 'TBX3…	0.05	['ENSG00000161405', 'ENSG00000073605', 'ENSG00000172057', 'ENSG00000161395', 'ENSG00000264198', 'ENSG00000131748', 'ENSG00000167914', 'ENSG00000141736', 'ENSG00000125686', 'ENSG00000167258', 'ENSG00000073584', 'ENSG00000131771', 'ENSG00000188895', 'ENSG00000141744']	['IKZF3', 'GSDMB', 'ORMDL3', 'PGAP3', 'RP11-94L15.2', 'STARD3', 'GSDMA', 'ERBB2', 'MED1', 'CDK12', 'SMARCE1', 'PPP1R1B', 'MSL1', 'PNMT']	['IKZF3: 309.5', 'GSDMB: 309.5', 'ORMDL3: 309.5', 'PGAP3: 163.4', 'RP11-94L15.2: 71.1', 'STARD3: 17.1', 'GSDMA: 13.7', 'ERBB2: 13.5', 'MED1: 13.3', 'CDK12: 11.3', 'SMARCE1: 9.4', 'PPP1R1B: 7.4', 'MSL1: 7.1', 'PNMT: 6.6']
chr17	39784554	rs11658993_rs883770	0.8209	rs883770	rs11658993
chr17	39803763	rs2952144_rs883770	0.906794	rs883770	rs2952144
chr17	39813895	rs9909593_rs883770	0.800453	rs883770	rs9909593	0.82695	6713	7344	1.094	77	{'AR', 'MZF1', 'LMO1', 'GATA2', 'ARID5B', 'NR2F2', 'ZNF341', 'KDM1A', 'TBX21', 'SMARCA4', 'MED1', 'RNF2', 'BCL11B', 'IRF4', 'KMT2A', 'ETS1', 'RAD21', 'ATF4', 'HSF1', 'NOTCH1', 'ZFP69B', 'MAF', 'ARID1A', 'ZBTB1', 'RBPJ', 'TCF12', 'TAL1', 'STAT3', 'BRD4', 'MYB', 'RUNX1-3', 'NOTCH3', 'ERG', 'ZBTB33', 'RUNX2', 'TFAP2C', 'SPI1', 'CDK7', 'PGR', 'ESR1', 'NFATC1', 'CTCF', 'BCL6', 'RUNX1', 'GATA3', 'ZMIZ1…	{'FOXO1::ELK1', 'ETV2::FOXI1', 'TFDP1', 'GABPA', 'PHOX2B', 'ATF4', 'ELF1', 'Elf5', 'FOXO1::FLI1', 'ETV7', 'Arid5a', 'ZBTB33', 'FLI1::FOXI1', 'ETV1', 'BHLHE23', 'Ikzf3', 'FOXO1::ELK3', 'ELF3', 'ERF::FOXI1', 'SPIB', 'EHF', 'IKZF1', 'Erg', 'FOXJ2::ELF1', 'Spi1'}	0.03	['ENSG00000073605', 'ENSG00000172057', 'ENSG00000161405', 'ENSG00000161395', 'ENSG00000167914', 'ENSG00000264198', 'ENSG00000131748', 'ENSG00000141736', 'ENSG00000125686', 'ENSG00000073584', 'ENSG00000188895', 'ENSG00000141741', 'ENSG00000167258', 'ENSG00000131771', 'ENSG00000141744']	['GSDMB', 'ORMDL3', 'IKZF3', 'PGAP3', 'GSDMA', 'RP11-94L15.2', 'STARD3', 'ERBB2', 'MED1', 'SMARCE1', 'MSL1', 'MIEN1', 'CDK12', 'PPP1R1B', 'PNMT']	['GSDMB: 309.5', 'ORMDL3: 309.5', 'IKZF3: 261.0', 'PGAP3: 122.8', 'GSDMA: 65.1', 'RP11-94L15.2: 57.7', 'STARD3: 16.1', 'ERBB2: 12.7', 'MED1: 11.7', 'SMARCE1: 9.6', 'MSL1: 9.0', 'MIEN1: 8.8', 'CDK12: 7.5', 'PPP1R1B: 7.0', 'PNMT: 5.2']
chr17	39818960	rs71152606_rs883770	0.902766	rs883770	rs71152606
chr17	39820215	rs9303277_rs883770	0.906794	rs883770	rs9303277	0.731692	75	71	0.946667	11	{'TFAP2C', 'POU5F1', 'TARDBP'}	{'Nr1h3::Rxra', 'Arid3b', 'Foxq1', 'Foxj3', 'Stat6'}		['ENSG00000161405', 'ENSG00000073605', 'ENSG00000172057', 'ENSG00000161395', 'ENSG00000264198', 'ENSG00000131748', 'ENSG00000167914', 'ENSG00000125686', 'ENSG00000141736', 'ENSG00000167258', 'ENSG00000073584', 'ENSG00000131771', 'ENSG00000188895', 'ENSG00000141744']	['IKZF3', 'GSDMB', 'ORMDL3', 'PGAP3', 'RP11-94L15.2', 'STARD3', 'GSDMA', 'MED1', 'ERBB2', 'CDK12', 'SMARCE1', 'PPP1R1B', 'MSL1', 'PNMT']	['IKZF3: 309.5', 'GSDMB: 309.5', 'ORMDL3: 309.5', 'PGAP3: 160.6', 'RP11-94L15.2: 71.0', 'STARD3: 17.4', 'GSDMA: 14.2', 'MED1: 13.0', 'ERBB2: 12.9', 'CDK12: 11.0', 'SMARCE1: 9.1', 'PPP1R1B: 7.5', 'MSL1: 7.3', 'PNMT: 7.1']	{'STARD3', 'ORMDL3', 'MIEN1', 'CCR7', 'CDK12', 'GSDMB', 'IKZF3'}	{'ORMDL3', 'MIEN1', 'CCR7', 'GSDMB', 'IKZF3'}	{'LINC00672', 'STARD3', 'ARL5C', 'PGAP3', 'ORMDL3', 'MIEN1', 'CCR7', 'CDK12', 'GSDMB', 'IKZF3'}
chr17	39827238	rs12944882_rs883770	0.830512	rs883770	rs12944882
chr17	39829547	rs3816470_rs883770	0.826264	rs883770	rs3816470
chr17	39848675	rs34233420_rs883770	0.81155	rs883770	rs34233420
chr17	39849341	rs9916765_rs883770	0.922357	rs883770	rs9916765
chr17	39850079	rs8071789_rs883770	0.91862	rs883770	rs8071789
chr17	39851067	rs35222145_rs883770	0.838697	rs883770	rs35222145
chr17	39851069	rs34073687_rs883770	0.862141	rs883770	rs34073687
chr17	39863804	rs35564481_rs883770	0.934606	rs883770	rs35564481
chr17	39864165	rs1453559_rs883770	0.934606	rs883770	rs1453559	0.749675	1540	2252	1.46234	72	{'HMGXB4', 'KLF6', 'ZNF274', 'PREB', 'PRDM15', 'ZXDB', 'ARID4A', 'KLF5', 'MYOD1', 'ZNF264', 'EED', 'GABPB1', 'EHMT2', 'GLIS3', 'ZNF574', 'MBD1', 'ZHX2', 'MAX', 'TAF1', 'CHD8', 'MEF2C', 'ZNF708', 'POU5F1', 'ZNF479', 'JUN', 'NFATC2', 'HEXIM1', 'KDM3A', 'CBX1', 'ZIC2', 'GATA2', 'TFDP2', 'GABPA', 'ZNF572', 'SMAD4', 'SKIL', 'TCF25', 'TRIM25', 'ZSCAN4', 'NR3C1', 'TRIM22', 'IRF2', 'ATF3', 'HOXA3', 'EP30…	{'ZFP14', 'Zic3', 'ASCL1', 'MYC', 'HIF1A', 'ERF::NHLH1', 'ZNF135', 'SOHLH2', 'Mlxip', 'TCF3', 'BHLHE22', 'ZNF93', 'NHLH1', 'Tfcp2l1', 'Neurod2', 'E2F6', 'Npas2', 'MNT', 'NFKB2', 'Twist2', 'MAX', 'CLOCK', 'ZNF708', 'MAX::MYC', 'ETV5::FIGLA', 'Runx1', 'MYCN', 'Olig2', 'E2F8', 'Bhlha15'}	0.04	['ENSG00000161405', 'ENSG00000073605', 'ENSG00000172057', 'ENSG00000161395', 'ENSG00000264198', 'ENSG00000131748', 'ENSG00000141736', 'ENSG00000167914', 'ENSG00000167258', 'ENSG00000125686', 'ENSG00000073584', 'ENSG00000131771', 'ENSG00000188895', 'ENSG00000141744', 'ENSG00000108344', 'ENSG00000141753']	['IKZF3', 'GSDMB', 'ORMDL3', 'PGAP3', 'RP11-94L15.2', 'STARD3', 'ERBB2', 'GSDMA', 'CDK12', 'MED1', 'SMARCE1', 'PPP1R1B', 'MSL1', 'PNMT', 'PSMD3', 'IGFBP4']	['IKZF3: 309.5', 'GSDMB: 309.5', 'ORMDL3: 309.5', 'PGAP3: 159.1', 'RP11-94L15.2: 71.8', 'STARD3: 17.6', 'ERBB2: 14.6', 'GSDMA: 13.6', 'CDK12: 12.5', 'MED1: 12.4', 'SMARCE1: 8.5', 'PPP1R1B: 7.9', 'MSL1: 6.5', 'PNMT: 5.7', 'PSMD3: 5.3', 'IGFBP4: 5.1']
chr17	39867491	rs4795397_rs883770	0.847256	rs883770	rs4795397	0.801946	318	304	0.955975	36	{'IKZF2', 'ZNF207', 'MEF2B', 'SMAD1', 'MZF1', 'DPF2', 'ZNF341', 'GATAD2B', 'CREM', 'MED1', 'CREBBP', 'IRF4', 'TERF1', 'RAD21', 'TARDBP', 'BCL11A', 'KLF5', 'ATF7', 'MAF', 'NFIC', 'NIPBL', 'ATF2', 'SP1', 'BCOR', 'ELF1', 'TCF12', 'JUN', 'SKIL', 'TCF3', 'MTA3', 'SUZ12', 'ZNF687', 'BRD4', 'MYB', 'FOXM1', 'BHLHE40', 'PML', 'JUNB', 'MEF2A', 'TFAP2C', 'RB1', 'RELB', 'TRIM28', 'NR2F1', 'TRIM22', 'SMARCA5'…	{'ZNF701', 'NFYA', 'NFYC', 'NR4A2', 'NR4A1', 'ZNF692', 'NFYB'}	0.04	['ENSG00000073605', 'ENSG00000172057', 'ENSG00000161405', 'ENSG00000161395', 'ENSG00000167914', 'ENSG00000264198', 'ENSG00000131748', 'ENSG00000141736', 'ENSG00000125686', 'ENSG00000167258', 'ENSG00000073584', 'ENSG00000188895', 'ENSG00000141741', 'ENSG00000131771']	['GSDMB', 'ORMDL3', 'IKZF3', 'PGAP3', 'GSDMA', 'RP11-94L15.2', 'STARD3', 'ERBB2', 'MED1', 'CDK12', 'SMARCE1', 'MSL1', 'MIEN1', 'PPP1R1B']	['GSDMB: 309.5', 'ORMDL3: 309.5', 'IKZF3: 240.8', 'PGAP3: 113.0', 'GSDMA: 52.7', 'RP11-94L15.2: 48.1', 'STARD3: 15.4', 'ERBB2: 12.9', 'MED1: 11.1', 'CDK12: 8.7', 'SMARCE1: 8.6', 'MSL1: 8.3', 'MIEN1: 8.0', 'PPP1R1B: 5.7']
chr17	39868372	rs11557466_rs883770	0.841328	rs883770	rs11557466	0.754863	434	570	1.31336	49	{'ZNF143', 'RORC', 'ZNF207', 'HEXIM1', 'RELA', 'AR', 'ZNF263', 'SOX2', 'DPF2', 'ZBTB40', 'TEAD1', 'ZNF217', 'ZNF891', 'RNF2', 'WDR5', 'HIF1A', 'RB1', 'MAF1', 'NCAPH2', 'RAD51', 'TP53', 'JARID2', 'TCF3', 'SUZ12', 'E2F6', 'ZNF687', 'STAT3', 'ZBTB48', 'TRIM25', 'BACH1', 'ZBTB33', 'ERG', 'MNX1', 'OLIG2', 'FOXA2', 'RXR', 'SMARCA5', 'SREBP2', 'ESR1', 'CBFB', 'CTCF', 'CHD8', 'GATA3', 'OGG1', 'MYOCD', 'F…	{'ZNF701', 'ZNF454', 'ZNF449', 'ELF1', 'ELF3', 'ZKSCAN5', 'Zic2', 'ETV1', 'PATZ1', 'KLF16', 'KLF4', 'Erg', 'GABPA', 'Zic3', 'Ikzf3', 'ZNF281'}		['ENSG00000073605', 'ENSG00000172057', 'ENSG00000161405', 'ENSG00000161395', 'ENSG00000167914', 'ENSG00000264198', 'ENSG00000131748', 'ENSG00000141736', 'ENSG00000125686', 'ENSG00000073584', 'ENSG00000167258', 'ENSG00000188895', 'ENSG00000141741', 'ENSG00000131771']	['GSDMB', 'ORMDL3', 'IKZF3', 'PGAP3', 'GSDMA', 'RP11-94L15.2', 'STARD3', 'ERBB2', 'MED1', 'SMARCE1', 'CDK12', 'MSL1', 'MIEN1', 'PPP1R1B']	['GSDMB: 309.5', 'ORMDL3: 309.5', 'IKZF3: 241.7', 'PGAP3: 115.6', 'GSDMA: 66.5', 'RP11-94L15.2: 55.8', 'STARD3: 16.3', 'ERBB2: 13.7', 'MED1: 10.7', 'SMARCE1: 9.1', 'CDK12: 9.0', 'MSL1: 8.0', 'MIEN1: 7.5', 'PPP1R1B: 6.5']
chr17	39868954	rs11078925_rs883770	0.841328	rs883770	rs11078925
chr17	39869781	rs34120102_rs883770	0.841328	rs883770	rs34120102
chr17	39869915	rs11655198_rs883770	0.976423	rs883770	rs11655198
chr17	39870032	rs11650661_rs883770	0.976423	rs883770	rs11650661
chr17	39870107	rs11655292_rs883770	0.976423	rs883770	rs11655292
chr17	39871146	rs12709365_rs883770	0.841328	rs883770	rs12709365
chr17	39871329	rs13380815_rs883770	0.841328	rs883770	rs13380815
chr17	39872380	rs11557467_rs883770	0.976423	rs883770	rs11557467
chr17	39872866	rs12936231_rs883770	0.949607	rs883770	rs12936231
chr17	39873951	rs11870965_rs883770	0.841328	rs883770	rs11870965
chr17	39874776	rs9903250_rs883770	0.976423	rs883770	rs9903250
chr17	39874884	rs9905959_rs883770	0.841328	rs883770	rs9905959
chr17	39874910	rs11658278_rs883770	0.976423	rs883770	rs11658278
chr17	39875420	rs10852935_rs883770	0.841328	rs883770	rs10852935
chr17	39875460	rs10852936_rs883770	0.841328	rs883770	rs10852936
chr17	39875548	rs9891174_rs883770	0.837831	rs883770	rs9891174
chr17	39875603	rs59716545_rs883770	0.834347	rs883770	rs59716545
chr17	39875611	rs36095411_rs883770	0.88432	rs883770	rs36095411
chr17	39875878	rs200216139_rs883770	0.921245	rs883770	rs200216139
chr17	39875934	rs12939457_rs883770	0.833711	rs883770	rs12939457
chr17	39875946	rs367998020_rs883770	0.833711	rs883770	rs367998020
chr17	39876206	rs34189114_rs883770	0.841328	rs883770	rs34189114
chr17	39876426	rs35736272_rs883770	0.841328	rs883770	rs35736272
chr17	39877023	rs1054609_rs883770	0.841328	rs883770	rs1054609
chr17	39878862	rs9907088_rs883770	0.841328	rs883770	rs9907088
chr17	39879116	rs36038753_rs883770	0.841328	rs883770	rs36038753
chr17	39879370	rs35569035_rs883770	0.841328	rs883770	rs35569035
chr17	39879394	rs9910826_rs883770	0.841328	rs883770	rs9910826
chr17	39879512	rs71355426_rs883770	0.841328	rs883770	rs71355426
chr17	39880332	rs9904624_rs883770	0.841328	rs883770	rs9904624
chr17	39881925	rs4795398_rs883770	0.841328	rs883770	rs4795398
chr17	39882135	rs12939565_rs883770	0.976423	rs883770	rs12939565
chr17	39882136	rs12939566_rs883770	0.841328	rs883770	rs12939566
chr17	39883307	rs71152620_rs883770	0.976423	rs883770	rs71152620
chr17	39883865	rs12232497_rs883770	0.841328	rs883770	rs12232497
chr17	39884109	rs12232498_rs883770	0.841328	rs883770	rs12232498
chr17	39884280	rs12941333_rs883770	0.841328	rs883770	rs12941333
chr17	39884509	rs2872507_rs883770	0.841328	rs883770	rs2872507
chr17	39886523	rs9908132_rs883770	0.976423	rs883770	rs9908132
chr17	39887089	rs9901146_rs883770	0.976423	rs883770	rs9901146
chr17	39887395	rs12936409_rs883770	0.841328	rs883770	rs12936409
chr17	39888639	rs33938760_rs883770	0.933649	rs883770	rs33938760
chr17	39889471	rs12103884_rs883770	0.976423	rs883770	rs12103884
chr17	39891990	rs9906951_rs883770	0.976423	rs883770	rs9906951
chr17	39892848	rs12950209_rs883770	0.976423	rs883770	rs12950209
chr17	39892979	rs12950743_rs883770	0.976423	rs883770	rs12950743
chr17	39893335	rs7359623_rs883770	0.960457	rs883770	rs7359623
chr17	39893838	rs68122720_rs883770	0.841328	rs883770	rs68122720
chr17	39895094	rs8067378_rs883770	0.949607	rs883770	rs8067378
chr17	39896953	rs12453507_rs883770	0.968337	rs883770	rs12453507
chr17	39898997	rs71152624_rs883770	0.827796	rs883770	rs71152624
chr17	39899667	rs34170568_rs883770	0.819231	rs883770	rs34170568
chr17	39899862	rs11651596_rs883770	0.86222	rs883770	rs11651596
chr17	39900935	rs12949100_rs883770	0.85531	rs883770	rs12949100
chr17	39900943	rs8069176_rs883770	0.854539	rs883770	rs8069176
chr17	39905185	rs4795399_rs883770	0.866453	rs883770	rs4795399
chr17	39905942	rs2305480_rs883770	0.866453	rs883770	rs2305480
chr17	39905963	rs2305479_rs883770	1	rs883770	rs2305479
chr17	39906688	rs35196450_rs883770	0.866453	rs883770	rs35196450
chr17	39906690	rs56750287_rs883770	0.866453	rs883770	rs56750287
chr17	39906722	rs11078926_rs883770	0.866453	rs883770	rs11078926
chr17	39907127	rs883770_rs883770	1	rs883770	rs883770
chr17	39907484	rs62067034_rs883770	1	rs883770	rs62067034
chr17	39907675	rs36000226_rs883770	1	rs883770	rs36000226
chr17	39907726	rs36084703_rs883770	1	rs883770	rs36084703
chr17	39908151	rs11078927_rs883770	0.862998	rs883770	rs11078927
chr17	39908215	rs11078928_rs883770	0.862998	rs883770	rs11078928
chr17	39908622	rs12939832_rs883770	0.842538	rs883770	rs12939832
chr17	39909986	rs2290400_rs883770	0.948916	rs883770	rs2290400
chr17	39910013	rs1008723_rs883770	0.980173	rs883770	rs1008723
chr17	39910118	rs56380902_rs883770	0.95277	rs883770	rs56380902
chr17	39910766	rs4795400_rs883770	0.839222	rs883770	rs4795400
chr17	39911279	rs4795401_rs883770	0.976212	rs883770	rs4795401
chr17	39911789	rs869402_rs883770	0.922357	rs883770	rs869402
chr17	39912260	rs1011082_rs883770	0.918622	rs883770	rs1011082
chr17	39912822	rs921650_rs883770	0.922357	rs883770	rs921650
chr17	39913020	rs921649_rs883770	0.922357	rs883770	rs921649
chr17	39913555	rs6503524_rs883770	0.922357	rs883770	rs6503524
chr17	39913695	rs7216389_rs883770	0.922357	rs883770	rs7216389
chr17	39913817	rs7216558_rs883770	0.896498	rs883770	rs7216558
chr17	39914535	rs7221605_rs883770	0.8825	rs883770	rs7221605
chr17	39914832	rs150597688_rs883770	0.87481	rs883770	rs150597688
chr17	39915601	rs143385463_rs883770	0.867283	rs883770	rs143385463
chr17	39915919	rs1031458_rs883770	0.8825	rs883770	rs1031458
chr17	39915993	rs1031460_rs883770	0.87865	rs883770	rs1031460
chr17	39916148	rs8065777_rs883770	0.8825	rs883770	rs8065777
chr17	39917588	rs58989791_rs883770	0.922357	rs883770	rs58989791
chr17	39917777	rs9303280_rs883770	0.8825	rs883770	rs9303280
chr17	39917792	rs9303281_rs883770	0.896498	rs883770	rs9303281
chr17	39918264	rs7219923_rs883770	0.896498	rs883770	rs7219923
chr17	39918755	rs201389301_rs883770	0.838165	rs883770	rs201389301
chr17	39919172	rs7224129_rs883770	0.896498	rs883770	rs7224129
chr17	39919883	rs8074437_rs883770	0.889235	rs883770	rs8074437
chr17	39924611	rs4065275_rs883770	0.828935	rs883770	rs4065275
chr17	39926553	rs12603332_rs883770	0.82514	rs883770	rs12603332	0.486246	4834	6649	1.37547	78	{'ZNF207', 'KLF6', 'LMO1', 'LIN54', 'TARDBP', 'KLF5', 'ATF7', 'TCF3', 'RXRA', 'TBL1XR1', 'FOXP1', 'RBM39', 'SPI1', 'MAX', 'CBFB', 'TAF1', 'FOXK1', 'STAT5B', 'FLI1', 'SIN3B', 'TCF4', 'HNRNPH1', 'GATAD2B', 'ZNF652', 'GTF2F1', 'MLX', 'ZNF143', 'CEBPA', 'TFDP2', 'SMARCA4', 'ZBTB7B', 'IRF4', 'ZFP37', 'MYB', 'JMJD1C', 'TRIM22', 'CDK7', 'YY1', 'HOXA3', 'ZNF3', 'ZMIZ1', 'ASH2L', 'FOXP4', 'HDGF', 'MYC', '…	{'SNAI2', 'Runx1', 'CEBPG', 'Bcl11B', 'HLF', 'ZNF549', 'RARA::RXRA', 'TCF12', 'ZEB1', 'ZNF692', 'ASCL1', 'TCF3', 'Gfi1B', 'TCF4', 'SNAI1', 'NFIL3', 'CTCFL'}		['ENSG00000161405', 'ENSG00000073605', 'ENSG00000172057', 'ENSG00000161395', 'ENSG00000264198', 'ENSG00000131748', 'ENSG00000167258', 'ENSG00000167914', 'ENSG00000125686', 'ENSG00000141736', 'ENSG00000108344', 'ENSG00000073584', 'ENSG00000131771']	['IKZF3', 'GSDMB', 'ORMDL3', 'PGAP3', 'RP11-94L15.2', 'STARD3', 'CDK12', 'GSDMA', 'MED1', 'ERBB2', 'PSMD3', 'SMARCE1', 'PPP1R1B']	['IKZF3: 309.5', 'GSDMB: 309.5', 'ORMDL3: 309.5', 'PGAP3: 136.1', 'RP11-94L15.2: 65.0', 'STARD3: 15.2', 'CDK12: 10.5', 'GSDMA: 10.0', 'MED1: 9.0', 'ERBB2: 8.7', 'PSMD3: 7.3', 'SMARCE1: 6.9', 'PPP1R1B: 5.2']
chr17	75193532	rs113333226_rs1005714	0.907836	rs1005714	rs113333226
chr17	75193551	rs112104171_rs1005714	0.907836	rs1005714	rs112104171
chr17	75194134	rs112898013_rs1005714	0.956673	rs1005714	rs112898013
chr17	75194172	rs112478464_rs1005714	0.969018	rs1005714	rs112478464
chr17	75195489	rs142919103_rs1005714	0.962845	rs1005714	rs142919103
chr17	75196537	rs114370759_rs1005714	0.969018	rs1005714	rs114370759
chr17	75198346	rs202052412_rs1005714	0.969018	rs1005714	rs202052412
chr17	75198535	rs112508837_rs1005714	0.969018	rs1005714	rs112508837
chr17	75198729	rs145845525_rs1005714	0.969018	rs1005714	rs145845525
chr17	75199075	rs142798347_rs1005714	0.969018	rs1005714	rs142798347
chr17	75199424	rs148059152_rs1005714	0.969018	rs1005714	rs148059152
chr17	75200185	rs190824641_rs1005714	0.969018	rs1005714	rs190824641
chr17	75200970	rs79397706_rs1005714	0.802053	rs1005714	rs79397706
chr17	75203838	rs74533562_rs1005714	0.969018	rs1005714	rs74533562
chr17	75204782	rs112679822_rs1005714	0.975194	rs1005714	rs112679822
chr17	75205381	rs2291026_rs1005714	0.975194	rs1005714	rs2291026	0.818276	1966	1598	0.812818	27	{'RFX1', 'HMGXB4', 'KLF6', 'ZNF274', 'LMO1', 'ZXDB', 'ARID4A', 'TERF1', 'KLF5', 'ATF7', 'MRTFA', 'MYOD1', 'ZNF264', 'KLF12', 'EED', 'OTX2', 'GABPB1', 'EHMT2', 'ZNF574', 'MBD1', 'ZHX2', 'MAX', 'TAF1', 'FOXO1', 'POU5F1', 'ZBTB2', 'JUN', 'HEXIM1', 'KDM3A', 'CBX1', 'FOXP2', 'CEBPA', 'GATA2', 'SFMBT1', 'TFDP2', 'GABPA', 'ZNF572', 'SMAD4', 'SKIL', 'GTF2B', 'NR3C1', 'OLIG2', 'BRF1', 'TRIM22', 'SRC', 'IR…	{'Nrf1', 'ZFP14', 'ZNF768', 'ZNF263', 'SP4', 'ZNF740', 'Tbx6', 'TFDP1', 'MAZ', 'ZNF148', 'EGR3', 'SP1', 'RBPJ', 'EGR4', 'SOHLH2', 'ESR2', 'ZNF93', 'E2F6', 'ZNF281', 'KLF7', 'ZNF320', 'SP5', 'ZNF454', 'PATZ1', 'TCFL5', 'ZNF610', 'HES1'}	0.03	['ENSG00000125450', 'ENSG00000125445', 'ENSG00000125458', 'ENSG00000125457', 'ENSG00000125449', 'ENSG00000177885', 'ENSG00000180901', 'ENSG00000266714', 'ENSG00000177728', 'ENSG00000188612', 'ENSG00000170190', 'ENSG00000189159', 'ENSG00000125454', 'ENSG00000265242']	['NUP85', 'MRPS7', 'NT5C', 'MIF4GD', 'ARMC7', 'GRB2', 'KCTD2', 'MYO15B', 'KIAA0195', 'SUMO2', 'SLC16A5', 'HN1', 'SLC25A19', 'RP11-649A18.7']	['NUP85: 309.5', 'MRPS7: 309.5', 'NT5C: 144.1', 'MIF4GD: 91.8', 'ARMC7: 48.0', 'GRB2: 46.7', 'KCTD2: 36.3', 'MYO15B: 26.5', 'KIAA0195: 24.3', 'SUMO2: 15.0', 'SLC16A5: 11.1', 'HN1: 8.9', 'SLC25A19: 5.3', 'RP11-649A18.7: 4.8']
chr17	75208156	rs75176280_rs1005714	0.975194	rs1005714	rs75176280
chr17	75210383	rs57722216_rs1005714	0.987596	rs1005714	rs57722216
chr17	75211167	rs57884907_rs1005714	0.987596	rs1005714	rs57884907
chr17	75214855	rs34942784_rs1005714	1	rs1005714	rs34942784
chr17	75215546	rs9909306_rs1005714	1	rs1005714	rs9909306
chr17	75216341	rs111964846_rs1005714	0.987596	rs1005714	rs111964846
chr17	75218976	rs75765017_rs1005714	0.987596	rs1005714	rs75765017
chr17	75219172	rs61133746_rs1005714	0.987596	rs1005714	rs61133746
chr17	75220260	rs142427387_rs1005714	0.987596	rs1005714	rs142427387
chr17	75222387	rs79789380_rs1005714	0.981385	rs1005714	rs79789380
chr17	75226356	rs79401619_rs1005714	0.987596	rs1005714	rs79401619
chr17	75228543	rs1005714_rs1005714	1	rs1005714	rs1005714
chr17	75228699	rs1005713_rs1005714	0.987596	rs1005714	rs1005713
chr17	75232048	rs2291030_rs1005714	0.981417	rs1005714	rs2291030
chr17	75232077	rs2291031_rs1005714	0.981417	rs1005714	rs2291031
chr17	75233429	rs8076568_rs1005714	0.913878	rs1005714	rs8076568
chr17	75233468	rs8076030_rs1005714	0.962844	rs1005714	rs8076030
chr17	75234051	rs10716628_rs1005714	0.88977	rs1005714	rs10716628
chr17	75234760	rs9988_rs1005714	0.962844	rs1005714	rs9988
chr17	75235721	rs3841603_rs1005714	0.956672	rs1005714	rs3841603
chr17	75235962	rs7212309_rs1005714	0.921867	rs1005714	rs7212309
chr17	75240523	rs11077781_rs1005714	0.944486	rs1005714	rs11077781	0.691717	52	48	0.923077	6	{'KDM1A', 'CREM', 'DEK', 'ZNF528', 'SRSF1', 'BCL11A', 'RB1', 'KLF5', 'ATF7', 'CHD2', 'ZNF711', 'SP3', 'ATF1', 'GLIS2', 'ZBTB48', 'CREB1', 'RBM39', 'INO80', 'SREBP2', 'ESR1', 'WT1', 'E4F1', 'ZNF366', 'ZNF660', 'TEAD4', 'MITF', 'TCF4', 'ZNF143', 'RELA', 'ZNF341', 'SOX6', 'GFI1B', 'SMARCA4', 'VEZF1', 'ID3', 'BRD3', 'CTBP1', 'TAF15', 'ZNF335', 'STAG1', 'ATF2', 'ZFP36', 'MTA3', 'BRD4', 'ZBTB33', 'NR3C…	{'USF1', 'ZNF341', 'PKNOX2', 'CREM', 'MAZ', 'TFAP4::ETV1', 'ZNF148', 'BHLHE41', 'SREBF1', 'TBX19', 'ATF2', 'SIX2', 'SP2', 'KLF12', 'CREB1', 'USF2', 'RELB', 'TGIF2LY', 'NR2F1', 'SREBF2', 'TFE3', 'CTCF', 'TGIF2', 'ZBTB26', 'THRB', 'Zfp335', 'TFAP2A', 'TGIF1', 'TGIF2LX', 'PATZ1', 'MSC', 'MITF', 'TFAP2C', 'TFAP4::FLI1', 'TBXT'}		['ENSG00000125450', 'ENSG00000125445', 'ENSG00000125458', 'ENSG00000125457', 'ENSG00000177885', 'ENSG00000125449', 'ENSG00000180901', 'ENSG00000266714', 'ENSG00000177728', 'ENSG00000188612', 'ENSG00000170190', 'ENSG00000189159', 'ENSG00000125454', 'ENSG00000265242']	['NUP85', 'MRPS7', 'NT5C', 'MIF4GD', 'GRB2', 'ARMC7', 'KCTD2', 'MYO15B', 'KIAA0195', 'SUMO2', 'SLC16A5', 'HN1', 'SLC25A19', 'RP11-649A18.7']	['NUP85: 309.5', 'MRPS7: 309.5', 'NT5C: 137.0', 'MIF4GD: 95.2', 'GRB2: 48.5', 'ARMC7: 46.2', 'KCTD2: 38.0', 'MYO15B: 26.4', 'KIAA0195: 24.4', 'SUMO2: 15.3', 'SLC16A5: 10.3', 'HN1: 7.8', 'SLC25A19: 4.9', 'RP11-649A18.7: 4.9']	{'SLC9A3R1', 'MRPS7', 'MRPL58', 'MIF4GD', 'TMEM104', 'RNF157', 'TSEN54', 'CDR2L', 'SLC25A19', 'SLC16A5', 'NUP85', 'ARMC7', 'GGA3'}	{'SLC9A3R1', 'MRPS7', 'MRPL58', 'MIF4GD', 'SLC25A19', 'SLC16A5', 'NUP85', 'GGA3', 'JPT1', 'NT5C', 'FADS6'}	{nan, 'FBF1', 'SAP30BP', 'CD300LB', 'ARMC7', 'CD300C', 'GGA3', 'WBP2', 'KCTD2', 'MRPL58', 'TMEM104', 'OTOP3', 'TSEN54', 'H3F3B', 'SLC25A19', 'KIF19', 'NAT9', 'USH1G', 'ATP5PD', 'MIF4GD', 'LLGL2', 'NUP85', 'FADS6', 'UNK', 'SLC9A3R1', 'MRPS7', 'SUMO2', 'TMEM94', 'GPR142', 'RNF157', 'GALK1', 'CDR2L', 'OTOP2', 'TRIM65', 'CD300LF', 'SLC16A5', 'CD300E', 'GALR2', 'TEN1', 'JPT1', 'RECQL5', 'NT5C', 'ACOX1…
chr17	75243927	rs7225349_rs1005714	0.944988	rs1005714	rs7225349
chr17	75244477	rs2306216_rs1005714	0.926659	rs1005714	rs2306216
chr17	75246419	rs2242229_rs1005714	0.944486	rs1005714	rs2242229
chr17	75246813	rs2242230_rs1005714	0.950911	rs1005714	rs2242230
chr17	75246853	rs2242231_rs1005714	0.950911	rs1005714	rs2242231
chr17	75247225	rs4789157_rs1005714	0.944486	rs1005714	rs4789157
chr17	75247252	rs4789158_rs1005714	0.944486	rs1005714	rs4789158
chr17	75247293	rs4789159_rs1005714	0.950911	rs1005714	rs4789159
chr17	75247488	rs138947565_rs1005714	0.944486	rs1005714	rs138947565
chr17	75261748	rs2279161_rs1005714	0.92612	rs1005714	rs2279161	0.833067	1730	1714	0.990751	30	{'TWIST1', 'CCAR2', 'RFX1', 'HMGXB4', 'KLF6', 'ZNF274', 'LMO1', 'ZXDB', 'TERF1', 'MRTFA', 'ATF7', 'TAF9B', 'KLF5', 'HMGB2', 'MAFK', 'MYOD1', 'ZNF264', 'OTX2', 'ZNF444', 'GABPB1', 'EHMT2', 'NELFCD', 'ZNF574', 'ZHX2', 'MAX', 'NKX2-5', 'TAF1', 'FOXO1', 'MEF2C', 'POU5F1', 'SRSF7', 'YY2', 'ZBTB2', 'JUN', 'FOXO1-PAX3', 'HEXIM1', 'KDM3A', 'CEBPA', 'CBX1', 'GATA2', 'SFMBT1', 'TFDP2', 'SNAPC1', 'GABPA', '…	{'THAP1', 'PLAG1', 'THRB', 'ZNF768', 'SMAD2', 'ZNF135', 'NR2F1', 'IKZF1', 'ZNF75D', 'HNF4A', 'NR2C2', 'Pparg::Rxra', 'SP5'}	0.03	['ENSG00000125450', 'ENSG00000125445', 'ENSG00000125458', 'ENSG00000125457', 'ENSG00000177885', 'ENSG00000125449', 'ENSG00000180901', 'ENSG00000266714', 'ENSG00000177728', 'ENSG00000188612', 'ENSG00000170190', 'ENSG00000189159', 'ENSG00000125454']	['NUP85', 'MRPS7', 'NT5C', 'MIF4GD', 'GRB2', 'ARMC7', 'KCTD2', 'MYO15B', 'KIAA0195', 'SUMO2', 'SLC16A5', 'HN1', 'SLC25A19']	['NUP85: 309.5', 'MRPS7: 309.5', 'NT5C: 132.4', 'MIF4GD: 97.1', 'GRB2: 50.8', 'ARMC7: 44.0', 'KCTD2: 37.0', 'MYO15B: 25.2', 'KIAA0195: 24.7', 'SUMO2: 15.3', 'SLC16A5: 9.6', 'HN1: 8.1', 'SLC25A19: 4.9']
chr17	75261904	rs8075276_rs1005714	0.926656	rs1005714	rs8075276	0.833069	4645	4392	0.945533	32	{'CCAR2', 'RFX1', 'HMGXB4', 'KLF6', 'ZNF274', 'LMO1', 'ZSCAN5A', 'ZXDB', 'KLF5', 'ATF7', 'TAF9B', 'HMGB2', 'MRTFA', 'MLLT3', 'MYOD1', 'ESR2', 'ZNF444', 'GABPB1', 'EHMT2', 'NELFCD', 'ZNF574', 'ZHX2', 'MBD1', 'MAX', 'TAF1', 'FOXO1', 'CHD8', 'SRSF7', 'YY2', 'ZBTB2', 'JUN', 'FOXO1-PAX3', 'HEXIM1', 'KDM3A', 'CBX1', 'FOXP2', 'CEBPA', 'GATA2', 'SFMBT1', 'TFDP2', 'SNAPC1', 'ZNF572', 'ZNF280D', 'ATF4', 'S…	{'THAP1', 'Nrf1', 'ZNF449', 'KLF6', 'EGR2', 'MYCN', 'ZNF610', 'Yy1', 'ZFP42', 'EGR3'}	0.03	['ENSG00000125450', 'ENSG00000125445', 'ENSG00000125458', 'ENSG00000125457', 'ENSG00000125449', 'ENSG00000177885', 'ENSG00000180901', 'ENSG00000177728', 'ENSG00000266714', 'ENSG00000188612', 'ENSG00000170190', 'ENSG00000189159', 'ENSG00000125454']	['NUP85', 'MRPS7', 'NT5C', 'MIF4GD', 'ARMC7', 'GRB2', 'KCTD2', 'KIAA0195', 'MYO15B', 'SUMO2', 'SLC16A5', 'HN1', 'SLC25A19']	['NUP85: 309.5', 'MRPS7: 309.5', 'NT5C: 117.5', 'MIF4GD: 105.1', 'ARMC7: 46.0', 'GRB2: 45.5', 'KCTD2: 35.0', 'KIAA0195: 28.0', 'MYO15B: 26.5', 'SUMO2: 14.3', 'SLC16A5: 9.6', 'HN1: 6.9', 'SLC25A19: 5.5']
chr17	75262003	rs36039201_rs1005714	0.908068	rs1005714	rs36039201
chr17	75262004	rs10539706_rs1005714	0.919917	rs1005714	rs10539706
chr17	75262005	rs62085969_rs1005714	0.919957	rs1005714	rs62085969
chr17	75262397	rs6501772_rs1005714	0.920156	rs1005714	rs6501772	0.49261	33	43	1.30303	4	{'HMGXB4', 'ZNF274', 'SOX2', 'SMC3', 'SP4', 'DMAP1', 'ELL2', 'ZBTB7B', 'AFF4', 'ZNF550', 'MED1', 'CREBBP', 'LMO2', 'SMARCA4', 'OVOL1', 'ZNF891', 'KMT2A', 'ID3', 'PAX3-FOXO1', 'PRDM10', 'CDKN1B', 'PHF8', 'SNAI2', 'FOS', 'STAG1', 'SAP30', 'TP53', 'SMARCB1', 'BRD1', 'MCRS1', 'EGR1', 'CHD2', 'HNRNPLL', 'ZFY', 'CTCFL', 'FIP1L1', 'GRHL2', 'SIN3A', 'SMC1', 'NELFCD', 'MNX1', 'INO80', 'ZEB1', 'SP140L', 'Y…	{'SRY', 'ZNF148', 'SOX9', 'Nr2e1', 'SOX18', 'SP1', 'SOX15', 'PATZ1', 'KLF16', 'PAX3', 'MAZ', 'Gfi1B', 'ZNF610', 'Six4', 'Wt1', 'SOX8', 'ZNF281', 'SIX1'}		['ENSG00000125450', 'ENSG00000125445', 'ENSG00000125458', 'ENSG00000125457', 'ENSG00000177885', 'ENSG00000125449', 'ENSG00000180901', 'ENSG00000266714', 'ENSG00000177728', 'ENSG00000188612', 'ENSG00000170190', 'ENSG00000189159', 'ENSG00000125454']	['NUP85', 'MRPS7', 'NT5C', 'MIF4GD', 'GRB2', 'ARMC7', 'KCTD2', 'MYO15B', 'KIAA0195', 'SUMO2', 'SLC16A5', 'HN1', 'SLC25A19']	['NUP85: 309.5', 'MRPS7: 309.5', 'NT5C: 133.8', 'MIF4GD: 97.9', 'GRB2: 51.4', 'ARMC7: 44.4', 'KCTD2: 38.2', 'MYO15B: 25.7', 'KIAA0195: 25.6', 'SUMO2: 15.8', 'SLC16A5: 10.1', 'HN1: 8.0', 'SLC25A19: 5.0']
chr17	75264216	rs4788878_rs1005714	0.919957	rs1005714	rs4788878
chr17	75265194	rs8067326_rs1005714	0.932541	rs1005714	rs8067326
chr17	75265212	rs11444502_rs1005714	0.932294	rs1005714	rs11444502
chr17	75265333	rs113459043_rs1005714	0.932294	rs1005714	rs113459043
chr17	75267184	rs55815500_rs1005714	0.932541	rs1005714	rs55815500
chr17	75271452	rs3809715_rs1005714	0.932294	rs1005714	rs3809715	0.301399	946	608	0.642706	29	{'TWIST1', 'PREB', 'ZSCAN5A', 'PRDM15', 'KLF5', 'ATF7', 'MLLT3', 'MYOD1', 'ESR2', 'ZNF444', 'GABPB1', 'NELFCD', 'ZHX2', 'MBD1', 'MAX', 'ZNF512B', 'TAF1', 'FOXO1', 'POU5F1', 'SRSF7', 'YY2', 'ZBTB2', 'JUN', 'CEBPA', 'CBX1', 'KDM3A', 'GATA2', 'GABPA', 'ZNF572', 'SKIL', 'GTF2B', 'SRSF3', 'TRIM25', 'NR3C1', 'OLIG2', 'TRIM22', 'IRF2', 'SIX5', 'ZMIZ1', 'YY1AP1', 'ASH2L', 'POU2F1', 'ZNF423', 'MYC', 'AATF…	{'KLF15', 'Nrf1', 'THRB', 'ZBTB14', 'Plagl1', 'ZNF692', 'KLF2', 'TCFL5', 'EGR1', 'SP2', 'HES1', 'ZNF530', 'ZNF281', 'SP5'}	0.02	['ENSG00000125450', 'ENSG00000125445', 'ENSG00000125458', 'ENSG00000125457', 'ENSG00000177885', 'ENSG00000125449', 'ENSG00000180901', 'ENSG00000266714', 'ENSG00000177728', 'ENSG00000188612', 'ENSG00000170190', 'ENSG00000189159', 'ENSG00000125454', 'ENSG00000265242']	['NUP85', 'MRPS7', 'NT5C', 'MIF4GD', 'GRB2', 'ARMC7', 'KCTD2', 'MYO15B', 'KIAA0195', 'SUMO2', 'SLC16A5', 'HN1', 'SLC25A19', 'RP11-649A18.7']	['NUP85: 309.5', 'MRPS7: 309.5', 'NT5C: 130.9', 'MIF4GD: 95.4', 'GRB2: 53.1', 'ARMC7: 46.1', 'KCTD2: 36.1', 'MYO15B: 24.9', 'KIAA0195: 24.5', 'SUMO2: 15.8', 'SLC16A5: 9.9', 'HN1: 8.3', 'SLC25A19: 5.1', 'RP11-649A18.7: 4.8']
chr17	75273759	rs3082641_rs1005714	0.920446	rs1005714	rs3082641
chr17	75275676	rs7218042_rs1005714	0.932294	rs1005714	rs7218042
chr17	75277223	rs73996007_rs1005714	0.841903	rs1005714	rs73996007
chr17	75278099	rs2306217_rs1005714	0.841903	rs1005714	rs2306217
chr17	75279344	rs28516463_rs1005714	0.8306	rs1005714	rs28516463
chr19	18068861	rs17885551_rs2305743	0.913415	rs2305743	rs17885551
chr19	18068891	rs17886399_rs2305743	0.913415	rs2305743	rs17886399
chr19	18069021	rs17879339_rs2305743	0.907289	rs2305743	rs17879339
chr19	18069162	rs12150884_rs2305743	0.913439	rs2305743	rs12150884
chr19	18069383	rs2305739_rs2305743	0.913439	rs2305743	rs2305739
chr19	18069425	rs2305740_rs2305743	0.913439	rs2305743	rs2305740
chr19	18069454	rs2305741_rs2305743	0.913439	rs2305743	rs2305741
chr19	18070968	rs845381_rs2305743	0.919653	rs2305743	rs845381
chr19	18071139	rs845382_rs2305743	0.919653	rs2305743	rs845382
chr19	18072679	rs453427_rs2305743	0.919653	rs2305743	rs453427
chr19	18074381	rs447009_rs2305743	0.925758	rs2305743	rs447009	0.296895	24	37	1.54167	5	{'CCAR2', 'HMGXB4', 'SMC3', 'SMARCA4', 'PHF5A', 'NCOA2', 'DEK', 'ZNF891', 'ASCL1', 'RAD21', 'CTBP1', 'KDM5B', 'BCL11A', 'BCOR', 'STAG1', 'SMARCC1', 'MXD4', 'MYOD1', 'ZKSCAN1', 'TCF3', 'SMC1A', 'ZFY', 'NRIP1', 'BRD4', 'MYB', 'BHLHE40', 'SMC1', 'ZBTB33', 'HDAC2', 'TFAP4', 'TRIM28', 'SMARCA5', 'MAX', 'ESR1', 'HNF1B', 'BRD7', 'CTCF', 'FOXK1', 'SMARCE1', 'GATA3', 'POU5F1', 'NFAT5', 'PAX5', 'TCF4', 'MY…	{'THAP1', 'TFAP2B', 'Ptf1A', 'Nrf1', 'FOXO1::ELK1', 'ETV5::FOXO1', 'TAL1::TCF3', 'ETV2::FOXI1', 'SNAI1', 'MYF6', 'ASCL1', 'Tcf12', 'Nr5A2', 'Ascl2', 'TCF12', 'ETV5::FOXI1', 'MYOD1', 'TCF3', 'ESR2', 'Neurod2', 'NHLH1', 'CTCFL', 'FOXO1::FLI1', 'MYF5', 'ZSCAN4', 'NHLH2', 'MYOG', 'FLI1::FOXI1', 'TFAP4', 'ZEB1', 'Tcf21', 'Twist2', 'FOXO1::ELF1', 'ESR1', 'Esrrg', 'CTCF', 'SCRT2', 'NR6A1', 'Spz1', 'FOXO…		['ENSG00000096996', 'ENSG00000130518', 'ENSG00000099308', 'ENSG00000254858', 'ENSG00000175489', 'ENSG00000216490', 'ENSG00000105643']	['IL12RB1', 'KIAA1683', 'MAST3', 'MPV17L2', 'LRRC25', 'IFI30', 'ARRDC2']	['IL12RB1: 309.5', 'KIAA1683: 154.3', 'MAST3: 46.6', 'MPV17L2: 14.9', 'LRRC25: 9.7', 'IFI30: 7.0', 'ARRDC2: 6.9']	{'IL12RB1', 'MAST3'}	{'IL12RB1', 'JAK3', 'HAUS8', 'FCHO1', 'MAST3'}	{'IL12RB1', 'JAK3', 'KXD1', 'HAUS8', 'IFI30', 'MAST3', 'FCHO1'}
chr19	18078948	rs369378_rs2305743	0.950394	rs2305743	rs369378
chr19	18079533	rs8109496_rs2305743	0.950394	rs2305743	rs8109496
chr19	18080630	rs2305742_rs2305743	0.944256	rs2305743	rs2305742
chr19	18082380	rs2305743_rs2305743	1	rs2305743	rs2305743
chr19	18083718	rs3833285_rs2305743	0.883693	rs2305743	rs3833285
chr19	18083732	rs1099561_rs2305743	0.883693	rs2305743	rs1099561
chr19	18084367	rs845376_rs2305743	0.932042	rs2305743	rs845376
chr19	18086824	rs436857_rs2305743	0.877716	rs2305743	rs436857	0.784436	270	243	0.9	28	{'ZNF207', 'HMGXB4', 'MEF2B', 'KLF6', 'DPF2', 'DMAP1', 'ZNF407', 'KDM1A', 'ZNF550', 'ETS1', 'TARDBP', 'PHF8', 'RB1', 'ATF7', 'ELF1', 'SMARCC1', 'SMARCB1', 'TCF3', 'ATF1', 'EHMT2', 'HDAC2', 'SPI1', 'L3MBTL2', 'MAX', 'ESR1', 'CBFB', 'STAT1', 'TAF1', 'FOXK1', 'STAT5B', 'FLI1', 'E4F1', 'ZNF24', 'JUN', 'ZNF143', 'RELA', 'KDM3A', 'IKZF2', 'ZBTB7B', 'SMARCA4', 'ZNF217', 'GABPA', 'ZNF572', 'IRF4', 'ID3',…	{'ZNF701', 'TFAP2B', 'FOXO1::ELK1', 'ZFP14', 'ETV5::FOXO1', 'ZNF257', 'ETV2::FOXI1', 'ZBTB7B', 'MAZ', 'GABPA', 'Zic3', 'ASCL1', 'ZNF148', 'Spi1', 'Prdm14', 'Nr1H4', 'Gli1', 'ERF::FIGLA', 'NR2F6', 'ELF1', 'Zic2', 'Elf5', 'TCF12', 'ZBTB7C', 'ETV5::FOXI1', 'ELK4', 'SP2', 'TCF3', 'CTCFL', 'FOXO1::FLI1', 'ZBTB7A', 'EBF1', 'TFAP2E', 'ZNF574', 'ETV1', 'NFKB2', 'ZEB1', 'FOXO1::ELF1', 'EBF3', 'GLI3', 'Ikz…	0.03	['ENSG00000096996', 'ENSG00000130518', 'ENSG00000099308', 'ENSG00000254858', 'ENSG00000175489', 'ENSG00000216490']	['IL12RB1', 'KIAA1683', 'MAST3', 'MPV17L2', 'LRRC25', 'IFI30']	['IL12RB1: 309.5', 'KIAA1683: 150.0', 'MAST3: 57.1', 'MPV17L2: 18.2', 'LRRC25: 8.7', 'IFI30: 7.5']
chr19	18086933	rs393548_rs2305743	0.93204	rs2305743	rs393548	0.833291	722	762	1.0554	36	{'ZNF207', 'MEF2B', 'KLF6', 'DPF2', 'KDM1A', 'ETS1', 'ZNF384', 'TARDBP', 'PHF8', 'BCL11A', 'ATF7', 'KMT2B', 'ELF1', 'SMARCC1', 'SMARCB1', 'TCF3', 'RXRA', 'BATF', 'ATF1', 'EHMT2', 'CREB1', 'SPI1', 'L3MBTL2', 'MAX', 'ESR1', 'CBFB', 'STAT1', 'TAF1', 'STAT5B', 'FLI1', 'E4F1', 'ZNF366', 'ZNF24', 'ZBTB2', 'JUN', 'RELA', 'IKZF2', 'CEBPA', 'SMARCA4', 'MEN1', 'ZNF572', 'IRF4', 'BRD3', 'KDM5B', 'SNAI2', 'S…	{'TFAP2B', 'NR2F6', 'ZNF708', 'TFAP2E', 'ZNF449', 'ZIM3', 'Stat2', 'TFAP2A', 'ZNF281', 'ZNF354A', 'MAZ', 'PRDM9', 'ZNF816', 'ZNF384'}	0.03	['ENSG00000096996', 'ENSG00000130518', 'ENSG00000099308', 'ENSG00000254858', 'ENSG00000175489', 'ENSG00000105643', 'ENSG00000216490']	['IL12RB1', 'KIAA1683', 'MAST3', 'MPV17L2', 'LRRC25', 'ARRDC2', 'IFI30']	['IL12RB1: 309.5', 'KIAA1683: 166.0', 'MAST3: 50.3', 'MPV17L2: 18.3', 'LRRC25: 10.2', 'ARRDC2: 6.3', 'IFI30: 6.2']
chr19	18088882	rs447259_rs2305743	0.944483	rs2305743	rs447259
[truncated: 355 more rows]

## Sheet: Ps_Tsoi_2017
chr	start	name	R2 score	loci	snp	svalues_betabinom	tot_REF	tot_ALT	ratio	n_pat	TF_remap	TF_JASPAR	ATAC_hic_corr_score	eQTLgen_gene	eQTLgen_symbol	eQTLgen_pval	hsc_genes	tcell_genes	all_genes
[truncated: 1,540 more rows]

## Sheet: JIA_LopezIsac_2021
chr	start	name	R2 score	loci	snp	svalues_betabinom	tot_REF	tot_ALT	ratio	n_pat	TF_remap	TF_JASPAR	ATAC_hic_corr_score	eQTLgen_gene	eQTLgen_symbol	eQTLgen_pval	hsc_genes	tcell_genes	all_genes
[truncated: 728 more rows]
